# Supplementary material for: Evolution of the chitin synthase gene family correlates with fungal morphogenesis and adaption to ecological niches
Source: Sci Rep. 2017 Mar 16;7:44527. doi: 10.1038/srep44527 (PMC5353729; doi:10.1038/srep44527)
Supplement: Supplementary Table S1 [file srep44527-s2.xml]

<?xml version="1.0"?>
<?mso-application progid="Excel.Sheet"?>
<Workbook xmlns="urn:schemas-microsoft-com:office:spreadsheet"
 xmlns:o="urn:schemas-microsoft-com:office:office"
 xmlns:x="urn:schemas-microsoft-com:office:excel"
 xmlns:dt="uuid:C2F41010-65B3-11d1-A29F-00AA00C14882"
 xmlns:ss="urn:schemas-microsoft-com:office:spreadsheet"
 xmlns:html="http://www.w3.org/TR/REC-html40">
 <DocumentProperties xmlns="urn:schemas-microsoft-com:office:office">
  <Author>Administrator</Author>
  <LastAuthor>admin</LastAuthor>
  <Created>2015-05-24T06:29:00Z</Created>
  <LastSaved>2016-05-10T10:14:19Z</LastSaved>
  <Version>14.00</Version>
 </DocumentProperties>
 <CustomDocumentProperties xmlns="urn:schemas-microsoft-com:office:office">
  <KSOProductBuildVer dt:dt="string">2052-9.1.0.4953</KSOProductBuildVer>
 </CustomDocumentProperties>
 <OfficeDocumentSettings xmlns="urn:schemas-microsoft-com:office:office">
  <AllowPNG/>
 </OfficeDocumentSettings>
 <ExcelWorkbook xmlns="urn:schemas-microsoft-com:office:excel">
  <WindowHeight>8280</WindowHeight>
  <WindowWidth>22920</WindowWidth>
  <WindowTopX>0</WindowTopX>
  <WindowTopY>30</WindowTopY>
  <ProtectStructure>False</ProtectStructure>
  <ProtectWindows>False</ProtectWindows>
 </ExcelWorkbook>
 <Styles>
  <Style ss:ID="Default" ss:Name="Normal">
   <Alignment ss:Vertical="Center"/>
   <Borders/>
   <Font ss:FontName="宋体" x:CharSet="134" ss:Size="11" ss:Color="#000000"/>
   <Interior/>
   <NumberFormat/>
   <Protection/>
  </Style>
  <Style ss:ID="s62">
   <Font ss:FontName="宋体" x:CharSet="134" ss:Size="11" ss:Color="#000000"/>
  </Style>
  <Style ss:ID="s63">
   <Font ss:FontName="宋体" x:CharSet="134" ss:Size="11" ss:Color="#000000"
    ss:Bold="1"/>
  </Style>
  <Style ss:ID="s64">
   <Alignment ss:Horizontal="Center" ss:Vertical="Center"/>
   <Font ss:FontName="宋体" x:CharSet="134" ss:Size="11" ss:Color="#000000"
    ss:Bold="1"/>
  </Style>
 </Styles>
 <Worksheet ss:Name="chi_stats">
  <Table ss:ExpandedColumnCount="5" ss:ExpandedRowCount="236" x:FullColumns="1"
   x:FullRows="1" ss:StyleID="s62" ss:DefaultColumnWidth="54"
   ss:DefaultRowHeight="13.5">
   <Column ss:StyleID="s62" ss:Width="369.75"/>
   <Column ss:StyleID="s62" ss:Width="154.5"/>
   <Column ss:StyleID="s62" ss:AutoFitWidth="0" ss:Width="76.5"/>
   <Column ss:Index="5" ss:StyleID="s62" ss:AutoFitWidth="0" ss:Width="1161.75"/>
   <Row ss:AutoFitHeight="0">
    <Cell ss:StyleID="s63"><Data ss:Type="String">Table S1: The list of 231 fungal species</Data></Cell>
   </Row>
   <Row ss:AutoFitHeight="0">
    <Cell ss:StyleID="s63"/>
   </Row>
   <Row ss:AutoFitHeight="0" ss:StyleID="s63">
    <Cell><Data ss:Type="String">species</Data></Cell>
    <Cell ss:StyleID="s64"><Data ss:Type="String">Total number of CHSs</Data></Cell>
    <Cell><Data ss:Type="String">Data_source</Data></Cell>
    <Cell><Data ss:Type="String">tax_id</Data></Cell>
    <Cell><Data ss:Type="String">lineage</Data></Cell>
   </Row>
   <Row ss:AutoFitHeight="0">
    <Cell><Data ss:Type="String">Allomyces__macrogynus</Data></Cell>
    <Cell><Data ss:Type="Number">37</Data></Cell>
    <Cell><Data ss:Type="String">BI</Data></Cell>
    <Cell><Data ss:Type="Number">578462</Data></Cell>
    <Cell><Data ss:Type="String">Eukaryota; Fungi; Blastocladiomycota; Blastocladiomycetes; Blastocladiales; Blastocladiaceae; Allomyces.</Data></Cell>
   </Row>
   <Row ss:AutoFitHeight="0">
    <Cell><Data ss:Type="String">Catenaria__anguillulae__PL171</Data></Cell>
    <Cell><Data ss:Type="Number">16</Data></Cell>
    <Cell><Data ss:Type="String">JGI</Data></Cell>
    <Cell><Data ss:Type="Number">765915</Data></Cell>
    <Cell><Data ss:Type="String">Eukaryota; Fungi; Blastocladiomycota; Blastocladiomycetes; Blastocladiales; Catenariaceae; Catenaria; Catenaria anguillulae.</Data></Cell>
   </Row>
   <Row ss:AutoFitHeight="0">
    <Cell><Data ss:Type="String">Batrachochytrium__dendrobatidis__JAM81</Data></Cell>
    <Cell><Data ss:Type="Number">15</Data></Cell>
    <Cell><Data ss:Type="String">NCBI</Data></Cell>
    <Cell><Data ss:Type="Number">684364</Data></Cell>
    <Cell><Data ss:Type="String">Eukaryota; Fungi; Chytridiomycota; Chytridiomycetes; Rhizophydiales; Rhizophydiales incertae sedis; Batrachochytrium.</Data></Cell>
   </Row>
   <Row ss:AutoFitHeight="0">
    <Cell><Data ss:Type="String">Spizellomyces__punctatus</Data></Cell>
    <Cell><Data ss:Type="Number">17</Data></Cell>
    <Cell><Data ss:Type="String">BI</Data></Cell>
    <Cell><Data ss:Type="Number">645134</Data></Cell>
    <Cell><Data ss:Type="String">Eukaryota; Fungi; Chytridiomycota; Chytridiomycetes; Spizellomycetales; Spizellomycetaceae; Spizellomyces.</Data></Cell>
   </Row>
   <Row ss:AutoFitHeight="0">
    <Cell><Data ss:Type="String">Rozella__allomycis__CSF55</Data></Cell>
    <Cell><Data ss:Type="Number">4</Data></Cell>
    <Cell><Data ss:Type="String">NCBI</Data></Cell>
    <Cell><Data ss:Type="Number">988480</Data></Cell>
    <Cell><Data ss:Type="String">Eukaryota; Fungi; Cryptomycota; Rozella.</Data></Cell>
   </Row>
   <Row ss:AutoFitHeight="0">
    <Cell><Data ss:Type="String">Macrophomina__phaseolina__MS6</Data></Cell>
    <Cell><Data ss:Type="Number">7</Data></Cell>
    <Cell><Data ss:Type="String">NCBI</Data></Cell>
    <Cell><Data ss:Type="Number">1126212</Data></Cell>
    <Cell><Data ss:Type="String">Eukaryota; Fungi; Dikarya; Ascomycota; Pezizomycotina; Dothideomycetes; Dothideomycetes incertae sedis; Botryosphaeriales; Botryosphaeriaceae; Macrophomina.</Data></Cell>
   </Row>
   <Row ss:AutoFitHeight="0">
    <Cell><Data ss:Type="String">Neofusicoccum__parvum__UCRNP2</Data></Cell>
    <Cell><Data ss:Type="Number">7</Data></Cell>
    <Cell><Data ss:Type="String">NCBI</Data></Cell>
    <Cell><Data ss:Type="Number">1287680</Data></Cell>
    <Cell><Data ss:Type="String">Eukaryota; Fungi; Dikarya; Ascomycota; Pezizomycotina; Dothideomycetes; Dothideomycetes incertae sedis; Botryosphaeriales; Botryosphaeriaceae; Neofusicoccum.</Data></Cell>
   </Row>
   <Row ss:AutoFitHeight="0">
    <Cell><Data ss:Type="String">Dothistroma__septosporum__NZE10</Data></Cell>
    <Cell><Data ss:Type="Number">7</Data></Cell>
    <Cell><Data ss:Type="String">NCBI</Data></Cell>
    <Cell><Data ss:Type="Number">675120</Data></Cell>
    <Cell><Data ss:Type="String">Eukaryota; Fungi; Dikarya; Ascomycota; Pezizomycotina; Dothideomycetes; Dothideomycetidae; Capnodiales; Mycosphaerellaceae; Mycosphaerella.</Data></Cell>
   </Row>
   <Row ss:AutoFitHeight="0">
    <Cell><Data ss:Type="String">Pseudocercospora__fijiensis__CIRAD86</Data></Cell>
    <Cell><Data ss:Type="Number">7</Data></Cell>
    <Cell><Data ss:Type="String">NCBI</Data></Cell>
    <Cell><Data ss:Type="Number">383855</Data></Cell>
    <Cell><Data ss:Type="String">Eukaryota; Fungi; Dikarya; Ascomycota; Pezizomycotina; Dothideomycetes; Dothideomycetidae; Capnodiales; Mycosphaerellaceae; Pseudocercospora.</Data></Cell>
   </Row>
   <Row ss:AutoFitHeight="0">
    <Cell><Data ss:Type="String">Mycosphaerella__populorum__SO2202</Data></Cell>
    <Cell><Data ss:Type="Number">7</Data></Cell>
    <Cell><Data ss:Type="String">NCBI</Data></Cell>
    <Cell><Data ss:Type="Number">692275</Data></Cell>
    <Cell><Data ss:Type="String">Eukaryota; Fungi; Dikarya; Ascomycota; Pezizomycotina; Dothideomycetes; Dothideomycetidae; Capnodiales; Mycosphaerellaceae; Sphaerulina.</Data></Cell>
   </Row>
   <Row ss:AutoFitHeight="0">
    <Cell><Data ss:Type="String">Mycosphaerella__graminicola__IPO323</Data></Cell>
    <Cell><Data ss:Type="Number">6</Data></Cell>
    <Cell><Data ss:Type="String">NCBI</Data></Cell>
    <Cell><Data ss:Type="Number">336722</Data></Cell>
    <Cell><Data ss:Type="String">Eukaryota; Fungi; Dikarya; Ascomycota; Pezizomycotina; Dothideomycetes; Dothideomycetidae; Capnodiales; Mycosphaerellaceae; Zymoseptoria.</Data></Cell>
   </Row>
   <Row ss:AutoFitHeight="0">
    <Cell><Data ss:Type="String">Baudoinia__compniacensis__UAMH__10762</Data></Cell>
    <Cell><Data ss:Type="Number">7</Data></Cell>
    <Cell><Data ss:Type="String">NCBI</Data></Cell>
    <Cell><Data ss:Type="Number">717646</Data></Cell>
    <Cell><Data ss:Type="String">Eukaryota; Fungi; Dikarya; Ascomycota; Pezizomycotina; Dothideomycetes; Dothideomycetidae; Capnodiales; Teratosphaeriaceae; Baudoinia.</Data></Cell>
   </Row>
   <Row ss:AutoFitHeight="0">
    <Cell><Data ss:Type="String">Aureobasidium__pullulans__EXF-150</Data></Cell>
    <Cell><Data ss:Type="Number">7</Data></Cell>
    <Cell><Data ss:Type="String">NCBI</Data></Cell>
    <Cell><Data ss:Type="Number">1043002</Data></Cell>
    <Cell><Data ss:Type="String">Eukaryota; Fungi; Dikarya; Ascomycota; Pezizomycotina; Dothideomycetes; Dothideomycetidae; Dothideales; Aureobasidiaceae; Aureobasidium.</Data></Cell>
   </Row>
   <Row ss:AutoFitHeight="0">
    <Cell><Data ss:Type="String">Leptosphaeria__maculans__JN3</Data></Cell>
    <Cell><Data ss:Type="Number">6</Data></Cell>
    <Cell><Data ss:Type="String">JGI</Data></Cell>
    <Cell><Data ss:Type="Number">985895</Data></Cell>
    <Cell><Data ss:Type="String">Eukaryota; Fungi; Dikarya; Ascomycota; Pezizomycotina; Dothideomycetes; Pleosporomycetidae; Pleosporales; Pleosporineae; Leptosphaeriaceae; Leptosphaeria.</Data></Cell>
   </Row>
   <Row ss:AutoFitHeight="0">
    <Cell><Data ss:Type="String">Phaeosphaeria__nodorum__SN15</Data></Cell>
    <Cell><Data ss:Type="Number">5</Data></Cell>
    <Cell><Data ss:Type="String">NCBI</Data></Cell>
    <Cell><Data ss:Type="Number">321614</Data></Cell>
    <Cell><Data ss:Type="String">Eukaryota; Fungi; Dikarya; Ascomycota; Pezizomycotina; Dothideomycetes; Pleosporomycetidae; Pleosporales; Pleosporineae; Phaeosphaeriaceae; Parastagonospora.</Data></Cell>
   </Row>
   <Row ss:AutoFitHeight="0">
    <Cell><Data ss:Type="String">Bipolaris__oryzae__ATCC__44560</Data></Cell>
    <Cell><Data ss:Type="Number">7</Data></Cell>
    <Cell><Data ss:Type="String">NCBI</Data></Cell>
    <Cell><Data ss:Type="Number">930090</Data></Cell>
    <Cell><Data ss:Type="String">Eukaryota; Fungi; Dikarya; Ascomycota; Pezizomycotina; Dothideomycetes; Pleosporomycetidae; Pleosporales; Pleosporineae; Pleosporaceae; Bipolaris.</Data></Cell>
   </Row>
   <Row ss:AutoFitHeight="0">
    <Cell><Data ss:Type="String">Bipolaris__zeicola__26-R-13</Data></Cell>
    <Cell><Data ss:Type="Number">7</Data></Cell>
    <Cell><Data ss:Type="String">NCBI</Data></Cell>
    <Cell><Data ss:Type="Number">930089</Data></Cell>
    <Cell><Data ss:Type="String">Eukaryota; Fungi; Dikarya; Ascomycota; Pezizomycotina; Dothideomycetes; Pleosporomycetidae; Pleosporales; Pleosporineae; Pleosporaceae; Bipolaris.</Data></Cell>
   </Row>
   <Row ss:AutoFitHeight="0">
    <Cell><Data ss:Type="String">Cochliobolus__heterostrophus__C5</Data></Cell>
    <Cell><Data ss:Type="Number">7</Data></Cell>
    <Cell><Data ss:Type="String">NCBI</Data></Cell>
    <Cell><Data ss:Type="Number">701091</Data></Cell>
    <Cell><Data ss:Type="String">Eukaryota; Fungi; Dikarya; Ascomycota; Pezizomycotina; Dothideomycetes; Pleosporomycetidae; Pleosporales; Pleosporineae; Pleosporaceae; Bipolaris.</Data></Cell>
   </Row>
   <Row ss:AutoFitHeight="0">
    <Cell><Data ss:Type="String">Cochliobolus__sativus__ND90Pr</Data></Cell>
    <Cell><Data ss:Type="Number">7</Data></Cell>
    <Cell><Data ss:Type="String">NCBI</Data></Cell>
    <Cell><Data ss:Type="Number">665912</Data></Cell>
    <Cell><Data ss:Type="String">Eukaryota; Fungi; Dikarya; Ascomycota; Pezizomycotina; Dothideomycetes; Pleosporomycetidae; Pleosporales; Pleosporineae; Pleosporaceae; Bipolaris.</Data></Cell>
   </Row>
   <Row ss:AutoFitHeight="0">
    <Cell><Data ss:Type="String">Pyrenophora__teres__f.__teres__0-1</Data></Cell>
    <Cell><Data ss:Type="Number">7</Data></Cell>
    <Cell><Data ss:Type="String">NCBI</Data></Cell>
    <Cell><Data ss:Type="Number">861557</Data></Cell>
    <Cell><Data ss:Type="String">Eukaryota; Fungi; Dikarya; Ascomycota; Pezizomycotina; Dothideomycetes; Pleosporomycetidae; Pleosporales; Pleosporineae; Pleosporaceae; Pyrenophora.</Data></Cell>
   </Row>
   <Row ss:AutoFitHeight="0">
    <Cell><Data ss:Type="String">Pyrenophora__tritici-repentis__Pt-1C-BFP</Data></Cell>
    <Cell><Data ss:Type="Number">7</Data></Cell>
    <Cell><Data ss:Type="String">NCBI</Data></Cell>
    <Cell><Data ss:Type="Number">426418</Data></Cell>
    <Cell><Data ss:Type="String">Eukaryota; Fungi; Dikarya; Ascomycota; Pezizomycotina; Dothideomycetes; Pleosporomycetidae; Pleosporales; Pleosporineae; Pleosporaceae; Pyrenophora.</Data></Cell>
   </Row>
   <Row ss:AutoFitHeight="0">
    <Cell><Data ss:Type="String">Setosphaeria__turcica__Et28A</Data></Cell>
    <Cell><Data ss:Type="Number">7</Data></Cell>
    <Cell><Data ss:Type="String">NCBI</Data></Cell>
    <Cell><Data ss:Type="Number">671987</Data></Cell>
    <Cell><Data ss:Type="String">Eukaryota; Fungi; Dikarya; Ascomycota; Pezizomycotina; Dothideomycetes; Pleosporomycetidae; Pleosporales; Pleosporineae; Pleosporaceae; Setosphaeria.</Data></Cell>
   </Row>
   <Row ss:AutoFitHeight="0">
    <Cell><Data ss:Type="String">Phialophora__europaea__CBS__101466</Data></Cell>
    <Cell><Data ss:Type="Number">7</Data></Cell>
    <Cell><Data ss:Type="String">NCBI</Data></Cell>
    <Cell><Data ss:Type="Number">1220924</Data></Cell>
    <Cell><Data ss:Type="String">Eukaryota; Fungi; Dikarya; Ascomycota; Pezizomycotina; Eurotiomycetes; Chaetothyriomycetidae; Chaetothyriales; Cyphellophoraceae; Cyphellophora.</Data></Cell>
   </Row>
   <Row ss:AutoFitHeight="0">
    <Cell><Data ss:Type="String">Capronia__coronata__CBS__617.96</Data></Cell>
    <Cell><Data ss:Type="Number">7</Data></Cell>
    <Cell><Data ss:Type="String">NCBI</Data></Cell>
    <Cell><Data ss:Type="Number">1182541</Data></Cell>
    <Cell><Data ss:Type="String">Eukaryota; Fungi; Dikarya; Ascomycota; Pezizomycotina; Eurotiomycetes; Chaetothyriomycetidae; Chaetothyriales; Herpotrichiellaceae; Capronia.</Data></Cell>
   </Row>
   <Row ss:AutoFitHeight="0">
    <Cell><Data ss:Type="String">Capronia__epimyces__CBS__606.96</Data></Cell>
    <Cell><Data ss:Type="Number">7</Data></Cell>
    <Cell><Data ss:Type="String">NCBI</Data></Cell>
    <Cell><Data ss:Type="Number">1182542</Data></Cell>
    <Cell><Data ss:Type="String">Eukaryota; Fungi; Dikarya; Ascomycota; Pezizomycotina; Eurotiomycetes; Chaetothyriomycetidae; Chaetothyriales; Herpotrichiellaceae; Capronia.</Data></Cell>
   </Row>
   <Row ss:AutoFitHeight="0">
    <Cell><Data ss:Type="String">Cladophialophora__carrionii__CBS__160.54</Data></Cell>
    <Cell><Data ss:Type="Number">7</Data></Cell>
    <Cell><Data ss:Type="String">NCBI</Data></Cell>
    <Cell><Data ss:Type="Number">1279043</Data></Cell>
    <Cell><Data ss:Type="String">Eukaryota; Fungi; Dikarya; Ascomycota; Pezizomycotina; Eurotiomycetes; Chaetothyriomycetidae; Chaetothyriales; Herpotrichiellaceae; Cladophialophora.</Data></Cell>
   </Row>
   <Row ss:AutoFitHeight="0">
    <Cell><Data ss:Type="String">Cladophialophora__psammophila__CBS__110553</Data></Cell>
    <Cell><Data ss:Type="Number">7</Data></Cell>
    <Cell><Data ss:Type="String">NCBI</Data></Cell>
    <Cell><Data ss:Type="Number">1182543</Data></Cell>
    <Cell><Data ss:Type="String">Eukaryota; Fungi; Dikarya; Ascomycota; Pezizomycotina; Eurotiomycetes; Chaetothyriomycetidae; Chaetothyriales; Herpotrichiellaceae; Cladophialophora.</Data></Cell>
   </Row>
   <Row ss:AutoFitHeight="0">
    <Cell><Data ss:Type="String">Cladophialophora__yegresii__CBS__114405</Data></Cell>
    <Cell><Data ss:Type="Number">7</Data></Cell>
    <Cell><Data ss:Type="String">NCBI</Data></Cell>
    <Cell><Data ss:Type="Number">1182544</Data></Cell>
    <Cell><Data ss:Type="String">Eukaryota; Fungi; Dikarya; Ascomycota; Pezizomycotina; Eurotiomycetes; Chaetothyriomycetidae; Chaetothyriales; Herpotrichiellaceae; Cladophialophora.</Data></Cell>
   </Row>
   <Row ss:AutoFitHeight="0">
    <Cell><Data ss:Type="String">Coniosporium__apollinis__CBS__100218</Data></Cell>
    <Cell><Data ss:Type="Number">7</Data></Cell>
    <Cell><Data ss:Type="String">NCBI</Data></Cell>
    <Cell><Data ss:Type="Number">1168221</Data></Cell>
    <Cell><Data ss:Type="String">Eukaryota; Fungi; Dikarya; Ascomycota; Pezizomycotina; Eurotiomycetes; Chaetothyriomycetidae; Chaetothyriales; Herpotrichiellaceae; Coniosporium.</Data></Cell>
   </Row>
   <Row ss:AutoFitHeight="0">
    <Cell><Data ss:Type="String">Exophiala__aquamarina__CBS__119918</Data></Cell>
    <Cell><Data ss:Type="Number">7</Data></Cell>
    <Cell><Data ss:Type="String">NCBI</Data></Cell>
    <Cell><Data ss:Type="Number">1182545</Data></Cell>
    <Cell><Data ss:Type="String">Eukaryota; Fungi; Dikarya; Ascomycota; Pezizomycotina; Eurotiomycetes; Chaetothyriomycetidae; Chaetothyriales; Herpotrichiellaceae; Exophiala.</Data></Cell>
   </Row>
   <Row ss:AutoFitHeight="0">
    <Cell><Data ss:Type="String">Exophiala__dermatitidis__NIH-UT8656</Data></Cell>
    <Cell><Data ss:Type="Number">7</Data></Cell>
    <Cell><Data ss:Type="String">NCBI</Data></Cell>
    <Cell><Data ss:Type="Number">858893</Data></Cell>
    <Cell><Data ss:Type="String">Eukaryota; Fungi; Dikarya; Ascomycota; Pezizomycotina; Eurotiomycetes; Chaetothyriomycetidae; Chaetothyriales; Herpotrichiellaceae; Exophiala.</Data></Cell>
   </Row>
   <Row ss:AutoFitHeight="0">
    <Cell><Data ss:Type="String">Endocarpon__pusillum__Z07020</Data></Cell>
    <Cell><Data ss:Type="Number">15</Data></Cell>
    <Cell><Data ss:Type="String">NCBI</Data></Cell>
    <Cell><Data ss:Type="Number">1263415</Data></Cell>
    <Cell><Data ss:Type="String">Eukaryota; Fungi; Dikarya; Ascomycota; Pezizomycotina; Eurotiomycetes; Chaetothyriomycetidae; Verrucariales; Verrucariaceae; Endocarpon.</Data></Cell>
   </Row>
   <Row ss:AutoFitHeight="0">
    <Cell><Data ss:Type="String">Aspergillus__clavatus__NRRL__1</Data></Cell>
    <Cell><Data ss:Type="Number">8</Data></Cell>
    <Cell><Data ss:Type="String">NCBI</Data></Cell>
    <Cell><Data ss:Type="Number">344612</Data></Cell>
    <Cell><Data ss:Type="String">Eukaryota; Fungi; Dikarya; Ascomycota; Pezizomycotina; Eurotiomycetes; Eurotiomycetidae; Eurotiales; Aspergillaceae; Aspergillus.</Data></Cell>
   </Row>
   <Row ss:AutoFitHeight="0">
    <Cell><Data ss:Type="String">Aspergillus__flavus__NRRL3357</Data></Cell>
    <Cell><Data ss:Type="Number">10</Data></Cell>
    <Cell><Data ss:Type="String">NCBI</Data></Cell>
    <Cell><Data ss:Type="Number">332952</Data></Cell>
    <Cell><Data ss:Type="String">Eukaryota; Fungi; Dikarya; Ascomycota; Pezizomycotina; Eurotiomycetes; Eurotiomycetidae; Eurotiales; Aspergillaceae; Aspergillus.</Data></Cell>
   </Row>
   <Row ss:AutoFitHeight="0">
    <Cell><Data ss:Type="String">Aspergillus__fumigatus__Af293</Data></Cell>
    <Cell><Data ss:Type="Number">8</Data></Cell>
    <Cell><Data ss:Type="String">NCBI</Data></Cell>
    <Cell><Data ss:Type="Number">330879</Data></Cell>
    <Cell><Data ss:Type="String">Eukaryota; Fungi; Dikarya; Ascomycota; Pezizomycotina; Eurotiomycetes; Eurotiomycetidae; Eurotiales; Aspergillaceae; Aspergillus.</Data></Cell>
   </Row>
   <Row ss:AutoFitHeight="0">
    <Cell><Data ss:Type="String">Aspergillus__kawachii__IFO__4308</Data></Cell>
    <Cell><Data ss:Type="Number">9</Data></Cell>
    <Cell><Data ss:Type="String">NCBI</Data></Cell>
    <Cell><Data ss:Type="Number">1033177</Data></Cell>
    <Cell><Data ss:Type="String">Eukaryota; Fungi; Dikarya; Ascomycota; Pezizomycotina; Eurotiomycetes; Eurotiomycetidae; Eurotiales; Aspergillaceae; Aspergillus.</Data></Cell>
   </Row>
   <Row ss:AutoFitHeight="0">
    <Cell><Data ss:Type="String">Aspergillus__nidulans__FGSC__A4</Data></Cell>
    <Cell><Data ss:Type="Number">6</Data></Cell>
    <Cell><Data ss:Type="String">NCBI</Data></Cell>
    <Cell><Data ss:Type="Number">227321</Data></Cell>
    <Cell><Data ss:Type="String">Eukaryota; Fungi; Dikarya; Ascomycota; Pezizomycotina; Eurotiomycetes; Eurotiomycetidae; Eurotiales; Aspergillaceae; Aspergillus.</Data></Cell>
   </Row>
   <Row ss:AutoFitHeight="0">
    <Cell><Data ss:Type="String">Aspergillus__niger__ATCC__1015</Data></Cell>
    <Cell><Data ss:Type="Number">9</Data></Cell>
    <Cell><Data ss:Type="String">NCBI</Data></Cell>
    <Cell><Data ss:Type="Number">380704</Data></Cell>
    <Cell><Data ss:Type="String">Eukaryota; Fungi; Dikarya; Ascomycota; Pezizomycotina; Eurotiomycetes; Eurotiomycetidae; Eurotiales; Aspergillaceae; Aspergillus.</Data></Cell>
   </Row>
   <Row ss:AutoFitHeight="0">
    <Cell><Data ss:Type="String">Aspergillus__oryzae__3.042</Data></Cell>
    <Cell><Data ss:Type="Number">10</Data></Cell>
    <Cell><Data ss:Type="String">NCBI</Data></Cell>
    <Cell><Data ss:Type="Number">1160506</Data></Cell>
    <Cell><Data ss:Type="String">Eukaryota; Fungi; Dikarya; Ascomycota; Pezizomycotina; Eurotiomycetes; Eurotiomycetidae; Eurotiales; Aspergillaceae; Aspergillus.</Data></Cell>
   </Row>
   <Row ss:AutoFitHeight="0">
    <Cell><Data ss:Type="String">Aspergillus__terreus__NIH2624</Data></Cell>
    <Cell><Data ss:Type="Number">8</Data></Cell>
    <Cell><Data ss:Type="String">NCBI</Data></Cell>
    <Cell><Data ss:Type="Number">341663</Data></Cell>
    <Cell><Data ss:Type="String">Eukaryota; Fungi; Dikarya; Ascomycota; Pezizomycotina; Eurotiomycetes; Eurotiomycetidae; Eurotiales; Aspergillaceae; Aspergillus.</Data></Cell>
   </Row>
   <Row ss:AutoFitHeight="0">
    <Cell><Data ss:Type="String">Neosartorya__fischeri__NRRL__181</Data></Cell>
    <Cell><Data ss:Type="Number">9</Data></Cell>
    <Cell><Data ss:Type="String">NCBI</Data></Cell>
    <Cell><Data ss:Type="Number">331117</Data></Cell>
    <Cell><Data ss:Type="String">Eukaryota; Fungi; Dikarya; Ascomycota; Pezizomycotina; Eurotiomycetes; Eurotiomycetidae; Eurotiales; Aspergillaceae; Neosartorya.</Data></Cell>
   </Row>
   <Row ss:AutoFitHeight="0">
    <Cell><Data ss:Type="String">Penicillium__digitatum__PHI26</Data></Cell>
    <Cell><Data ss:Type="Number">9</Data></Cell>
    <Cell><Data ss:Type="String">NCBI</Data></Cell>
    <Cell><Data ss:Type="Number">1170229</Data></Cell>
    <Cell><Data ss:Type="String">Eukaryota; Fungi; Dikarya; Ascomycota; Pezizomycotina; Eurotiomycetes; Eurotiomycetidae; Eurotiales; Aspergillaceae; Penicillium.</Data></Cell>
   </Row>
   <Row ss:AutoFitHeight="0">
    <Cell><Data ss:Type="String">Penicillium__oxalicum__114-2</Data></Cell>
    <Cell><Data ss:Type="Number">9</Data></Cell>
    <Cell><Data ss:Type="String">NCBI</Data></Cell>
    <Cell><Data ss:Type="Number">933388</Data></Cell>
    <Cell><Data ss:Type="String">Eukaryota; Fungi; Dikarya; Ascomycota; Pezizomycotina; Eurotiomycetes; Eurotiomycetidae; Eurotiales; Aspergillaceae; Penicillium.</Data></Cell>
   </Row>
   <Row ss:AutoFitHeight="0">
    <Cell><Data ss:Type="String">Penicillium__roqueforti</Data></Cell>
    <Cell><Data ss:Type="Number">9</Data></Cell>
    <Cell><Data ss:Type="String">NCBI</Data></Cell>
    <Cell><Data ss:Type="Number">1365484</Data></Cell>
    <Cell><Data ss:Type="String">Eukaryota; Fungi; Dikarya; Ascomycota; Pezizomycotina; Eurotiomycetes; Eurotiomycetidae; Eurotiales; Aspergillaceae; Penicillium.</Data></Cell>
   </Row>
   <Row ss:AutoFitHeight="0">
    <Cell><Data ss:Type="String">Byssochlamys__spectabilis__No.__5</Data></Cell>
    <Cell><Data ss:Type="Number">7</Data></Cell>
    <Cell><Data ss:Type="String">NCBI</Data></Cell>
    <Cell><Data ss:Type="Number">1356009</Data></Cell>
    <Cell><Data ss:Type="String">Eukaryota; Fungi; Dikarya; Ascomycota; Pezizomycotina; Eurotiomycetes; Eurotiomycetidae; Eurotiales; Thermoascaceae; Byssochlamys.</Data></Cell>
   </Row>
   <Row ss:AutoFitHeight="0">
    <Cell><Data ss:Type="String">Talaromyces__marneffei__ATCC__18224</Data></Cell>
    <Cell><Data ss:Type="Number">7</Data></Cell>
    <Cell><Data ss:Type="String">NCBI</Data></Cell>
    <Cell><Data ss:Type="Number">441960</Data></Cell>
    <Cell><Data ss:Type="String">Eukaryota; Fungi; Dikarya; Ascomycota; Pezizomycotina; Eurotiomycetes; Eurotiomycetidae; Eurotiales; Trichocomaceae; Talaromyces.</Data></Cell>
   </Row>
   <Row ss:AutoFitHeight="0">
    <Cell><Data ss:Type="String">Talaromyces__stipitatus__ATCC__10500</Data></Cell>
    <Cell><Data ss:Type="Number">8</Data></Cell>
    <Cell><Data ss:Type="String">NCBI</Data></Cell>
    <Cell><Data ss:Type="Number">441959</Data></Cell>
    <Cell><Data ss:Type="String">Eukaryota; Fungi; Dikarya; Ascomycota; Pezizomycotina; Eurotiomycetes; Eurotiomycetidae; Eurotiales; Trichocomaceae; Talaromyces.</Data></Cell>
   </Row>
   <Row ss:AutoFitHeight="0">
    <Cell><Data ss:Type="String">Ajellomyces__capsulatus__H143</Data></Cell>
    <Cell><Data ss:Type="Number">7</Data></Cell>
    <Cell><Data ss:Type="String">NCBI</Data></Cell>
    <Cell><Data ss:Type="Number">544712</Data></Cell>
    <Cell><Data ss:Type="String">Eukaryota; Fungi; Dikarya; Ascomycota; Pezizomycotina; Eurotiomycetes; Eurotiomycetidae; Onygenales; Ajellomycetaceae; Ajellomyces.</Data></Cell>
   </Row>
   <Row ss:AutoFitHeight="0">
    <Cell><Data ss:Type="String">Ajellomyces__dermatitidis__SLH14081</Data></Cell>
    <Cell><Data ss:Type="Number">7</Data></Cell>
    <Cell><Data ss:Type="String">NCBI</Data></Cell>
    <Cell><Data ss:Type="Number">559298</Data></Cell>
    <Cell><Data ss:Type="String">Eukaryota; Fungi; Dikarya; Ascomycota; Pezizomycotina; Eurotiomycetes; Eurotiomycetidae; Onygenales; Ajellomycetaceae; Ajellomyces.</Data></Cell>
   </Row>
   <Row ss:AutoFitHeight="0">
    <Cell><Data ss:Type="String">Arthroderma__benhamiae__CBS__112371</Data></Cell>
    <Cell><Data ss:Type="Number">7</Data></Cell>
    <Cell><Data ss:Type="String">NCBI</Data></Cell>
    <Cell><Data ss:Type="Number">663331</Data></Cell>
    <Cell><Data ss:Type="String">Eukaryota; Fungi; Dikarya; Ascomycota; Pezizomycotina; Eurotiomycetes; Eurotiomycetidae; Onygenales; Arthrodermataceae; Arthroderma.</Data></Cell>
   </Row>
   <Row ss:AutoFitHeight="0">
    <Cell><Data ss:Type="String">Arthroderma__otae__CBS__113480</Data></Cell>
    <Cell><Data ss:Type="Number">7</Data></Cell>
    <Cell><Data ss:Type="String">NCBI</Data></Cell>
    <Cell><Data ss:Type="Number">554155</Data></Cell>
    <Cell><Data ss:Type="String">Eukaryota; Fungi; Dikarya; Ascomycota; Pezizomycotina; Eurotiomycetes; Eurotiomycetidae; Onygenales; Arthrodermataceae; Arthroderma.</Data></Cell>
   </Row>
   <Row ss:AutoFitHeight="0">
    <Cell><Data ss:Type="String">Arthroderma__gypseum__CBS__118893</Data></Cell>
    <Cell><Data ss:Type="Number">7</Data></Cell>
    <Cell><Data ss:Type="String">NCBI</Data></Cell>
    <Cell><Data ss:Type="Number">535722</Data></Cell>
    <Cell><Data ss:Type="String">Eukaryota; Fungi; Dikarya; Ascomycota; Pezizomycotina; Eurotiomycetes; Eurotiomycetidae; Onygenales; Arthrodermataceae; Microsporum.</Data></Cell>
   </Row>
   <Row ss:AutoFitHeight="0">
    <Cell><Data ss:Type="String">Trichophyton__equinum__CBS__127.97</Data></Cell>
    <Cell><Data ss:Type="Number">7</Data></Cell>
    <Cell><Data ss:Type="String">NCBI</Data></Cell>
    <Cell><Data ss:Type="Number">559882</Data></Cell>
    <Cell><Data ss:Type="String">Eukaryota; Fungi; Dikarya; Ascomycota; Pezizomycotina; Eurotiomycetes; Eurotiomycetidae; Onygenales; Arthrodermataceae; Trichophyton.</Data></Cell>
   </Row>
   <Row ss:AutoFitHeight="0">
    <Cell><Data ss:Type="String">Trichophyton__rubrum__CBS__118892</Data></Cell>
    <Cell><Data ss:Type="Number">7</Data></Cell>
    <Cell><Data ss:Type="String">NCBI</Data></Cell>
    <Cell><Data ss:Type="Number">559305</Data></Cell>
    <Cell><Data ss:Type="String">Eukaryota; Fungi; Dikarya; Ascomycota; Pezizomycotina; Eurotiomycetes; Eurotiomycetidae; Onygenales; Arthrodermataceae; Trichophyton.</Data></Cell>
   </Row>
   <Row ss:AutoFitHeight="0">
    <Cell><Data ss:Type="String">Trichophyton__tonsurans__CBS__112818</Data></Cell>
    <Cell><Data ss:Type="Number">7</Data></Cell>
    <Cell><Data ss:Type="String">NCBI</Data></Cell>
    <Cell><Data ss:Type="Number">647933</Data></Cell>
    <Cell><Data ss:Type="String">Eukaryota; Fungi; Dikarya; Ascomycota; Pezizomycotina; Eurotiomycetes; Eurotiomycetidae; Onygenales; Arthrodermataceae; Trichophyton.</Data></Cell>
   </Row>
   <Row ss:AutoFitHeight="0">
    <Cell><Data ss:Type="String">Trichophyton__verrucosum__HKI__0517</Data></Cell>
    <Cell><Data ss:Type="Number">7</Data></Cell>
    <Cell><Data ss:Type="String">NCBI</Data></Cell>
    <Cell><Data ss:Type="Number">663202</Data></Cell>
    <Cell><Data ss:Type="String">Eukaryota; Fungi; Dikarya; Ascomycota; Pezizomycotina; Eurotiomycetes; Eurotiomycetidae; Onygenales; Arthrodermataceae; Trichophyton.</Data></Cell>
   </Row>
   <Row ss:AutoFitHeight="0">
    <Cell><Data ss:Type="String">Coccidioides__immitis__RS</Data></Cell>
    <Cell><Data ss:Type="Number">7</Data></Cell>
    <Cell><Data ss:Type="String">NCBI</Data></Cell>
    <Cell><Data ss:Type="Number">246410</Data></Cell>
    <Cell><Data ss:Type="String">Eukaryota; Fungi; Dikarya; Ascomycota; Pezizomycotina; Eurotiomycetes; Eurotiomycetidae; Onygenales; mitosporic Onygenales; Coccidioides.</Data></Cell>
   </Row>
   <Row ss:AutoFitHeight="0">
    <Cell><Data ss:Type="String">Coccidioides__posadasii__C735__delta__SOWgp</Data></Cell>
    <Cell><Data ss:Type="Number">7</Data></Cell>
    <Cell><Data ss:Type="String">NCBI</Data></Cell>
    <Cell><Data ss:Type="Number">222929</Data></Cell>
    <Cell><Data ss:Type="String">Eukaryota; Fungi; Dikarya; Ascomycota; Pezizomycotina; Eurotiomycetes; Eurotiomycetidae; Onygenales; mitosporic Onygenales; Coccidioides.</Data></Cell>
   </Row>
   <Row ss:AutoFitHeight="0">
    <Cell><Data ss:Type="String">Paracoccidioides__brasiliensis__Pb18</Data></Cell>
    <Cell><Data ss:Type="Number">5</Data></Cell>
    <Cell><Data ss:Type="String">NCBI</Data></Cell>
    <Cell><Data ss:Type="Number">502780</Data></Cell>
    <Cell><Data ss:Type="String">Eukaryota; Fungi; Dikarya; Ascomycota; Pezizomycotina; Eurotiomycetes; Eurotiomycetidae; Onygenales; mitosporic Onygenales; Paracoccidioides.</Data></Cell>
   </Row>
   <Row ss:AutoFitHeight="0">
    <Cell><Data ss:Type="String">Paracoccidioides__sp.__lutzii__Pb01</Data></Cell>
    <Cell><Data ss:Type="Number">6</Data></Cell>
    <Cell><Data ss:Type="String">NCBI</Data></Cell>
    <Cell><Data ss:Type="Number">502779</Data></Cell>
    <Cell><Data ss:Type="String">Eukaryota; Fungi; Dikarya; Ascomycota; Pezizomycotina; Eurotiomycetes; Eurotiomycetidae; Onygenales; mitosporic Onygenales; Paracoccidioides.</Data></Cell>
   </Row>
   <Row ss:AutoFitHeight="0">
    <Cell><Data ss:Type="String">Uncinocarpus__reesii__1704</Data></Cell>
    <Cell><Data ss:Type="Number">7</Data></Cell>
    <Cell><Data ss:Type="String">NCBI</Data></Cell>
    <Cell><Data ss:Type="Number">336963</Data></Cell>
    <Cell><Data ss:Type="String">Eukaryota; Fungi; Dikarya; Ascomycota; Pezizomycotina; Eurotiomycetes; Eurotiomycetidae; Onygenales; Onygenaceae; Uncinocarpus.</Data></Cell>
   </Row>
   <Row ss:AutoFitHeight="0">
    <Cell><Data ss:Type="String">Blumeria__graminis__f.__sp.__tritici__96224</Data></Cell>
    <Cell><Data ss:Type="Number">7</Data></Cell>
    <Cell><Data ss:Type="String">NCBI</Data></Cell>
    <Cell><Data ss:Type="Number">1268274</Data></Cell>
    <Cell><Data ss:Type="String">Eukaryota; Fungi; Dikarya; Ascomycota; Pezizomycotina; Leotiomycetes; Erysiphales; Erysiphaceae; Blumeria.</Data></Cell>
   </Row>
   <Row ss:AutoFitHeight="0">
    <Cell><Data ss:Type="String">Marssonina__brunnea__f.__sp.__multigermtubi__MB_m1</Data></Cell>
    <Cell><Data ss:Type="Number">7</Data></Cell>
    <Cell><Data ss:Type="String">NCBI</Data></Cell>
    <Cell><Data ss:Type="Number">1072389</Data></Cell>
    <Cell><Data ss:Type="String">Eukaryota; Fungi; Dikarya; Ascomycota; Pezizomycotina; Leotiomycetes; Helotiales; Dermateaceae; Marssonina.</Data></Cell>
   </Row>
   <Row ss:AutoFitHeight="0">
    <Cell><Data ss:Type="String">Glarea__lozoyensis__ATCC__20868</Data></Cell>
    <Cell><Data ss:Type="Number">8</Data></Cell>
    <Cell><Data ss:Type="String">NCBI</Data></Cell>
    <Cell><Data ss:Type="Number">1116229</Data></Cell>
    <Cell><Data ss:Type="String">Eukaryota; Fungi; Dikarya; Ascomycota; Pezizomycotina; Leotiomycetes; Helotiales; Helotiaceae; Glarea.</Data></Cell>
   </Row>
   <Row ss:AutoFitHeight="0">
    <Cell><Data ss:Type="String">Botryotinia__fuckeliana__B05.10</Data></Cell>
    <Cell><Data ss:Type="Number">6</Data></Cell>
    <Cell><Data ss:Type="String">NCBI</Data></Cell>
    <Cell><Data ss:Type="Number">332648</Data></Cell>
    <Cell><Data ss:Type="String">Eukaryota; Fungi; Dikarya; Ascomycota; Pezizomycotina; Leotiomycetes; Helotiales; Sclerotiniaceae; Botrytis.</Data></Cell>
   </Row>
   <Row ss:AutoFitHeight="0">
    <Cell><Data ss:Type="String">Sclerotinia__borealis__F-4157</Data></Cell>
    <Cell><Data ss:Type="Number">7</Data></Cell>
    <Cell><Data ss:Type="String">NCBI</Data></Cell>
    <Cell><Data ss:Type="Number">1432307</Data></Cell>
    <Cell><Data ss:Type="String">Eukaryota; Fungi; Dikarya; Ascomycota; Pezizomycotina; Leotiomycetes; Helotiales; Sclerotiniaceae; Sclerotinia.</Data></Cell>
   </Row>
   <Row ss:AutoFitHeight="0">
    <Cell><Data ss:Type="String">Sclerotinia__sclerotiorum__1980__UF-70</Data></Cell>
    <Cell><Data ss:Type="Number">7</Data></Cell>
    <Cell><Data ss:Type="String">NCBI</Data></Cell>
    <Cell><Data ss:Type="Number">665079</Data></Cell>
    <Cell><Data ss:Type="String">Eukaryota; Fungi; Dikarya; Ascomycota; Pezizomycotina; Leotiomycetes; Helotiales; Sclerotiniaceae; Sclerotinia.</Data></Cell>
   </Row>
   <Row ss:AutoFitHeight="0">
    <Cell><Data ss:Type="String">Geomyces__destructans__20631-21</Data></Cell>
    <Cell><Data ss:Type="Number">6</Data></Cell>
    <Cell><Data ss:Type="String">NCBI</Data></Cell>
    <Cell><Data ss:Type="Number">658429</Data></Cell>
    <Cell><Data ss:Type="String">Eukaryota; Fungi; Dikarya; Ascomycota; Pezizomycotina; Leotiomycetes; Leotiomycetes incertae sedis; Pseudeurotiaceae; Pseudogymnoascus.</Data></Cell>
   </Row>
   <Row ss:AutoFitHeight="0">
    <Cell><Data ss:Type="String">Dactylellina__haptotyla__CBS__200.50</Data></Cell>
    <Cell><Data ss:Type="Number">6</Data></Cell>
    <Cell><Data ss:Type="String">NCBI</Data></Cell>
    <Cell><Data ss:Type="Number">1284197</Data></Cell>
    <Cell><Data ss:Type="String">Eukaryota; Fungi; Dikarya; Ascomycota; Pezizomycotina; Orbiliomycetes; Orbiliales; Orbiliaceae; mitosporic Orbiliaceae; Dactylellina.</Data></Cell>
   </Row>
   <Row ss:AutoFitHeight="0">
    <Cell><Data ss:Type="String">Drechslerella__stenobrocha__248</Data></Cell>
    <Cell><Data ss:Type="Number">3</Data></Cell>
    <Cell><Data ss:Type="String">NCBI</Data></Cell>
    <Cell><Data ss:Type="Number">1043628</Data></Cell>
    <Cell><Data ss:Type="String">Eukaryota; Fungi; Dikarya; Ascomycota; Pezizomycotina; Orbiliomycetes; Orbiliales; Orbiliaceae; mitosporic Orbiliaceae; Drechslerella.</Data></Cell>
   </Row>
   <Row ss:AutoFitHeight="0">
    <Cell><Data ss:Type="String">Arthrobotrys__oligospora__ATCC__24927</Data></Cell>
    <Cell><Data ss:Type="Number">6</Data></Cell>
    <Cell><Data ss:Type="String">NCBI</Data></Cell>
    <Cell><Data ss:Type="Number">756982</Data></Cell>
    <Cell><Data ss:Type="String">Eukaryota; Fungi; Dikarya; Ascomycota; Pezizomycotina; Orbiliomycetes; Orbiliales; Orbiliaceae; Orbilia.</Data></Cell>
   </Row>
   <Row ss:AutoFitHeight="0">
    <Cell><Data ss:Type="String">Tuber__melanosporum</Data></Cell>
    <Cell><Data ss:Type="Number">8</Data></Cell>
    <Cell><Data ss:Type="String">NCBI</Data></Cell>
    <Cell><Data ss:Type="Number">39416</Data></Cell>
    <Cell><Data ss:Type="String">Eukaryota; Fungi; Dikarya; Ascomycota; Pezizomycotina; Pezizomycetes; Pezizales; Tuberaceae; Tuber.</Data></Cell>
   </Row>
   <Row ss:AutoFitHeight="0">
    <Cell><Data ss:Type="String">Colletotrichum__fioriniae__PJ7</Data></Cell>
    <Cell><Data ss:Type="Number">7</Data></Cell>
    <Cell><Data ss:Type="String">NCBI</Data></Cell>
    <Cell><Data ss:Type="Number">1445577</Data></Cell>
    <Cell><Data ss:Type="String">Eukaryota; Fungi; Dikarya; Ascomycota; Pezizomycotina; Sordariomycetes; Hypocreomycetidae; Glomerellales; Glomerellaceae; mitosporic Glomerellaceae; Colletotrichum.</Data></Cell>
   </Row>
   <Row ss:AutoFitHeight="0">
    <Cell><Data ss:Type="String">Colletotrichum__gloeosporioides__Cg-14</Data></Cell>
    <Cell><Data ss:Type="Number">5</Data></Cell>
    <Cell><Data ss:Type="String">NCBI</Data></Cell>
    <Cell><Data ss:Type="Number">1237896</Data></Cell>
    <Cell><Data ss:Type="String">Eukaryota; Fungi; Dikarya; Ascomycota; Pezizomycotina; Sordariomycetes; Hypocreomycetidae; Glomerellales; Glomerellaceae; mitosporic Glomerellaceae; Colletotrichum.</Data></Cell>
   </Row>
   <Row ss:AutoFitHeight="0">
    <Cell><Data ss:Type="String">Colletotrichum__higginsianum</Data></Cell>
    <Cell><Data ss:Type="Number">7</Data></Cell>
    <Cell><Data ss:Type="String">NCBI</Data></Cell>
    <Cell><Data ss:Type="Number">80884</Data></Cell>
    <Cell><Data ss:Type="String">Eukaryota; Fungi; Dikarya; Ascomycota; Pezizomycotina; Sordariomycetes; Hypocreomycetidae; Glomerellales; Glomerellaceae; mitosporic Glomerellaceae; Colletotrichum.</Data></Cell>
   </Row>
   <Row ss:AutoFitHeight="0">
    <Cell><Data ss:Type="String">Colletotrichum__orbiculare__MAFF__240422</Data></Cell>
    <Cell><Data ss:Type="Number">7</Data></Cell>
    <Cell><Data ss:Type="String">NCBI</Data></Cell>
    <Cell><Data ss:Type="Number">1213857</Data></Cell>
    <Cell><Data ss:Type="String">Eukaryota; Fungi; Dikarya; Ascomycota; Pezizomycotina; Sordariomycetes; Hypocreomycetidae; Glomerellales; Glomerellaceae; mitosporic Glomerellaceae; Colletotrichum.</Data></Cell>
   </Row>
   <Row ss:AutoFitHeight="0">
    <Cell><Data ss:Type="String">Glomerella__graminicola__M1.001</Data></Cell>
    <Cell><Data ss:Type="Number">7</Data></Cell>
    <Cell><Data ss:Type="String">NCBI</Data></Cell>
    <Cell><Data ss:Type="Number">645133</Data></Cell>
    <Cell><Data ss:Type="String">Eukaryota; Fungi; Dikarya; Ascomycota; Pezizomycotina; Sordariomycetes; Hypocreomycetidae; Glomerellales; Glomerellaceae; mitosporic Glomerellaceae; Colletotrichum.</Data></Cell>
   </Row>
   <Row ss:AutoFitHeight="0">
    <Cell><Data ss:Type="String">Verticillium__alfalfae__VaMs.102</Data></Cell>
    <Cell><Data ss:Type="Number">7</Data></Cell>
    <Cell><Data ss:Type="String">NCBI</Data></Cell>
    <Cell><Data ss:Type="Number">526221</Data></Cell>
    <Cell><Data ss:Type="String">Eukaryota; Fungi; Dikarya; Ascomycota; Pezizomycotina; Sordariomycetes; Hypocreomycetidae; Glomerellales; Plectosphaerellaceae; mitosporic Plectosphaerellaceae; Verticillium.</Data></Cell>
   </Row>
   <Row ss:AutoFitHeight="0">
    <Cell><Data ss:Type="String">Verticillium__dahliae__VdLs.17</Data></Cell>
    <Cell><Data ss:Type="Number">7</Data></Cell>
    <Cell><Data ss:Type="String">NCBI</Data></Cell>
    <Cell><Data ss:Type="Number">498257</Data></Cell>
    <Cell><Data ss:Type="String">Eukaryota; Fungi; Dikarya; Ascomycota; Pezizomycotina; Sordariomycetes; Hypocreomycetidae; Glomerellales; Plectosphaerellaceae; mitosporic Plectosphaerellaceae; Verticillium.</Data></Cell>
   </Row>
   <Row ss:AutoFitHeight="0">
    <Cell><Data ss:Type="String">Claviceps__purpurea__20.1</Data></Cell>
    <Cell><Data ss:Type="Number">7</Data></Cell>
    <Cell><Data ss:Type="String">NCBI</Data></Cell>
    <Cell><Data ss:Type="Number">1111077</Data></Cell>
    <Cell><Data ss:Type="String">Eukaryota; Fungi; Dikarya; Ascomycota; Pezizomycotina; Sordariomycetes; Hypocreomycetidae; Hypocreales; Clavicipitaceae; Claviceps.</Data></Cell>
   </Row>
   <Row ss:AutoFitHeight="0">
    <Cell><Data ss:Type="String">Metarhizium__acridum__CQMa__102</Data></Cell>
    <Cell><Data ss:Type="Number">7</Data></Cell>
    <Cell><Data ss:Type="String">NCBI</Data></Cell>
    <Cell><Data ss:Type="Number">655827</Data></Cell>
    <Cell><Data ss:Type="String">Eukaryota; Fungi; Dikarya; Ascomycota; Pezizomycotina; Sordariomycetes; Hypocreomycetidae; Hypocreales; Clavicipitaceae; mitosporic Clavicipitaceae; Metarhizium.</Data></Cell>
   </Row>
   <Row ss:AutoFitHeight="0">
    <Cell><Data ss:Type="String">Metarhizium__anisopliae__ARSEF__23</Data></Cell>
    <Cell><Data ss:Type="Number">7</Data></Cell>
    <Cell><Data ss:Type="String">NCBI</Data></Cell>
    <Cell><Data ss:Type="Number">655844</Data></Cell>
    <Cell><Data ss:Type="String">Eukaryota; Fungi; Dikarya; Ascomycota; Pezizomycotina; Sordariomycetes; Hypocreomycetidae; Hypocreales; Clavicipitaceae; mitosporic Clavicipitaceae; Metarhizium.</Data></Cell>
   </Row>
   <Row ss:AutoFitHeight="0">
    <Cell><Data ss:Type="String">Metarhizium__robertsii</Data></Cell>
    <Cell><Data ss:Type="Number">6</Data></Cell>
    <Cell><Data ss:Type="String">NCBI</Data></Cell>
    <Cell><Data ss:Type="Number">568076</Data></Cell>
    <Cell><Data ss:Type="String">Eukaryota; Fungi; Dikarya; Ascomycota; Pezizomycotina; Sordariomycetes; Hypocreomycetidae; Hypocreales; Clavicipitaceae; mitosporic Clavicipitaceae; Metarhizium.</Data></Cell>
   </Row>
   <Row ss:AutoFitHeight="0">
    <Cell><Data ss:Type="String">Villosiclava__virens</Data></Cell>
    <Cell><Data ss:Type="Number">7</Data></Cell>
    <Cell><Data ss:Type="String">NCBI</Data></Cell>
    <Cell><Data ss:Type="Number">1159556</Data></Cell>
    <Cell><Data ss:Type="String">Eukaryota; Fungi; Dikarya; Ascomycota; Pezizomycotina; Sordariomycetes; Hypocreomycetidae; Hypocreales; Clavicipitaceae; Villosiclava.</Data></Cell>
   </Row>
   <Row ss:AutoFitHeight="0">
    <Cell><Data ss:Type="String">Beauveria__bassiana__ARSEF__2860</Data></Cell>
    <Cell><Data ss:Type="Number">8</Data></Cell>
    <Cell><Data ss:Type="String">NCBI</Data></Cell>
    <Cell><Data ss:Type="Number">655819</Data></Cell>
    <Cell><Data ss:Type="String">Eukaryota; Fungi; Dikarya; Ascomycota; Pezizomycotina; Sordariomycetes; Hypocreomycetidae; Hypocreales; Cordycipitaceae; Beauveria.</Data></Cell>
   </Row>
   <Row ss:AutoFitHeight="0">
    <Cell><Data ss:Type="String">Cordyceps__militaris__CM01</Data></Cell>
    <Cell><Data ss:Type="Number">7</Data></Cell>
    <Cell><Data ss:Type="String">NCBI</Data></Cell>
    <Cell><Data ss:Type="Number">983644</Data></Cell>
    <Cell><Data ss:Type="String">Eukaryota; Fungi; Dikarya; Ascomycota; Pezizomycotina; Sordariomycetes; Hypocreomycetidae; Hypocreales; Cordycipitaceae; Cordyceps.</Data></Cell>
   </Row>
   <Row ss:AutoFitHeight="0">
    <Cell><Data ss:Type="String">Trichoderma__atroviride__IMI__206040</Data></Cell>
    <Cell><Data ss:Type="Number">7</Data></Cell>
    <Cell><Data ss:Type="String">NCBI</Data></Cell>
    <Cell><Data ss:Type="Number">452589</Data></Cell>
    <Cell><Data ss:Type="String">Eukaryota; Fungi; Dikarya; Ascomycota; Pezizomycotina; Sordariomycetes; Hypocreomycetidae; Hypocreales; Hypocreaceae; Trichoderma.</Data></Cell>
   </Row>
   <Row ss:AutoFitHeight="0">
    <Cell><Data ss:Type="String">Trichoderma__reesei__RUT__C-30</Data></Cell>
    <Cell><Data ss:Type="Number">7</Data></Cell>
    <Cell><Data ss:Type="String">NCBI</Data></Cell>
    <Cell><Data ss:Type="Number">1344414</Data></Cell>
    <Cell><Data ss:Type="String">Eukaryota; Fungi; Dikarya; Ascomycota; Pezizomycotina; Sordariomycetes; Hypocreomycetidae; Hypocreales; Hypocreaceae; Trichoderma.</Data></Cell>
   </Row>
   <Row ss:AutoFitHeight="0">
    <Cell><Data ss:Type="String">Trichoderma__virens__Gv29-8</Data></Cell>
    <Cell><Data ss:Type="Number">7</Data></Cell>
    <Cell><Data ss:Type="String">NCBI</Data></Cell>
    <Cell><Data ss:Type="Number">413071</Data></Cell>
    <Cell><Data ss:Type="String">Eukaryota; Fungi; Dikarya; Ascomycota; Pezizomycotina; Sordariomycetes; Hypocreomycetidae; Hypocreales; Hypocreaceae; Trichoderma.</Data></Cell>
   </Row>
   <Row ss:AutoFitHeight="0">
    <Cell><Data ss:Type="String">Stachybotrys__chartarum__IBT__7711</Data></Cell>
    <Cell><Data ss:Type="Number">7</Data></Cell>
    <Cell><Data ss:Type="String">NCBI</Data></Cell>
    <Cell><Data ss:Type="Number">1280523</Data></Cell>
    <Cell><Data ss:Type="String">Eukaryota; Fungi; Dikarya; Ascomycota; Pezizomycotina; Sordariomycetes; Hypocreomycetidae; Hypocreales; mitosporic Hypocreales; Stachybotrys.</Data></Cell>
   </Row>
   <Row ss:AutoFitHeight="0">
    <Cell><Data ss:Type="String">Fusarium__graminearum</Data></Cell>
    <Cell><Data ss:Type="Number">8</Data></Cell>
    <Cell><Data ss:Type="String">NCBI</Data></Cell>
    <Cell><Data ss:Type="Number">5518</Data></Cell>
    <Cell><Data ss:Type="String">Eukaryota; Fungi; Dikarya; Ascomycota; Pezizomycotina; Sordariomycetes; Hypocreomycetidae; Hypocreales; Nectriaceae; Fusarium.</Data></Cell>
   </Row>
   <Row ss:AutoFitHeight="0">
    <Cell><Data ss:Type="String">Fusarium__pseudograminearum__CS3096</Data></Cell>
    <Cell><Data ss:Type="Number">7</Data></Cell>
    <Cell><Data ss:Type="String">NCBI</Data></Cell>
    <Cell><Data ss:Type="Number">1028729</Data></Cell>
    <Cell><Data ss:Type="String">Eukaryota; Fungi; Dikarya; Ascomycota; Pezizomycotina; Sordariomycetes; Hypocreomycetidae; Hypocreales; Nectriaceae; Fusarium.</Data></Cell>
   </Row>
   <Row ss:AutoFitHeight="0">
    <Cell><Data ss:Type="String">Fusarium__verticillioides__7600</Data></Cell>
    <Cell><Data ss:Type="Number">8</Data></Cell>
    <Cell><Data ss:Type="String">NCBI</Data></Cell>
    <Cell><Data ss:Type="Number">334819</Data></Cell>
    <Cell><Data ss:Type="String">Eukaryota; Fungi; Dikarya; Ascomycota; Pezizomycotina; Sordariomycetes; Hypocreomycetidae; Hypocreales; Nectriaceae; Fusarium; Fusarium fujikuroi species complex.</Data></Cell>
   </Row>
   <Row ss:AutoFitHeight="0">
    <Cell><Data ss:Type="String">Fusarium__oxysporum__Fo47</Data></Cell>
    <Cell><Data ss:Type="Number">8</Data></Cell>
    <Cell><Data ss:Type="String">NCBI</Data></Cell>
    <Cell><Data ss:Type="Number">660027</Data></Cell>
    <Cell><Data ss:Type="String">Eukaryota; Fungi; Dikarya; Ascomycota; Pezizomycotina; Sordariomycetes; Hypocreomycetidae; Hypocreales; Nectriaceae; Fusarium; Fusarium oxysporum species complex.</Data></Cell>
   </Row>
   <Row ss:AutoFitHeight="0">
    <Cell><Data ss:Type="String">Nectria__haematococca__mpVI__77-13-4</Data></Cell>
    <Cell><Data ss:Type="Number">9</Data></Cell>
    <Cell><Data ss:Type="String">NCBI</Data></Cell>
    <Cell><Data ss:Type="Number">660122</Data></Cell>
    <Cell><Data ss:Type="String">Eukaryota; Fungi; Dikarya; Ascomycota; Pezizomycotina; Sordariomycetes; Hypocreomycetidae; Hypocreales; Nectriaceae; Fusarium; Fusarium solani species complex.</Data></Cell>
   </Row>
   <Row ss:AutoFitHeight="0">
    <Cell><Data ss:Type="String">Ophiocordyceps__sinensis__CO18</Data></Cell>
    <Cell><Data ss:Type="Number">7</Data></Cell>
    <Cell><Data ss:Type="String">NCBI</Data></Cell>
    <Cell><Data ss:Type="Number">911162</Data></Cell>
    <Cell><Data ss:Type="String">Eukaryota; Fungi; Dikarya; Ascomycota; Pezizomycotina; Sordariomycetes; Hypocreomycetidae; Hypocreales; Ophiocordycipitaceae; Ophiocordyceps.</Data></Cell>
   </Row>
   <Row ss:AutoFitHeight="0">
    <Cell><Data ss:Type="String">Pseudallescheria__apiosperma</Data></Cell>
    <Cell><Data ss:Type="Number">7</Data></Cell>
    <Cell><Data ss:Type="String">NCBI</Data></Cell>
    <Cell><Data ss:Type="Number">563466</Data></Cell>
    <Cell><Data ss:Type="String">Eukaryota; Fungi; Dikarya; Ascomycota; Pezizomycotina; Sordariomycetes; Hypocreomycetidae; Microascales; Microascaceae; Scedosporium.</Data></Cell>
   </Row>
   <Row ss:AutoFitHeight="0">
    <Cell><Data ss:Type="String">Togninia__minima__UCRPA7</Data></Cell>
    <Cell><Data ss:Type="Number">6</Data></Cell>
    <Cell><Data ss:Type="String">NCBI</Data></Cell>
    <Cell><Data ss:Type="Number">1286976</Data></Cell>
    <Cell><Data ss:Type="String">Eukaryota; Fungi; Dikarya; Ascomycota; Pezizomycotina; Sordariomycetes; Sordariomycetidae; Calosphaeriales; Calosphaeriaceae; Togninia.</Data></Cell>
   </Row>
   <Row ss:AutoFitHeight="0">
    <Cell><Data ss:Type="String">Gaeumannomyces__graminis__var.__tritici__R3-111a-1</Data></Cell>
    <Cell><Data ss:Type="Number">7</Data></Cell>
    <Cell><Data ss:Type="String">NCBI</Data></Cell>
    <Cell><Data ss:Type="Number">644352</Data></Cell>
    <Cell><Data ss:Type="String">Eukaryota; Fungi; Dikarya; Ascomycota; Pezizomycotina; Sordariomycetes; Sordariomycetidae; Magnaporthales; Magnaporthaceae; Gaeumannomyces.</Data></Cell>
   </Row>
   <Row ss:AutoFitHeight="0">
    <Cell><Data ss:Type="String">Magnaporthe__oryzae__70-15</Data></Cell>
    <Cell><Data ss:Type="Number">7</Data></Cell>
    <Cell><Data ss:Type="String">NCBI</Data></Cell>
    <Cell><Data ss:Type="Number">242507</Data></Cell>
    <Cell><Data ss:Type="String">Eukaryota; Fungi; Dikarya; Ascomycota; Pezizomycotina; Sordariomycetes; Sordariomycetidae; Magnaporthales; Magnaporthaceae; Magnaporthe.</Data></Cell>
   </Row>
   <Row ss:AutoFitHeight="0">
    <Cell><Data ss:Type="String">Grosmannia__clavigera__kw1407</Data></Cell>
    <Cell><Data ss:Type="Number">5</Data></Cell>
    <Cell><Data ss:Type="String">NCBI</Data></Cell>
    <Cell><Data ss:Type="Number">655863</Data></Cell>
    <Cell><Data ss:Type="String">Eukaryota; Fungi; Dikarya; Ascomycota; Pezizomycotina; Sordariomycetes; Sordariomycetidae; Ophiostomatales; Ophiostomataceae; Grosmannia.</Data></Cell>
   </Row>
   <Row ss:AutoFitHeight="0">
    <Cell><Data ss:Type="String">Sporothrix__schenckii__ATCC__58251</Data></Cell>
    <Cell><Data ss:Type="Number">7</Data></Cell>
    <Cell><Data ss:Type="String">NCBI</Data></Cell>
    <Cell><Data ss:Type="Number">1391915</Data></Cell>
    <Cell><Data ss:Type="String">Eukaryota; Fungi; Dikarya; Ascomycota; Pezizomycotina; Sordariomycetes; Sordariomycetidae; Ophiostomatales; Ophiostomataceae; mitosporic Ophiostomataceae; Sporothrix.</Data></Cell>
   </Row>
   <Row ss:AutoFitHeight="0">
    <Cell><Data ss:Type="String">Ophiostoma__piceae__UAMH__11346</Data></Cell>
    <Cell><Data ss:Type="Number">7</Data></Cell>
    <Cell><Data ss:Type="String">NCBI</Data></Cell>
    <Cell><Data ss:Type="Number">1262450</Data></Cell>
    <Cell><Data ss:Type="String">Eukaryota; Fungi; Dikarya; Ascomycota; Pezizomycotina; Sordariomycetes; Sordariomycetidae; Ophiostomatales; Ophiostomataceae; Ophiostoma.</Data></Cell>
   </Row>
   <Row ss:AutoFitHeight="0">
    <Cell><Data ss:Type="String">Chaetomium__globosum__CBS__148.51</Data></Cell>
    <Cell><Data ss:Type="Number">5</Data></Cell>
    <Cell><Data ss:Type="String">NCBI</Data></Cell>
    <Cell><Data ss:Type="Number">306901</Data></Cell>
    <Cell><Data ss:Type="String">Eukaryota; Fungi; Dikarya; Ascomycota; Pezizomycotina; Sordariomycetes; Sordariomycetidae; Sordariales; Chaetomiaceae; Chaetomium.</Data></Cell>
   </Row>
   <Row ss:AutoFitHeight="0">
    <Cell><Data ss:Type="String">Chaetomium__thermophilum__var.__thermophilum__DSM__1495</Data></Cell>
    <Cell><Data ss:Type="Number">7</Data></Cell>
    <Cell><Data ss:Type="String">NCBI</Data></Cell>
    <Cell><Data ss:Type="Number">759272</Data></Cell>
    <Cell><Data ss:Type="String">Eukaryota; Fungi; Dikarya; Ascomycota; Pezizomycotina; Sordariomycetes; Sordariomycetidae; Sordariales; Chaetomiaceae; Chaetomium.</Data></Cell>
   </Row>
   <Row ss:AutoFitHeight="0">
    <Cell><Data ss:Type="String">Myceliophthora__thermophila__ATCC__42464</Data></Cell>
    <Cell><Data ss:Type="Number">7</Data></Cell>
    <Cell><Data ss:Type="String">NCBI</Data></Cell>
    <Cell><Data ss:Type="Number">573729</Data></Cell>
    <Cell><Data ss:Type="String">Eukaryota; Fungi; Dikarya; Ascomycota; Pezizomycotina; Sordariomycetes; Sordariomycetidae; Sordariales; Chaetomiaceae; Myceliophthora.</Data></Cell>
   </Row>
   <Row ss:AutoFitHeight="0">
    <Cell><Data ss:Type="String">Thielavia__terrestris__NRRL__8126</Data></Cell>
    <Cell><Data ss:Type="Number">7</Data></Cell>
    <Cell><Data ss:Type="String">NCBI</Data></Cell>
    <Cell><Data ss:Type="Number">578455</Data></Cell>
    <Cell><Data ss:Type="String">Eukaryota; Fungi; Dikarya; Ascomycota; Pezizomycotina; Sordariomycetes; Sordariomycetidae; Sordariales; Chaetomiaceae; Thielavia.</Data></Cell>
   </Row>
   <Row ss:AutoFitHeight="0">
    <Cell><Data ss:Type="String">Podospora__anserina__S__mat+</Data></Cell>
    <Cell><Data ss:Type="Number">7</Data></Cell>
    <Cell><Data ss:Type="String">JGI</Data></Cell>
    <Cell><Data ss:Type="Number">515849</Data></Cell>
    <Cell><Data ss:Type="String">Eukaryota; Fungi; Dikarya; Ascomycota; Pezizomycotina; Sordariomycetes; Sordariomycetidae; Sordariales; Lasiosphaeriaceae; Podospora.</Data></Cell>
   </Row>
   <Row ss:AutoFitHeight="0">
    <Cell><Data ss:Type="String">Neurospora__crassa__OR74A</Data></Cell>
    <Cell><Data ss:Type="Number">7</Data></Cell>
    <Cell><Data ss:Type="String">NCBI</Data></Cell>
    <Cell><Data ss:Type="Number">367110</Data></Cell>
    <Cell><Data ss:Type="String">Eukaryota; Fungi; Dikarya; Ascomycota; Pezizomycotina; Sordariomycetes; Sordariomycetidae; Sordariales; Sordariaceae; Neurospora.</Data></Cell>
   </Row>
   <Row ss:AutoFitHeight="0">
    <Cell><Data ss:Type="String">Neurospora__tetrasperma__FGSC__2509</Data></Cell>
    <Cell><Data ss:Type="Number">7</Data></Cell>
    <Cell><Data ss:Type="String">NCBI</Data></Cell>
    <Cell><Data ss:Type="Number">510952</Data></Cell>
    <Cell><Data ss:Type="String">Eukaryota; Fungi; Dikarya; Ascomycota; Pezizomycotina; Sordariomycetes; Sordariomycetidae; Sordariales; Sordariaceae; Neurospora.</Data></Cell>
   </Row>
   <Row ss:AutoFitHeight="0">
    <Cell><Data ss:Type="String">Sordaria__macrospora</Data></Cell>
    <Cell><Data ss:Type="Number">7</Data></Cell>
    <Cell><Data ss:Type="String">NCBI</Data></Cell>
    <Cell><Data ss:Type="Number">771870</Data></Cell>
    <Cell><Data ss:Type="String">Eukaryota; Fungi; Dikarya; Ascomycota; Pezizomycotina; Sordariomycetes; Sordariomycetidae; Sordariales; Sordariaceae; Sordaria.</Data></Cell>
   </Row>
   <Row ss:AutoFitHeight="0">
    <Cell><Data ss:Type="String">Pestalotiopsis__fici__W106-1</Data></Cell>
    <Cell><Data ss:Type="Number">9</Data></Cell>
    <Cell><Data ss:Type="String">NCBI</Data></Cell>
    <Cell><Data ss:Type="Number">1229662</Data></Cell>
    <Cell><Data ss:Type="String">Eukaryota; Fungi; Dikarya; Ascomycota; Pezizomycotina; Sordariomycetes; Xylariomycetidae; Xylariales; Amphisphaeriaceae; Pestalotiopsis.</Data></Cell>
   </Row>
   <Row ss:AutoFitHeight="0">
    <Cell><Data ss:Type="String">Eutypa__lata__UCREL1</Data></Cell>
    <Cell><Data ss:Type="Number">8</Data></Cell>
    <Cell><Data ss:Type="String">NCBI</Data></Cell>
    <Cell><Data ss:Type="Number">1287681</Data></Cell>
    <Cell><Data ss:Type="String">Eukaryota; Fungi; Dikarya; Ascomycota; Pezizomycotina; Sordariomycetes; Xylariomycetidae; Xylariales; Diatrypaceae; Eutypa.</Data></Cell>
   </Row>
   <Row ss:AutoFitHeight="0">
    <Cell><Data ss:Type="String">Candida__albicans__SC5314</Data></Cell>
    <Cell><Data ss:Type="Number">7</Data></Cell>
    <Cell><Data ss:Type="String">NCBI</Data></Cell>
    <Cell><Data ss:Type="Number">237561</Data></Cell>
    <Cell><Data ss:Type="String">Eukaryota; Fungi; Dikarya; Ascomycota; Saccharomycotina; Saccharomycetes; Saccharomycetales; Debaryomycetaceae; Candida/Lodderomyces clade; Candida.</Data></Cell>
   </Row>
   <Row ss:AutoFitHeight="0">
    <Cell><Data ss:Type="String">Candida__dubliniensis__CD36</Data></Cell>
    <Cell><Data ss:Type="Number">4</Data></Cell>
    <Cell><Data ss:Type="String">NCBI</Data></Cell>
    <Cell><Data ss:Type="Number">573826</Data></Cell>
    <Cell><Data ss:Type="String">Eukaryota; Fungi; Dikarya; Ascomycota; Saccharomycotina; Saccharomycetes; Saccharomycetales; Debaryomycetaceae; Candida/Lodderomyces clade; Candida.</Data></Cell>
   </Row>
   <Row ss:AutoFitHeight="0">
    <Cell><Data ss:Type="String">Candida__maltosa__Xu316</Data></Cell>
    <Cell><Data ss:Type="Number">4</Data></Cell>
    <Cell><Data ss:Type="String">NCBI</Data></Cell>
    <Cell><Data ss:Type="Number">1245528</Data></Cell>
    <Cell><Data ss:Type="String">Eukaryota; Fungi; Dikarya; Ascomycota; Saccharomycotina; Saccharomycetes; Saccharomycetales; Debaryomycetaceae; Candida/Lodderomyces clade; Candida.</Data></Cell>
   </Row>
   <Row ss:AutoFitHeight="0">
    <Cell><Data ss:Type="String">Candida__orthopsilosis__Co__90-125</Data></Cell>
    <Cell><Data ss:Type="Number">4</Data></Cell>
    <Cell><Data ss:Type="String">NCBI</Data></Cell>
    <Cell><Data ss:Type="Number">1136231</Data></Cell>
    <Cell><Data ss:Type="String">Eukaryota; Fungi; Dikarya; Ascomycota; Saccharomycotina; Saccharomycetes; Saccharomycetales; Debaryomycetaceae; Candida/Lodderomyces clade; Candida.</Data></Cell>
   </Row>
   <Row ss:AutoFitHeight="0">
    <Cell><Data ss:Type="String">Candida__tropicalis__MYA-3404</Data></Cell>
    <Cell><Data ss:Type="Number">4</Data></Cell>
    <Cell><Data ss:Type="String">NCBI</Data></Cell>
    <Cell><Data ss:Type="Number">294747</Data></Cell>
    <Cell><Data ss:Type="String">Eukaryota; Fungi; Dikarya; Ascomycota; Saccharomycotina; Saccharomycetes; Saccharomycetales; Debaryomycetaceae; Candida/Lodderomyces clade; Candida.</Data></Cell>
   </Row>
   <Row ss:AutoFitHeight="0">
    <Cell><Data ss:Type="String">Lodderomyces__elongisporus__NRRL__YB-4239</Data></Cell>
    <Cell><Data ss:Type="Number">3</Data></Cell>
    <Cell><Data ss:Type="String">NCBI</Data></Cell>
    <Cell><Data ss:Type="Number">379508</Data></Cell>
    <Cell><Data ss:Type="String">Eukaryota; Fungi; Dikarya; Ascomycota; Saccharomycotina; Saccharomycetes; Saccharomycetales; Debaryomycetaceae; Candida/Lodderomyces clade; Lodderomyces.</Data></Cell>
   </Row>
   <Row ss:AutoFitHeight="0">
    <Cell><Data ss:Type="String">Debaryomyces__hansenii__CBS767</Data></Cell>
    <Cell><Data ss:Type="Number">4</Data></Cell>
    <Cell><Data ss:Type="String">NCBI</Data></Cell>
    <Cell><Data ss:Type="Number">284592</Data></Cell>
    <Cell><Data ss:Type="String">Eukaryota; Fungi; Dikarya; Ascomycota; Saccharomycotina; Saccharomycetes; Saccharomycetales; Debaryomycetaceae; Debaryomyces.</Data></Cell>
   </Row>
   <Row ss:AutoFitHeight="0">
    <Cell><Data ss:Type="String">Meyerozyma__guilliermondii__ATCC__6260</Data></Cell>
    <Cell><Data ss:Type="Number">4</Data></Cell>
    <Cell><Data ss:Type="String">NCBI</Data></Cell>
    <Cell><Data ss:Type="Number">294746</Data></Cell>
    <Cell><Data ss:Type="String">Eukaryota; Fungi; Dikarya; Ascomycota; Saccharomycotina; Saccharomycetes; Saccharomycetales; Debaryomycetaceae; Meyerozyma.</Data></Cell>
   </Row>
   <Row ss:AutoFitHeight="0">
    <Cell><Data ss:Type="String">Millerozyma__farinosa</Data></Cell>
    <Cell><Data ss:Type="Number">8</Data></Cell>
    <Cell><Data ss:Type="String">NCBI</Data></Cell>
    <Cell><Data ss:Type="Number">559304</Data></Cell>
    <Cell><Data ss:Type="String">Eukaryota; Fungi; Dikarya; Ascomycota; Saccharomycotina; Saccharomycetes; Saccharomycetales; Debaryomycetaceae; Millerozyma.</Data></Cell>
   </Row>
   <Row ss:AutoFitHeight="0">
    <Cell><Data ss:Type="String">Scheffersomyces__stipitis__CBS__6054</Data></Cell>
    <Cell><Data ss:Type="Number">5</Data></Cell>
    <Cell><Data ss:Type="String">NCBI</Data></Cell>
    <Cell><Data ss:Type="Number">322104</Data></Cell>
    <Cell><Data ss:Type="String">Eukaryota; Fungi; Dikarya; Ascomycota; Saccharomycotina; Saccharomycetes; Saccharomycetales; Debaryomycetaceae; Scheffersomyces.</Data></Cell>
   </Row>
   <Row ss:AutoFitHeight="0">
    <Cell><Data ss:Type="String">Spathaspora__passalidarum__NRRL__Y-27907</Data></Cell>
    <Cell><Data ss:Type="Number">4</Data></Cell>
    <Cell><Data ss:Type="String">NCBI</Data></Cell>
    <Cell><Data ss:Type="Number">619300</Data></Cell>
    <Cell><Data ss:Type="String">Eukaryota; Fungi; Dikarya; Ascomycota; Saccharomycotina; Saccharomycetes; Saccharomycetales; Debaryomycetaceae; Spathaspora.</Data></Cell>
   </Row>
   <Row ss:AutoFitHeight="0">
    <Cell><Data ss:Type="String">Candida__tenuis__ATCC__10573</Data></Cell>
    <Cell><Data ss:Type="Number">4</Data></Cell>
    <Cell><Data ss:Type="String">NCBI</Data></Cell>
    <Cell><Data ss:Type="Number">590646</Data></Cell>
    <Cell><Data ss:Type="String">Eukaryota; Fungi; Dikarya; Ascomycota; Saccharomycotina; Saccharomycetes; Saccharomycetales; Debaryomycetaceae; Yamadazyma; Yamadazyma/Candida clade.</Data></Cell>
   </Row>
   <Row ss:AutoFitHeight="0">
    <Cell><Data ss:Type="String">Yarrowia__lipolytica__CLIB122</Data></Cell>
    <Cell><Data ss:Type="Number">7</Data></Cell>
    <Cell><Data ss:Type="String">NCBI</Data></Cell>
    <Cell><Data ss:Type="Number">284591</Data></Cell>
    <Cell><Data ss:Type="String">Eukaryota; Fungi; Dikarya; Ascomycota; Saccharomycotina; Saccharomycetes; Saccharomycetales; Dipodascaceae; Yarrowia.</Data></Cell>
   </Row>
   <Row ss:AutoFitHeight="0">
    <Cell><Data ss:Type="String">Clavispora__lusitaniae__ATCC__42720</Data></Cell>
    <Cell><Data ss:Type="Number">3</Data></Cell>
    <Cell><Data ss:Type="String">NCBI</Data></Cell>
    <Cell><Data ss:Type="Number">306902</Data></Cell>
    <Cell><Data ss:Type="String">Eukaryota; Fungi; Dikarya; Ascomycota; Saccharomycotina; Saccharomycetes; Saccharomycetales; Metschnikowiaceae; Clavispora.</Data></Cell>
   </Row>
   <Row ss:AutoFitHeight="0">
    <Cell><Data ss:Type="String">Komagataella__pastoris__GS115</Data></Cell>
    <Cell><Data ss:Type="Number">3</Data></Cell>
    <Cell><Data ss:Type="String">NCBI</Data></Cell>
    <Cell><Data ss:Type="Number">644223</Data></Cell>
    <Cell><Data ss:Type="String">Eukaryota; Fungi; Dikarya; Ascomycota; Saccharomycotina; Saccharomycetes; Saccharomycetales; Phaffomycetaceae; Komagataella.</Data></Cell>
   </Row>
   <Row ss:AutoFitHeight="0">
    <Cell><Data ss:Type="String">Wickerhamomyces__ciferrii</Data></Cell>
    <Cell><Data ss:Type="Number">3</Data></Cell>
    <Cell><Data ss:Type="String">NCBI</Data></Cell>
    <Cell><Data ss:Type="Number">1041607</Data></Cell>
    <Cell><Data ss:Type="String">Eukaryota; Fungi; Dikarya; Ascomycota; Saccharomycotina; Saccharomycetes; Saccharomycetales; Phaffomycetaceae; Wickerhamomyces.</Data></Cell>
   </Row>
   <Row ss:AutoFitHeight="0">
    <Cell><Data ss:Type="String">Dekkera__bruxellensis__AWRI1499</Data></Cell>
    <Cell><Data ss:Type="Number">2</Data></Cell>
    <Cell><Data ss:Type="String">NCBI</Data></Cell>
    <Cell><Data ss:Type="Number">1124627</Data></Cell>
    <Cell><Data ss:Type="String">Eukaryota; Fungi; Dikarya; Ascomycota; Saccharomycotina; Saccharomycetes; Saccharomycetales; Pichiaceae; Brettanomyces.</Data></Cell>
   </Row>
   <Row ss:AutoFitHeight="0">
    <Cell><Data ss:Type="String">Ogataea__parapolymorpha__DL-1</Data></Cell>
    <Cell><Data ss:Type="Number">4</Data></Cell>
    <Cell><Data ss:Type="String">NCBI</Data></Cell>
    <Cell><Data ss:Type="Number">871575</Data></Cell>
    <Cell><Data ss:Type="String">Eukaryota; Fungi; Dikarya; Ascomycota; Saccharomycotina; Saccharomycetes; Saccharomycetales; Pichiaceae; Ogataea.</Data></Cell>
   </Row>
   <Row ss:AutoFitHeight="0">
    <Cell><Data ss:Type="String">Ashbya__gossypii__ATCC__10895</Data></Cell>
    <Cell><Data ss:Type="Number">3</Data></Cell>
    <Cell><Data ss:Type="String">NCBI</Data></Cell>
    <Cell><Data ss:Type="Number">284811</Data></Cell>
    <Cell><Data ss:Type="String">Eukaryota; Fungi; Dikarya; Ascomycota; Saccharomycotina; Saccharomycetes; Saccharomycetales; Saccharomycetaceae; Eremothecium.</Data></Cell>
   </Row>
   <Row ss:AutoFitHeight="0">
    <Cell><Data ss:Type="String">Eremothecium__cymbalariae__DBVPG#7215</Data></Cell>
    <Cell><Data ss:Type="Number">2</Data></Cell>
    <Cell><Data ss:Type="String">NCBI</Data></Cell>
    <Cell><Data ss:Type="Number">931890</Data></Cell>
    <Cell><Data ss:Type="String">Eukaryota; Fungi; Dikarya; Ascomycota; Saccharomycotina; Saccharomycetes; Saccharomycetales; Saccharomycetaceae; Eremothecium.</Data></Cell>
   </Row>
   <Row ss:AutoFitHeight="0">
    <Cell><Data ss:Type="String">Kazachstania__africana__CBS__2517</Data></Cell>
    <Cell><Data ss:Type="Number">4</Data></Cell>
    <Cell><Data ss:Type="String">NCBI</Data></Cell>
    <Cell><Data ss:Type="Number">1071382</Data></Cell>
    <Cell><Data ss:Type="String">Eukaryota; Fungi; Dikarya; Ascomycota; Saccharomycotina; Saccharomycetes; Saccharomycetales; Saccharomycetaceae; Kazachstania.</Data></Cell>
   </Row>
   <Row ss:AutoFitHeight="0">
    <Cell><Data ss:Type="String">Kazachstania__naganishii__CBS__8797</Data></Cell>
    <Cell><Data ss:Type="Number">4</Data></Cell>
    <Cell><Data ss:Type="String">NCBI</Data></Cell>
    <Cell><Data ss:Type="Number">1071383</Data></Cell>
    <Cell><Data ss:Type="String">Eukaryota; Fungi; Dikarya; Ascomycota; Saccharomycotina; Saccharomycetes; Saccharomycetales; Saccharomycetaceae; Kazachstania.</Data></Cell>
   </Row>
   <Row ss:AutoFitHeight="0">
    <Cell><Data ss:Type="String">Kluyveromyces__lactis</Data></Cell>
    <Cell><Data ss:Type="Number">3</Data></Cell>
    <Cell><Data ss:Type="String">NCBI</Data></Cell>
    <Cell><Data ss:Type="Number">284590</Data></Cell>
    <Cell><Data ss:Type="String">Eukaryota; Fungi; Dikarya; Ascomycota; Saccharomycotina; Saccharomycetes; Saccharomycetales; Saccharomycetaceae; Kluyveromyces.</Data></Cell>
   </Row>
   <Row ss:AutoFitHeight="0">
    <Cell><Data ss:Type="String">Lachancea__thermotolerans__CBS__6340</Data></Cell>
    <Cell><Data ss:Type="Number">3</Data></Cell>
    <Cell><Data ss:Type="String">NCBI</Data></Cell>
    <Cell><Data ss:Type="Number">559295</Data></Cell>
    <Cell><Data ss:Type="String">Eukaryota; Fungi; Dikarya; Ascomycota; Saccharomycotina; Saccharomycetes; Saccharomycetales; Saccharomycetaceae; Lachancea.</Data></Cell>
   </Row>
   <Row ss:AutoFitHeight="0">
    <Cell><Data ss:Type="String">Candida__glabrata</Data></Cell>
    <Cell><Data ss:Type="Number">4</Data></Cell>
    <Cell><Data ss:Type="String">NCBI</Data></Cell>
    <Cell><Data ss:Type="Number">284593</Data></Cell>
    <Cell><Data ss:Type="String">Eukaryota; Fungi; Dikarya; Ascomycota; Saccharomycotina; Saccharomycetes; Saccharomycetales; Saccharomycetaceae; Nakaseomyces; Nakaseomyces/Candida clade.</Data></Cell>
   </Row>
   <Row ss:AutoFitHeight="0">
    <Cell><Data ss:Type="String">Naumovozyma__castellii__CBS__4309</Data></Cell>
    <Cell><Data ss:Type="Number">3</Data></Cell>
    <Cell><Data ss:Type="String">NCBI</Data></Cell>
    <Cell><Data ss:Type="Number">1064592</Data></Cell>
    <Cell><Data ss:Type="String">Eukaryota; Fungi; Dikarya; Ascomycota; Saccharomycotina; Saccharomycetes; Saccharomycetales; Saccharomycetaceae; Naumovozyma.</Data></Cell>
   </Row>
   <Row ss:AutoFitHeight="0">
    <Cell><Data ss:Type="String">Naumovozyma__dairenensis__CBS__421</Data></Cell>
    <Cell><Data ss:Type="Number">3</Data></Cell>
    <Cell><Data ss:Type="String">NCBI</Data></Cell>
    <Cell><Data ss:Type="Number">1071378</Data></Cell>
    <Cell><Data ss:Type="String">Eukaryota; Fungi; Dikarya; Ascomycota; Saccharomycotina; Saccharomycetes; Saccharomycetales; Saccharomycetaceae; Naumovozyma.</Data></Cell>
   </Row>
   <Row ss:AutoFitHeight="0">
    <Cell><Data ss:Type="String">Saccharomyces__cerevisiae__S288c</Data></Cell>
    <Cell><Data ss:Type="Number">3</Data></Cell>
    <Cell><Data ss:Type="String">NCBI</Data></Cell>
    <Cell><Data ss:Type="Number">559292</Data></Cell>
    <Cell><Data ss:Type="String">Eukaryota; Fungi; Dikarya; Ascomycota; Saccharomycotina; Saccharomycetes; Saccharomycetales; Saccharomycetaceae; Saccharomyces.</Data></Cell>
   </Row>
   <Row ss:AutoFitHeight="0">
    <Cell><Data ss:Type="String">Tetrapisispora__blattae__CBS__6284</Data></Cell>
    <Cell><Data ss:Type="Number">3</Data></Cell>
    <Cell><Data ss:Type="String">NCBI</Data></Cell>
    <Cell><Data ss:Type="Number">1071380</Data></Cell>
    <Cell><Data ss:Type="String">Eukaryota; Fungi; Dikarya; Ascomycota; Saccharomycotina; Saccharomycetes; Saccharomycetales; Saccharomycetaceae; Tetrapisispora.</Data></Cell>
   </Row>
   <Row ss:AutoFitHeight="0">
    <Cell><Data ss:Type="String">Tetrapisispora__phaffii__CBS__4417</Data></Cell>
    <Cell><Data ss:Type="Number">5</Data></Cell>
    <Cell><Data ss:Type="String">NCBI</Data></Cell>
    <Cell><Data ss:Type="Number">1071381</Data></Cell>
    <Cell><Data ss:Type="String">Eukaryota; Fungi; Dikarya; Ascomycota; Saccharomycotina; Saccharomycetes; Saccharomycetales; Saccharomycetaceae; Tetrapisispora.</Data></Cell>
   </Row>
   <Row ss:AutoFitHeight="0">
    <Cell><Data ss:Type="String">Torulaspora__delbrueckii</Data></Cell>
    <Cell><Data ss:Type="Number">3</Data></Cell>
    <Cell><Data ss:Type="String">NCBI</Data></Cell>
    <Cell><Data ss:Type="Number">4950</Data></Cell>
    <Cell><Data ss:Type="String">Eukaryota; Fungi; Dikarya; Ascomycota; Saccharomycotina; Saccharomycetes; Saccharomycetales; Saccharomycetaceae; Torulaspora.</Data></Cell>
   </Row>
   <Row ss:AutoFitHeight="0">
    <Cell><Data ss:Type="String">Saccharomycetaceae__sp.__Ashbya__aceri</Data></Cell>
    <Cell><Data ss:Type="Number">3</Data></Cell>
    <Cell><Data ss:Type="String">NCBI</Data></Cell>
    <Cell><Data ss:Type="Number">566037</Data></Cell>
    <Cell><Data ss:Type="String">Eukaryota; Fungi; Dikarya; Ascomycota; Saccharomycotina; Saccharomycetes; Saccharomycetales; Saccharomycetaceae; unclassified Saccharomycetaceae.</Data></Cell>
   </Row>
   <Row ss:AutoFitHeight="0">
    <Cell><Data ss:Type="String">Vanderwaltozyma__polyspora__DSM__70294</Data></Cell>
    <Cell><Data ss:Type="Number">5</Data></Cell>
    <Cell><Data ss:Type="String">NCBI</Data></Cell>
    <Cell><Data ss:Type="Number">436907</Data></Cell>
    <Cell><Data ss:Type="String">Eukaryota; Fungi; Dikarya; Ascomycota; Saccharomycotina; Saccharomycetes; Saccharomycetales; Saccharomycetaceae; Vanderwaltozyma.</Data></Cell>
   </Row>
   <Row ss:AutoFitHeight="0">
    <Cell><Data ss:Type="String">Zygosaccharomyces__bailii__ISA1307</Data></Cell>
    <Cell><Data ss:Type="Number">6</Data></Cell>
    <Cell><Data ss:Type="String">NCBI</Data></Cell>
    <Cell><Data ss:Type="Number">1355161</Data></Cell>
    <Cell><Data ss:Type="String">Eukaryota; Fungi; Dikarya; Ascomycota; Saccharomycotina; Saccharomycetes; Saccharomycetales; Saccharomycetaceae; Zygosaccharomyces.</Data></Cell>
   </Row>
   <Row ss:AutoFitHeight="0">
    <Cell><Data ss:Type="String">Zygosaccharomyces__rouxii__CBS__732</Data></Cell>
    <Cell><Data ss:Type="Number">3</Data></Cell>
    <Cell><Data ss:Type="String">NCBI</Data></Cell>
    <Cell><Data ss:Type="Number">559307</Data></Cell>
    <Cell><Data ss:Type="String">Eukaryota; Fungi; Dikarya; Ascomycota; Saccharomycotina; Saccharomycetes; Saccharomycetales; Saccharomycetaceae; Zygosaccharomyces.</Data></Cell>
   </Row>
   <Row ss:AutoFitHeight="0">
    <Cell><Data ss:Type="String">Kuraishia__capsulata__CBS__1993</Data></Cell>
    <Cell><Data ss:Type="Number">4</Data></Cell>
    <Cell><Data ss:Type="String">NCBI</Data></Cell>
    <Cell><Data ss:Type="Number">1382522</Data></Cell>
    <Cell><Data ss:Type="String">Eukaryota; Fungi; Dikarya; Ascomycota; Saccharomycotina; Saccharomycetes; Saccharomycetales; Saccharomycetales incertae sedis; Kuraishia.</Data></Cell>
   </Row>
   <Row ss:AutoFitHeight="0">
    <Cell><Data ss:Type="String">Pneumocystis__jirovecii__ASM33397v2</Data></Cell>
    <Cell><Data ss:Type="Number">0</Data></Cell>
    <Cell><Data ss:Type="String">NCBI</Data></Cell>
    <Cell><Data ss:Type="Number">42068</Data></Cell>
    <Cell><Data ss:Type="String">Eukaryota; Fungi; Dikarya; Ascomycota; Taphrinomycotina; Pneumocystidomycetes; Pneumocystidaceae; Pneumocystis.</Data></Cell>
   </Row>
   <Row ss:AutoFitHeight="0">
    <Cell><Data ss:Type="String">Pneumocystis__murina__B123</Data></Cell>
    <Cell><Data ss:Type="Number">0</Data></Cell>
    <Cell><Data ss:Type="String">NCBI</Data></Cell>
    <Cell><Data ss:Type="Number">1069680</Data></Cell>
    <Cell><Data ss:Type="String">Eukaryota; Fungi; Dikarya; Ascomycota; Taphrinomycotina; Pneumocystidomycetes; Pneumocystidaceae; Pneumocystis.</Data></Cell>
   </Row>
   <Row ss:AutoFitHeight="0">
    <Cell><Data ss:Type="String">Schizosaccharomyces__cryophilus__OY26</Data></Cell>
    <Cell><Data ss:Type="Number">1</Data></Cell>
    <Cell><Data ss:Type="String">NCBI</Data></Cell>
    <Cell><Data ss:Type="Number">653667</Data></Cell>
    <Cell><Data ss:Type="String">Eukaryota; Fungi; Dikarya; Ascomycota; Taphrinomycotina; Schizosaccharomycetes; Schizosaccharomycetales; Schizosaccharomycetaceae; Schizosaccharomyces.</Data></Cell>
   </Row>
   <Row ss:AutoFitHeight="0">
    <Cell><Data ss:Type="String">Schizosaccharomyces__japonicus__yFS275</Data></Cell>
    <Cell><Data ss:Type="Number">1</Data></Cell>
    <Cell><Data ss:Type="String">NCBI</Data></Cell>
    <Cell><Data ss:Type="Number">402676</Data></Cell>
    <Cell><Data ss:Type="String">Eukaryota; Fungi; Dikarya; Ascomycota; Taphrinomycotina; Schizosaccharomycetes; Schizosaccharomycetales; Schizosaccharomycetaceae; Schizosaccharomyces.</Data></Cell>
   </Row>
   <Row ss:AutoFitHeight="0">
    <Cell><Data ss:Type="String">Schizosaccharomyces__octosporus__yFS286</Data></Cell>
    <Cell><Data ss:Type="Number">1</Data></Cell>
    <Cell><Data ss:Type="String">NCBI</Data></Cell>
    <Cell><Data ss:Type="Number">483514</Data></Cell>
    <Cell><Data ss:Type="String">Eukaryota; Fungi; Dikarya; Ascomycota; Taphrinomycotina; Schizosaccharomycetes; Schizosaccharomycetales; Schizosaccharomycetaceae; Schizosaccharomyces.</Data></Cell>
   </Row>
   <Row ss:AutoFitHeight="0">
    <Cell><Data ss:Type="String">Schizosaccharomyces__pombe</Data></Cell>
    <Cell><Data ss:Type="Number">1</Data></Cell>
    <Cell><Data ss:Type="String">NCBI</Data></Cell>
    <Cell><Data ss:Type="Number">284812</Data></Cell>
    <Cell><Data ss:Type="String">Eukaryota; Fungi; Dikarya; Ascomycota; Taphrinomycotina; Schizosaccharomycetes; Schizosaccharomycetales; Schizosaccharomycetaceae; Schizosaccharomyces.</Data></Cell>
   </Row>
   <Row ss:AutoFitHeight="0">
    <Cell><Data ss:Type="String">Taphrina__deformans__PYCC__5710</Data></Cell>
    <Cell><Data ss:Type="Number">0</Data></Cell>
    <Cell><Data ss:Type="String">NCBI</Data></Cell>
    <Cell><Data ss:Type="Number">1097556</Data></Cell>
    <Cell><Data ss:Type="String">Eukaryota; Fungi; Dikarya; Ascomycota; Taphrinomycotina; Taphrinomycetes; Taphrinales; Taphrinaceae; Taphrina.</Data></Cell>
   </Row>
   <Row ss:AutoFitHeight="0">
    <Cell><Data ss:Type="String">Agaricus__bisporus__var.__bisporus__H97</Data></Cell>
    <Cell><Data ss:Type="Number">8</Data></Cell>
    <Cell><Data ss:Type="String">NCBI</Data></Cell>
    <Cell><Data ss:Type="Number">936046</Data></Cell>
    <Cell><Data ss:Type="String">Eukaryota; Fungi; Dikarya; Basidiomycota; Agaricomycotina; Agaricomycetes; Agaricomycetidae; Agaricales; Agaricaceae; Agaricus.</Data></Cell>
   </Row>
   <Row ss:AutoFitHeight="0">
    <Cell><Data ss:Type="String">Moniliophthora__perniciosa__FA553</Data></Cell>
    <Cell><Data ss:Type="Number">1</Data></Cell>
    <Cell><Data ss:Type="String">NCBI</Data></Cell>
    <Cell><Data ss:Type="Number">554373</Data></Cell>
    <Cell><Data ss:Type="String">Eukaryota; Fungi; Dikarya; Basidiomycota; Agaricomycotina; Agaricomycetes; Agaricomycetidae; Agaricales; Marasmiaceae; mitosporic Marasmiaceae; Moniliophthora.</Data></Cell>
   </Row>
   <Row ss:AutoFitHeight="0">
    <Cell><Data ss:Type="String">Moniliophthora__roreri__MCA__2997</Data></Cell>
    <Cell><Data ss:Type="Number">9</Data></Cell>
    <Cell><Data ss:Type="String">NCBI</Data></Cell>
    <Cell><Data ss:Type="Number">1381753</Data></Cell>
    <Cell><Data ss:Type="String">Eukaryota; Fungi; Dikarya; Basidiomycota; Agaricomycotina; Agaricomycetes; Agaricomycetidae; Agaricales; Marasmiaceae; mitosporic Marasmiaceae; Moniliophthora.</Data></Cell>
   </Row>
   <Row ss:AutoFitHeight="0">
    <Cell><Data ss:Type="String">Pleurotus__ostreatus__PC15</Data></Cell>
    <Cell><Data ss:Type="Number">9</Data></Cell>
    <Cell><Data ss:Type="String">NCBI</Data></Cell>
    <Cell><Data ss:Type="Number">1137138</Data></Cell>
    <Cell><Data ss:Type="String">Eukaryota; Fungi; Dikarya; Basidiomycota; Agaricomycotina; Agaricomycetes; Agaricomycetidae; Agaricales; Pleurotaceae; Pleurotus.</Data></Cell>
   </Row>
   <Row ss:AutoFitHeight="0">
    <Cell><Data ss:Type="String">Coprinopsis__cinerea__okayama7#130</Data></Cell>
    <Cell><Data ss:Type="Number">9</Data></Cell>
    <Cell><Data ss:Type="String">NCBI</Data></Cell>
    <Cell><Data ss:Type="Number">240176</Data></Cell>
    <Cell><Data ss:Type="String">Eukaryota; Fungi; Dikarya; Basidiomycota; Agaricomycotina; Agaricomycetes; Agaricomycetidae; Agaricales; Psathyrellaceae; Coprinopsis.</Data></Cell>
   </Row>
   <Row ss:AutoFitHeight="0">
    <Cell><Data ss:Type="String">Schizophyllum__commune__H4-8</Data></Cell>
    <Cell><Data ss:Type="Number">8</Data></Cell>
    <Cell><Data ss:Type="String">NCBI</Data></Cell>
    <Cell><Data ss:Type="Number">578458</Data></Cell>
    <Cell><Data ss:Type="String">Eukaryota; Fungi; Dikarya; Basidiomycota; Agaricomycotina; Agaricomycetes; Agaricomycetidae; Agaricales; Schizophyllaceae; Schizophyllum.</Data></Cell>
   </Row>
   <Row ss:AutoFitHeight="0">
    <Cell><Data ss:Type="String">Galerina__marginata__CBS__339.88</Data></Cell>
    <Cell><Data ss:Type="Number">8</Data></Cell>
    <Cell><Data ss:Type="String">NCBI</Data></Cell>
    <Cell><Data ss:Type="Number">685588</Data></Cell>
    <Cell><Data ss:Type="String">Eukaryota; Fungi; Dikarya; Basidiomycota; Agaricomycotina; Agaricomycetes; Agaricomycetidae; Agaricales; Strophariaceae; Galerina.</Data></Cell>
   </Row>
   <Row ss:AutoFitHeight="0">
    <Cell><Data ss:Type="String">Laccaria__bicolor__S238N-H82</Data></Cell>
    <Cell><Data ss:Type="Number">8</Data></Cell>
    <Cell><Data ss:Type="String">NCBI</Data></Cell>
    <Cell><Data ss:Type="Number">486041</Data></Cell>
    <Cell><Data ss:Type="String">Eukaryota; Fungi; Dikarya; Basidiomycota; Agaricomycotina; Agaricomycetes; Agaricomycetidae; Agaricales; Tricholomataceae; Laccaria.</Data></Cell>
   </Row>
   <Row ss:AutoFitHeight="0">
    <Cell><Data ss:Type="String">Coniophora__puteana__RWD-64-598__SS2</Data></Cell>
    <Cell><Data ss:Type="Number">9</Data></Cell>
    <Cell><Data ss:Type="String">NCBI</Data></Cell>
    <Cell><Data ss:Type="Number">741705</Data></Cell>
    <Cell><Data ss:Type="String">Eukaryota; Fungi; Dikarya; Basidiomycota; Agaricomycotina; Agaricomycetes; Agaricomycetidae; Boletales; Coniophorineae; Coniophoraceae; Coniophora.</Data></Cell>
   </Row>
   <Row ss:AutoFitHeight="0">
    <Cell><Data ss:Type="String">Serpula__lacrymans__var.__lacrymans__S7.3</Data></Cell>
    <Cell><Data ss:Type="Number">9</Data></Cell>
    <Cell><Data ss:Type="String">NCBI</Data></Cell>
    <Cell><Data ss:Type="Number">936435</Data></Cell>
    <Cell><Data ss:Type="String">Eukaryota; Fungi; Dikarya; Basidiomycota; Agaricomycotina; Agaricomycetes; Agaricomycetidae; Boletales; Coniophorineae; Serpulaceae; Serpula.</Data></Cell>
   </Row>
   <Row ss:AutoFitHeight="0">
    <Cell><Data ss:Type="String">Jaapia__argillacea__MUCL__33604</Data></Cell>
    <Cell><Data ss:Type="Number">8</Data></Cell>
    <Cell><Data ss:Type="String">NCBI</Data></Cell>
    <Cell><Data ss:Type="Number">933084</Data></Cell>
    <Cell><Data ss:Type="String">Eukaryota; Fungi; Dikarya; Basidiomycota; Agaricomycotina; Agaricomycetes; Agaricomycetidae; Jaapiales; Jaapiaceae; Jaapia.</Data></Cell>
   </Row>
   <Row ss:AutoFitHeight="0">
    <Cell><Data ss:Type="String">Auricularia__delicata__TFB-10046__SS5</Data></Cell>
    <Cell><Data ss:Type="Number">8</Data></Cell>
    <Cell><Data ss:Type="String">NCBI</Data></Cell>
    <Cell><Data ss:Type="Number">717982</Data></Cell>
    <Cell><Data ss:Type="String">Eukaryota; Fungi; Dikarya; Basidiomycota; Agaricomycotina; Agaricomycetes; Auriculariales; Auriculariaceae; Auricularia.</Data></Cell>
   </Row>
   <Row ss:AutoFitHeight="0">
    <Cell><Data ss:Type="String">Botryobasidium__botryosum__FD-172__SS1</Data></Cell>
    <Cell><Data ss:Type="Number">7</Data></Cell>
    <Cell><Data ss:Type="String">NCBI</Data></Cell>
    <Cell><Data ss:Type="Number">930990</Data></Cell>
    <Cell><Data ss:Type="String">Eukaryota; Fungi; Dikarya; Basidiomycota; Agaricomycotina; Agaricomycetes; Cantharellales; Botryobasidiaceae; Botryobasidium.</Data></Cell>
   </Row>
   <Row ss:AutoFitHeight="0">
    <Cell><Data ss:Type="String">Rhizoctonia__solani__AG-3__Rhs1AP</Data></Cell>
    <Cell><Data ss:Type="Number">8</Data></Cell>
    <Cell><Data ss:Type="String">NCBI</Data></Cell>
    <Cell><Data ss:Type="Number">1086054</Data></Cell>
    <Cell><Data ss:Type="String">Eukaryota; Fungi; Dikarya; Basidiomycota; Agaricomycotina; Agaricomycetes; Cantharellales; Ceratobasidiaceae; mitosporic Ceratobasidiaceae; Rhizoctonia.</Data></Cell>
   </Row>
   <Row ss:AutoFitHeight="0">
    <Cell><Data ss:Type="String">Punctularia__strigosozonata__HHB-11173__SS5</Data></Cell>
    <Cell><Data ss:Type="Number">8</Data></Cell>
    <Cell><Data ss:Type="String">NCBI</Data></Cell>
    <Cell><Data ss:Type="Number">741275</Data></Cell>
    <Cell><Data ss:Type="String">Eukaryota; Fungi; Dikarya; Basidiomycota; Agaricomycotina; Agaricomycetes; Corticiales; Punctulariaceae; Punctularia.</Data></Cell>
   </Row>
   <Row ss:AutoFitHeight="0">
    <Cell><Data ss:Type="String">Gloeophyllum__trabeum__ATCC__11539</Data></Cell>
    <Cell><Data ss:Type="Number">9</Data></Cell>
    <Cell><Data ss:Type="String">NCBI</Data></Cell>
    <Cell><Data ss:Type="Number">670483</Data></Cell>
    <Cell><Data ss:Type="String">Eukaryota; Fungi; Dikarya; Basidiomycota; Agaricomycotina; Agaricomycetes; Gloeophyllales; Gloeophyllaceae; Gloeophyllum.</Data></Cell>
   </Row>
   <Row ss:AutoFitHeight="0">
    <Cell><Data ss:Type="String">Fomitiporia__mediterranea__MF3-22</Data></Cell>
    <Cell><Data ss:Type="Number">8</Data></Cell>
    <Cell><Data ss:Type="String">NCBI</Data></Cell>
    <Cell><Data ss:Type="Number">694068</Data></Cell>
    <Cell><Data ss:Type="String">Eukaryota; Fungi; Dikarya; Basidiomycota; Agaricomycotina; Agaricomycetes; Hymenochaetales; Hymenochaetaceae; Fomitiporia.</Data></Cell>
   </Row>
   <Row ss:AutoFitHeight="0">
    <Cell><Data ss:Type="String">Fomitopsis__pinicola__FP-58527__SS1</Data></Cell>
    <Cell><Data ss:Type="Number">10</Data></Cell>
    <Cell><Data ss:Type="String">NCBI</Data></Cell>
    <Cell><Data ss:Type="Number">743788</Data></Cell>
    <Cell><Data ss:Type="String">Eukaryota; Fungi; Dikarya; Basidiomycota; Agaricomycotina; Agaricomycetes; Polyporales; Fomitopsis.</Data></Cell>
   </Row>
   <Row ss:AutoFitHeight="0">
    <Cell><Data ss:Type="String">Ceriporiopsis__subvermispora__B</Data></Cell>
    <Cell><Data ss:Type="Number">9</Data></Cell>
    <Cell><Data ss:Type="String">NCBI</Data></Cell>
    <Cell><Data ss:Type="Number">914234</Data></Cell>
    <Cell><Data ss:Type="String">Eukaryota; Fungi; Dikarya; Basidiomycota; Agaricomycotina; Agaricomycetes; Polyporales; Meruliaceae; Ceriporiopsis.</Data></Cell>
   </Row>
   <Row ss:AutoFitHeight="0">
    <Cell><Data ss:Type="String">Phanerochaete__carnosa__HHB-10118-sp</Data></Cell>
    <Cell><Data ss:Type="Number">8</Data></Cell>
    <Cell><Data ss:Type="String">NCBI</Data></Cell>
    <Cell><Data ss:Type="Number">650164</Data></Cell>
    <Cell><Data ss:Type="String">Eukaryota; Fungi; Dikarya; Basidiomycota; Agaricomycotina; Agaricomycetes; Polyporales; Phanerochaetaceae; Phanerochaete.</Data></Cell>
   </Row>
   <Row ss:AutoFitHeight="0">
    <Cell><Data ss:Type="String">Dichomitus__squalens__LYAD-421__SS1</Data></Cell>
    <Cell><Data ss:Type="Number">8</Data></Cell>
    <Cell><Data ss:Type="String">NCBI</Data></Cell>
    <Cell><Data ss:Type="Number">732165</Data></Cell>
    <Cell><Data ss:Type="String">Eukaryota; Fungi; Dikarya; Basidiomycota; Agaricomycotina; Agaricomycetes; Polyporales; Polyporaceae; Dichomitus.</Data></Cell>
   </Row>
   <Row ss:AutoFitHeight="0">
    <Cell><Data ss:Type="String">Fibroporia__radiculosa</Data></Cell>
    <Cell><Data ss:Type="Number">9</Data></Cell>
    <Cell><Data ss:Type="String">NCBI</Data></Cell>
    <Cell><Data ss:Type="Number">599839</Data></Cell>
    <Cell><Data ss:Type="String">Eukaryota; Fungi; Dikarya; Basidiomycota; Agaricomycotina; Agaricomycetes; Polyporales; Polyporaceae; Fibroporia.</Data></Cell>
   </Row>
   <Row ss:AutoFitHeight="0">
    <Cell><Data ss:Type="String">Postia__placenta__Mad-698-R</Data></Cell>
    <Cell><Data ss:Type="Number">2</Data></Cell>
    <Cell><Data ss:Type="String">NCBI</Data></Cell>
    <Cell><Data ss:Type="Number">561896</Data></Cell>
    <Cell><Data ss:Type="String">Eukaryota; Fungi; Dikarya; Basidiomycota; Agaricomycotina; Agaricomycetes; Polyporales; Postia.</Data></Cell>
   </Row>
   <Row ss:AutoFitHeight="0">
    <Cell><Data ss:Type="String">Trametes__versicolor__FP-101664__SS1</Data></Cell>
    <Cell><Data ss:Type="Number">9</Data></Cell>
    <Cell><Data ss:Type="String">NCBI</Data></Cell>
    <Cell><Data ss:Type="Number">717944</Data></Cell>
    <Cell><Data ss:Type="String">Eukaryota; Fungi; Dikarya; Basidiomycota; Agaricomycotina; Agaricomycetes; Polyporales; Trametes.</Data></Cell>
   </Row>
   <Row ss:AutoFitHeight="0">
    <Cell><Data ss:Type="String">Heterobasidion__irregulare__TC__32-1</Data></Cell>
    <Cell><Data ss:Type="Number">8</Data></Cell>
    <Cell><Data ss:Type="String">NCBI</Data></Cell>
    <Cell><Data ss:Type="Number">747525</Data></Cell>
    <Cell><Data ss:Type="String">Eukaryota; Fungi; Dikarya; Basidiomycota; Agaricomycotina; Agaricomycetes; Russulales; Bondarzewiaceae; Heterobasidion; Heterobasidion annosum species complex.</Data></Cell>
   </Row>
   <Row ss:AutoFitHeight="0">
    <Cell><Data ss:Type="String">Stereum__hirsutum__FP-91666__SS1</Data></Cell>
    <Cell><Data ss:Type="Number">9</Data></Cell>
    <Cell><Data ss:Type="String">NCBI</Data></Cell>
    <Cell><Data ss:Type="Number">721885</Data></Cell>
    <Cell><Data ss:Type="String">Eukaryota; Fungi; Dikarya; Basidiomycota; Agaricomycotina; Agaricomycetes; Russulales; Stereaceae; Stereum.</Data></Cell>
   </Row>
   <Row ss:AutoFitHeight="0">
    <Cell><Data ss:Type="String">Piriformospora__indica__DSM__11827</Data></Cell>
    <Cell><Data ss:Type="Number">8</Data></Cell>
    <Cell><Data ss:Type="String">NCBI</Data></Cell>
    <Cell><Data ss:Type="Number">1109443</Data></Cell>
    <Cell><Data ss:Type="String">Eukaryota; Fungi; Dikarya; Basidiomycota; Agaricomycotina; Agaricomycetes; Sebacinales; Sebacinales group B; Piriformospora.</Data></Cell>
   </Row>
   <Row ss:AutoFitHeight="0">
    <Cell><Data ss:Type="String">Dacryopinax__sp.__DJM-731__SS1</Data></Cell>
    <Cell><Data ss:Type="Number">6</Data></Cell>
    <Cell><Data ss:Type="String">NCBI</Data></Cell>
    <Cell><Data ss:Type="Number">745407</Data></Cell>
    <Cell><Data ss:Type="String">Eukaryota; Fungi; Dikarya; Basidiomycota; Agaricomycotina; Dacrymycetes; Dacrymycetales; Dacrymycetaceae; Dacryopinax.</Data></Cell>
   </Row>
   <Row ss:AutoFitHeight="0">
    <Cell><Data ss:Type="String">Trichosporon__asahii__var.__asahii__CBS__8904</Data></Cell>
    <Cell><Data ss:Type="Number">7</Data></Cell>
    <Cell><Data ss:Type="String">NCBI</Data></Cell>
    <Cell><Data ss:Type="Number">1220162</Data></Cell>
    <Cell><Data ss:Type="String">Eukaryota; Fungi; Dikarya; Basidiomycota; Agaricomycotina; Tremellomycetes; Tremellales; mitosporic Tremellales; Trichosporon.</Data></Cell>
   </Row>
   <Row ss:AutoFitHeight="0">
    <Cell><Data ss:Type="String">Cryptococcus__gattii__WM276</Data></Cell>
    <Cell><Data ss:Type="Number">8</Data></Cell>
    <Cell><Data ss:Type="String">NCBI</Data></Cell>
    <Cell><Data ss:Type="Number">367775</Data></Cell>
    <Cell><Data ss:Type="String">Eukaryota; Fungi; Dikarya; Basidiomycota; Agaricomycotina; Tremellomycetes; Tremellales; Tremellaceae; Filobasidiella; Filobasidiella/Cryptococcus neoformans species complex.</Data></Cell>
   </Row>
   <Row ss:AutoFitHeight="0">
    <Cell><Data ss:Type="String">Cryptococcus__neoformans__var.__neoformans__JEC21</Data></Cell>
    <Cell><Data ss:Type="Number">7</Data></Cell>
    <Cell><Data ss:Type="String">NCBI</Data></Cell>
    <Cell><Data ss:Type="Number">214684</Data></Cell>
    <Cell><Data ss:Type="String">Eukaryota; Fungi; Dikarya; Basidiomycota; Agaricomycotina; Tremellomycetes; Tremellales; Tremellaceae; Filobasidiella; Filobasidiella/Cryptococcus neoformans species complex.</Data></Cell>
   </Row>
   <Row ss:AutoFitHeight="0">
    <Cell><Data ss:Type="String">Tremella__mesenterica__DSM__1558</Data></Cell>
    <Cell><Data ss:Type="Number">8</Data></Cell>
    <Cell><Data ss:Type="String">NCBI</Data></Cell>
    <Cell><Data ss:Type="Number">578456</Data></Cell>
    <Cell><Data ss:Type="String">Eukaryota; Fungi; Dikarya; Basidiomycota; Agaricomycotina; Tremellomycetes; Tremellales; Tremellaceae; Tremella.</Data></Cell>
   </Row>
   <Row ss:AutoFitHeight="0">
    <Cell><Data ss:Type="String">Wallemia__ichthyophaga__EXF-994</Data></Cell>
    <Cell><Data ss:Type="Number">7</Data></Cell>
    <Cell><Data ss:Type="String">NCBI</Data></Cell>
    <Cell><Data ss:Type="Number">1299270</Data></Cell>
    <Cell><Data ss:Type="String">Eukaryota; Fungi; Dikarya; Basidiomycota; Basidiomycota incertae sedis; Wallemiomycetes; Wallemiales; Wallemiales incertae sedis; Wallemia.</Data></Cell>
   </Row>
   <Row ss:AutoFitHeight="0">
    <Cell><Data ss:Type="String">Wallemia__sebi__CBS__633.66</Data></Cell>
    <Cell><Data ss:Type="Number">7</Data></Cell>
    <Cell><Data ss:Type="String">NCBI</Data></Cell>
    <Cell><Data ss:Type="Number">671144</Data></Cell>
    <Cell><Data ss:Type="String">Eukaryota; Fungi; Dikarya; Basidiomycota; Basidiomycota incertae sedis; Wallemiomycetes; Wallemiales; Wallemiales incertae sedis; Wallemia.</Data></Cell>
   </Row>
   <Row ss:AutoFitHeight="0">
    <Cell><Data ss:Type="String">Microbotryum__violaceum__p1A1__Lamole</Data></Cell>
    <Cell><Data ss:Type="Number">8</Data></Cell>
    <Cell><Data ss:Type="String">NCBI</Data></Cell>
    <Cell><Data ss:Type="Number">683840</Data></Cell>
    <Cell><Data ss:Type="String">Eukaryota; Fungi; Dikarya; Basidiomycota; Pucciniomycotina; Microbotryomycetes; Microbotryales; Microbotryaceae; Microbotryum.</Data></Cell>
   </Row>
   <Row ss:AutoFitHeight="0">
    <Cell><Data ss:Type="String">Rhodotorula__glutinis__ATCC__204091</Data></Cell>
    <Cell><Data ss:Type="Number">2</Data></Cell>
    <Cell><Data ss:Type="String">NCBI</Data></Cell>
    <Cell><Data ss:Type="Number">1001064</Data></Cell>
    <Cell><Data ss:Type="String">Eukaryota; Fungi; Dikarya; Basidiomycota; Pucciniomycotina; Microbotryomycetes; Sporidiobolales; mitosporic Sporidiobolales; Rhodotorula.</Data></Cell>
   </Row>
   <Row ss:AutoFitHeight="0">
    <Cell><Data ss:Type="String">Rhodosporidium__toruloides__NP11</Data></Cell>
    <Cell><Data ss:Type="Number">8</Data></Cell>
    <Cell><Data ss:Type="String">NCBI</Data></Cell>
    <Cell><Data ss:Type="Number">1130832</Data></Cell>
    <Cell><Data ss:Type="String">Eukaryota; Fungi; Dikarya; Basidiomycota; Pucciniomycotina; Microbotryomycetes; Sporidiobolales; Rhodosporidium.</Data></Cell>
   </Row>
   <Row ss:AutoFitHeight="0">
    <Cell><Data ss:Type="String">Mixia__osmundae__IAM__14324</Data></Cell>
    <Cell><Data ss:Type="Number">8</Data></Cell>
    <Cell><Data ss:Type="String">NCBI</Data></Cell>
    <Cell><Data ss:Type="Number">764103</Data></Cell>
    <Cell><Data ss:Type="String">Eukaryota; Fungi; Dikarya; Basidiomycota; Pucciniomycotina; Mixiomycetes; Mixiales; Mixiaceae; Mixia.</Data></Cell>
   </Row>
   <Row ss:AutoFitHeight="0">
    <Cell><Data ss:Type="String">Melampsora__larici-populina__98AG31</Data></Cell>
    <Cell><Data ss:Type="Number">7</Data></Cell>
    <Cell><Data ss:Type="String">NCBI</Data></Cell>
    <Cell><Data ss:Type="Number">747676</Data></Cell>
    <Cell><Data ss:Type="String">Eukaryota; Fungi; Dikarya; Basidiomycota; Pucciniomycotina; Pucciniomycetes; Pucciniales; Melampsoraceae; Melampsora.</Data></Cell>
   </Row>
   <Row ss:AutoFitHeight="0">
    <Cell><Data ss:Type="String">Puccinia__graminis__f.__sp.__tritici__CRL__75-36-700-3</Data></Cell>
    <Cell><Data ss:Type="Number">8</Data></Cell>
    <Cell><Data ss:Type="String">NCBI</Data></Cell>
    <Cell><Data ss:Type="Number">418459</Data></Cell>
    <Cell><Data ss:Type="String">Eukaryota; Fungi; Dikarya; Basidiomycota; Pucciniomycotina; Pucciniomycetes; Pucciniales; Pucciniaceae; Puccinia.</Data></Cell>
   </Row>
   <Row ss:AutoFitHeight="0">
    <Cell><Data ss:Type="String">Tilletiaria__anomala__UBC__951</Data></Cell>
    <Cell><Data ss:Type="Number">8</Data></Cell>
    <Cell><Data ss:Type="String">NCBI</Data></Cell>
    <Cell><Data ss:Type="Number">1037660</Data></Cell>
    <Cell><Data ss:Type="String">Eukaryota; Fungi; Dikarya; Basidiomycota; Ustilaginomycotina; Exobasidiomycetes; Georgefischeriales; Tilletiariaceae; Tilletiaria.</Data></Cell>
   </Row>
   <Row ss:AutoFitHeight="0">
    <Cell><Data ss:Type="String">Malassezia__globosa__CBS__7966</Data></Cell>
    <Cell><Data ss:Type="Number">4</Data></Cell>
    <Cell><Data ss:Type="String">NCBI</Data></Cell>
    <Cell><Data ss:Type="Number">425265</Data></Cell>
    <Cell><Data ss:Type="String">Eukaryota; Fungi; Dikarya; Basidiomycota; Ustilaginomycotina; Malasseziomycetes; Malasseziales; Malasseziaceae; Malassezia.</Data></Cell>
   </Row>
   <Row ss:AutoFitHeight="0">
    <Cell><Data ss:Type="String">Malassezia__sympodialis__ATCC__42132</Data></Cell>
    <Cell><Data ss:Type="Number">5</Data></Cell>
    <Cell><Data ss:Type="String">NCBI</Data></Cell>
    <Cell><Data ss:Type="Number">1230383</Data></Cell>
    <Cell><Data ss:Type="String">Eukaryota; Fungi; Dikarya; Basidiomycota; Ustilaginomycotina; Malasseziomycetes; Malasseziales; Malasseziaceae; Malassezia.</Data></Cell>
   </Row>
   <Row ss:AutoFitHeight="0">
    <Cell><Data ss:Type="String">Pseudozyma__antarctica__T-34</Data></Cell>
    <Cell><Data ss:Type="Number">8</Data></Cell>
    <Cell><Data ss:Type="String">NCBI</Data></Cell>
    <Cell><Data ss:Type="Number">1151754</Data></Cell>
    <Cell><Data ss:Type="String">Eukaryota; Fungi; Dikarya; Basidiomycota; Ustilaginomycotina; Ustilaginomycetes; Ustilaginales; Ustilaginaceae; mitosporic Ustilaginaceae; Pseudozyma.</Data></Cell>
   </Row>
   <Row ss:AutoFitHeight="0">
    <Cell><Data ss:Type="String">Pseudozyma__hubeiensis__SY62</Data></Cell>
    <Cell><Data ss:Type="Number">8</Data></Cell>
    <Cell><Data ss:Type="String">NCBI</Data></Cell>
    <Cell><Data ss:Type="Number">1305764</Data></Cell>
    <Cell><Data ss:Type="String">Eukaryota; Fungi; Dikarya; Basidiomycota; Ustilaginomycotina; Ustilaginomycetes; Ustilaginales; Ustilaginaceae; mitosporic Ustilaginaceae; Pseudozyma.</Data></Cell>
   </Row>
   <Row ss:AutoFitHeight="0">
    <Cell><Data ss:Type="String">Sporisorium__reilianum__SRZ2</Data></Cell>
    <Cell><Data ss:Type="Number">8</Data></Cell>
    <Cell><Data ss:Type="String">NCBI</Data></Cell>
    <Cell><Data ss:Type="Number">999809</Data></Cell>
    <Cell><Data ss:Type="String">Eukaryota; Fungi; Dikarya; Basidiomycota; Ustilaginomycotina; Ustilaginomycetes; Ustilaginales; Ustilaginaceae; Sporisorium.</Data></Cell>
   </Row>
   <Row ss:AutoFitHeight="0">
    <Cell><Data ss:Type="String">Ustilago__hordei__ASM28603v1</Data></Cell>
    <Cell><Data ss:Type="Number">8</Data></Cell>
    <Cell><Data ss:Type="String">NCBI</Data></Cell>
    <Cell><Data ss:Type="Number">120017</Data></Cell>
    <Cell><Data ss:Type="String">Eukaryota; Fungi; Dikarya; Basidiomycota; Ustilaginomycotina; Ustilaginomycetes; Ustilaginales; Ustilaginaceae; Ustilago.</Data></Cell>
   </Row>
   <Row ss:AutoFitHeight="0">
    <Cell><Data ss:Type="String">Ustilago__maydis__521</Data></Cell>
    <Cell><Data ss:Type="Number">6</Data></Cell>
    <Cell><Data ss:Type="String">NCBI</Data></Cell>
    <Cell><Data ss:Type="Number">237631</Data></Cell>
    <Cell><Data ss:Type="String">Eukaryota; Fungi; Dikarya; Basidiomycota; Ustilaginomycotina; Ustilaginomycetes; Ustilaginales; Ustilaginaceae; Ustilago.</Data></Cell>
   </Row>
   <Row ss:AutoFitHeight="0">
    <Cell><Data ss:Type="String">Conidiobolus__coronatus__NRRL28638</Data></Cell>
    <Cell><Data ss:Type="Number">10</Data></Cell>
    <Cell><Data ss:Type="String">JGI</Data></Cell>
    <Cell><Data ss:Type="Number">796925</Data></Cell>
    <Cell><Data ss:Type="String">Eukaryota; Fungi; Entomophthoromycota; Entomophthoromycetes; Entomophthorales; Ancylistaceae; Conidiobolus; Conidiobolus incongruus.</Data></Cell>
   </Row>
   <Row ss:AutoFitHeight="0">
    <Cell><Data ss:Type="String">Coemansia__reversa__NRRL__1564</Data></Cell>
    <Cell><Data ss:Type="Number">11</Data></Cell>
    <Cell><Data ss:Type="String">JGI</Data></Cell>
    <Cell><Data ss:Type="Number">763665</Data></Cell>
    <Cell><Data ss:Type="String">Eukaryota; Fungi; Fungi incertae sedis; Early diverging fungal lineages; Kickxellomycotina; Kickxellales; Kickxellaceae; Coemansia; Coemansia reversa.</Data></Cell>
   </Row>
   <Row ss:AutoFitHeight="0">
    <Cell><Data ss:Type="String">Lichtheimia__corymbifera__JMRC-FSU-9682</Data></Cell>
    <Cell><Data ss:Type="Number">19</Data></Cell>
    <Cell><Data ss:Type="String">NCBI</Data></Cell>
    <Cell><Data ss:Type="Number">1263082</Data></Cell>
    <Cell><Data ss:Type="String">Eukaryota; Fungi; Fungi incertae sedis; Early diverging fungal lineages; Mucoromycotina; Mucorales; Lichtheimiaceae; Lichtheimia.</Data></Cell>
   </Row>
   <Row ss:AutoFitHeight="0">
    <Cell><Data ss:Type="String">Backusella__circina__FSU__941</Data></Cell>
    <Cell><Data ss:Type="Number">30</Data></Cell>
    <Cell><Data ss:Type="String">JGI</Data></Cell>
    <Cell><Data ss:Type="Number">1314798</Data></Cell>
    <Cell><Data ss:Type="String">Eukaryota; Fungi; Fungi incertae sedis; Early diverging fungal lineages; Mucoromycotina; Mucorales; Mucorineae; Backusellaceae; Backusella; Backusella circina.</Data></Cell>
   </Row>
   <Row ss:AutoFitHeight="0">
    <Cell><Data ss:Type="String">Mucor__circinelloides__f.__circinelloides__1006PhL</Data></Cell>
    <Cell><Data ss:Type="Number">23</Data></Cell>
    <Cell><Data ss:Type="String">NCBI</Data></Cell>
    <Cell><Data ss:Type="Number">1220926</Data></Cell>
    <Cell><Data ss:Type="String">Eukaryota; Fungi; Fungi incertae sedis; Early diverging fungal lineages; Mucoromycotina; Mucorales; Mucorineae; Mucoraceae; Mucor.</Data></Cell>
   </Row>
   <Row ss:AutoFitHeight="0">
    <Cell><Data ss:Type="String">Rhizopus__delemar__RA__99-880</Data></Cell>
    <Cell><Data ss:Type="Number">20</Data></Cell>
    <Cell><Data ss:Type="String">NCBI</Data></Cell>
    <Cell><Data ss:Type="Number">246409</Data></Cell>
    <Cell><Data ss:Type="String">Eukaryota; Fungi; Fungi incertae sedis; Early diverging fungal lineages; Mucoromycotina; Mucorales; Mucorineae; Rhizopodaceae; Rhizopus.</Data></Cell>
   </Row>
   <Row ss:AutoFitHeight="0">
    <Cell><Data ss:Type="String">Rhizopus__microsporus__var.__microsporus</Data></Cell>
    <Cell><Data ss:Type="Number">21</Data></Cell>
    <Cell><Data ss:Type="String">JGI</Data></Cell>
    <Cell><Data ss:Type="Number">86635</Data></Cell>
    <Cell><Data ss:Type="String">Eukaryota; Fungi; Fungi incertae sedis; Early diverging fungal lineages; Mucoromycotina; Mucorales; Mucorineae; Rhizopodaceae; Rhizopus; Rhizopus microsporus.</Data></Cell>
   </Row>
   <Row ss:AutoFitHeight="0">
    <Cell><Data ss:Type="String">Umbelopsis__ramanniana__AG</Data></Cell>
    <Cell><Data ss:Type="Number">20</Data></Cell>
    <Cell><Data ss:Type="String">JGI</Data></Cell>
    <Cell><Data ss:Type="Number">1314678</Data></Cell>
    <Cell><Data ss:Type="String">Eukaryota; Fungi; Fungi incertae sedis; Early diverging fungal lineages; Mucoromycotina; Mucorales; Umbelopsidaceae; Umbelopsis; Umbelopsis ramanniana.</Data></Cell>
   </Row>
   <Row ss:AutoFitHeight="0">
    <Cell><Data ss:Type="String">Rhizophagus__irregularis__DAOM__181602</Data></Cell>
    <Cell><Data ss:Type="Number">15</Data></Cell>
    <Cell><Data ss:Type="String">NCBI</Data></Cell>
    <Cell><Data ss:Type="Number">747089</Data></Cell>
    <Cell><Data ss:Type="String">Eukaryota; Fungi; Glomeromycota; Glomeromycetes; Glomerales; Glomeraceae; Rhizophagus.</Data></Cell>
   </Row>
   <Row ss:AutoFitHeight="0">
    <Cell><Data ss:Type="String">Edhazardia__aedis__USNM__41457</Data></Cell>
    <Cell><Data ss:Type="Number">1</Data></Cell>
    <Cell><Data ss:Type="String">NCBI</Data></Cell>
    <Cell><Data ss:Type="Number">1003232</Data></Cell>
    <Cell><Data ss:Type="String">Eukaryota; Fungi; Microsporidia; Edhazardia.</Data></Cell>
   </Row>
   <Row ss:AutoFitHeight="0">
    <Cell><Data ss:Type="String">Enterocytozoon__bieneusi__H348</Data></Cell>
    <Cell><Data ss:Type="Number">5</Data></Cell>
    <Cell><Data ss:Type="String">NCBI</Data></Cell>
    <Cell><Data ss:Type="Number">481877</Data></Cell>
    <Cell><Data ss:Type="String">Eukaryota; Fungi; Microsporidia; Enterocytozoonidae; Enterocytozoon.</Data></Cell>
   </Row>
   <Row ss:AutoFitHeight="0">
    <Cell><Data ss:Type="String">Antonospora__locustae__HM-2013</Data></Cell>
    <Cell><Data ss:Type="Number">1</Data></Cell>
    <Cell><Data ss:Type="String">JGI</Data></Cell>
    <Cell><Data ss:Type="Number">1284279</Data></Cell>
    <Cell><Data ss:Type="String">Eukaryota; Fungi; Microsporidia; Microsporidia incertae sedis; Antonospora; Antonospora locustae.</Data></Cell>
   </Row>
   <Row ss:AutoFitHeight="0">
    <Cell><Data ss:Type="String">Nematocida__parisii__ERTm3</Data></Cell>
    <Cell><Data ss:Type="Number">1</Data></Cell>
    <Cell><Data ss:Type="String">NCBI</Data></Cell>
    <Cell><Data ss:Type="Number">935791</Data></Cell>
    <Cell><Data ss:Type="String">Eukaryota; Fungi; Microsporidia; Nematocida.</Data></Cell>
   </Row>
   <Row ss:AutoFitHeight="0">
    <Cell><Data ss:Type="String">Nematocida__sp.__1__ERTm2</Data></Cell>
    <Cell><Data ss:Type="Number">1</Data></Cell>
    <Cell><Data ss:Type="String">NCBI</Data></Cell>
    <Cell><Data ss:Type="Number">944018</Data></Cell>
    <Cell><Data ss:Type="String">Eukaryota; Fungi; Microsporidia; Nematocida.</Data></Cell>
   </Row>
   <Row ss:AutoFitHeight="0">
    <Cell><Data ss:Type="String">Nosema__apis__BRL__01</Data></Cell>
    <Cell><Data ss:Type="Number">1</Data></Cell>
    <Cell><Data ss:Type="String">NCBI</Data></Cell>
    <Cell><Data ss:Type="Number">1037528</Data></Cell>
    <Cell><Data ss:Type="String">Eukaryota; Fungi; Microsporidia; Nosematidae; Nosema.</Data></Cell>
   </Row>
   <Row ss:AutoFitHeight="0">
    <Cell><Data ss:Type="String">Nosema__bombycis__CQ1</Data></Cell>
    <Cell><Data ss:Type="Number">1</Data></Cell>
    <Cell><Data ss:Type="String">NCBI</Data></Cell>
    <Cell><Data ss:Type="Number">578461</Data></Cell>
    <Cell><Data ss:Type="String">Eukaryota; Fungi; Microsporidia; Nosematidae; Nosema.</Data></Cell>
   </Row>
   <Row ss:AutoFitHeight="0">
    <Cell><Data ss:Type="String">Nosema__ceranae__BRL01</Data></Cell>
    <Cell><Data ss:Type="Number">0</Data></Cell>
    <Cell><Data ss:Type="String">NCBI</Data></Cell>
    <Cell><Data ss:Type="Number">578460</Data></Cell>
    <Cell><Data ss:Type="String">Eukaryota; Fungi; Microsporidia; Nosematidae; Nosema.</Data></Cell>
   </Row>
   <Row ss:AutoFitHeight="0">
    <Cell><Data ss:Type="String">Vittaforma__corneae__ATCC__50505</Data></Cell>
    <Cell><Data ss:Type="Number">1</Data></Cell>
    <Cell><Data ss:Type="String">NCBI</Data></Cell>
    <Cell><Data ss:Type="Number">993615</Data></Cell>
    <Cell><Data ss:Type="String">Eukaryota; Fungi; Microsporidia; Nosematidae; Vittaforma.</Data></Cell>
   </Row>
   <Row ss:AutoFitHeight="0">
    <Cell><Data ss:Type="String">Trachipleistophora__hominis</Data></Cell>
    <Cell><Data ss:Type="Number">1</Data></Cell>
    <Cell><Data ss:Type="String">NCBI</Data></Cell>
    <Cell><Data ss:Type="Number">72359</Data></Cell>
    <Cell><Data ss:Type="String">Eukaryota; Fungi; Microsporidia; Pleistophoridae; Trachipleistophora.</Data></Cell>
   </Row>
   <Row ss:AutoFitHeight="0">
    <Cell><Data ss:Type="String">Vavraia__culicis__floridensis</Data></Cell>
    <Cell><Data ss:Type="Number">1</Data></Cell>
    <Cell><Data ss:Type="String">NCBI</Data></Cell>
    <Cell><Data ss:Type="Number">948595</Data></Cell>
    <Cell><Data ss:Type="String">Eukaryota; Fungi; Microsporidia; Pleistophoridae; Vavraia.</Data></Cell>
   </Row>
   <Row ss:AutoFitHeight="0">
    <Cell><Data ss:Type="String">Spraguea__lophii__42_110</Data></Cell>
    <Cell><Data ss:Type="Number">1</Data></Cell>
    <Cell><Data ss:Type="String">NCBI</Data></Cell>
    <Cell><Data ss:Type="Number">1358809</Data></Cell>
    <Cell><Data ss:Type="String">Eukaryota; Fungi; Microsporidia; Spraguidae; Spraguea.</Data></Cell>
   </Row>
   <Row ss:AutoFitHeight="0">
    <Cell><Data ss:Type="String">Anncaliia__algerae__PRA109</Data></Cell>
    <Cell><Data ss:Type="Number">0</Data></Cell>
    <Cell><Data ss:Type="String">NCBI</Data></Cell>
    <Cell><Data ss:Type="Number">1240240</Data></Cell>
    <Cell><Data ss:Type="String">Eukaryota; Fungi; Microsporidia; Tubulinosematidae; Anncaliia.</Data></Cell>
   </Row>
   <Row ss:AutoFitHeight="0">
    <Cell><Data ss:Type="String">Encephalitozoon__cuniculi__GB-M1</Data></Cell>
    <Cell><Data ss:Type="Number">1</Data></Cell>
    <Cell><Data ss:Type="String">NCBI</Data></Cell>
    <Cell><Data ss:Type="Number">284813</Data></Cell>
    <Cell><Data ss:Type="String">Eukaryota; Fungi; Microsporidia; Unikaryonidae; Encephalitozoon.</Data></Cell>
   </Row>
   <Row ss:AutoFitHeight="0">
    <Cell><Data ss:Type="String">Encephalitozoon__hellem__ATCC__50504</Data></Cell>
    <Cell><Data ss:Type="Number">1</Data></Cell>
    <Cell><Data ss:Type="String">NCBI</Data></Cell>
    <Cell><Data ss:Type="Number">907965</Data></Cell>
    <Cell><Data ss:Type="String">Eukaryota; Fungi; Microsporidia; Unikaryonidae; Encephalitozoon.</Data></Cell>
   </Row>
   <Row ss:AutoFitHeight="0">
    <Cell><Data ss:Type="String">Encephalitozoon__intestinalis__ATCC__50506</Data></Cell>
    <Cell><Data ss:Type="Number">1</Data></Cell>
    <Cell><Data ss:Type="String">NCBI</Data></Cell>
    <Cell><Data ss:Type="Number">876142</Data></Cell>
    <Cell><Data ss:Type="String">Eukaryota; Fungi; Microsporidia; Unikaryonidae; Encephalitozoon.</Data></Cell>
   </Row>
   <Row ss:AutoFitHeight="0">
    <Cell><Data ss:Type="String">Encephalitozoon__romaleae__SJ-2008</Data></Cell>
    <Cell><Data ss:Type="Number">1</Data></Cell>
    <Cell><Data ss:Type="String">NCBI</Data></Cell>
    <Cell><Data ss:Type="Number">1178016</Data></Cell>
    <Cell><Data ss:Type="String">Eukaryota; Fungi; Microsporidia; Unikaryonidae; Encephalitozoon.</Data></Cell>
   </Row>
   <Row ss:AutoFitHeight="0">
    <Cell><Data ss:Type="String">Piromyces__sp.__E2</Data></Cell>
    <Cell><Data ss:Type="Number">15</Data></Cell>
    <Cell><Data ss:Type="String">JGI</Data></Cell>
    <Cell><Data ss:Type="Number">73868</Data></Cell>
    <Cell><Data ss:Type="String">Eukaryota; Fungi; Neocallimastigomycota; Neocallimastigomycetes; Neocallimastigales; Neocallimastigaceae; Piromyces.</Data></Cell>
   </Row>
   <Row ss:AutoFitHeight="0" ss:StyleID="s63"/>
   <Row ss:AutoFitHeight="0">
    <Cell ss:StyleID="s63"/>
   </Row>
  </Table>
  <WorksheetOptions xmlns="urn:schemas-microsoft-com:office:excel">
   <PageSetup>
    <Header x:Margin="0.3"/>
    <Footer x:Margin="0.3"/>
    <PageMargins x:Bottom="0.75" x:Left="0.69930555555555596"
     x:Right="0.69930555555555596" x:Top="0.75"/>
   </PageSetup>
   <Unsynced/>
   <Print>
    <ValidPrinterInfo/>
    <PaperSizeIndex>9</PaperSizeIndex>
    <HorizontalResolution>600</HorizontalResolution>
    <VerticalResolution>600</VerticalResolution>
   </Print>
   <Selected/>
   <FreezePanes/>
   <FrozenNoSplit/>
   <SplitHorizontal>3</SplitHorizontal>
   <TopRowBottomPane>3</TopRowBottomPane>
   <ActivePane>2</ActivePane>
   <Panes>
    <Pane>
     <Number>3</Number>
    </Pane>
    <Pane>
     <Number>2</Number>
     <ActiveRow>12</ActiveRow>
    </Pane>
   </Panes>
   <ProtectObjects>False</ProtectObjects>
   <ProtectScenarios>False</ProtectScenarios>
  </WorksheetOptions>
 </Worksheet>
</Workbook>
