# Supplementary material for: Evolution of the chitin synthase gene family correlates with fungal morphogenesis and adaption to ecological niches
Source: Sci Rep. 2017 Mar 16;7:44527. doi: 10.1038/srep44527 (PMC5353729; doi:10.1038/srep44527)
Supplement: Supplementary Table S2 [file srep44527-s3.xls]

## Sheet: Sheet1
Table S2: The list of all CHSs identified in this study
Species	DB_source	protein_id	gi	locus_tag	Domain_structure_PFAM_id	CHS class	CON1_length	CHS protein Length
Allomyces__macrogynus	BI	AMAG_12116T0	AMAG_12116	AMAG_12116	pfam03142,pfam13632	8	108	385
Allomyces__macrogynus	BI	AMAG_12350T0	AMAG_12350	AMAG_12350	pfam01644,pfam03142,pfam08407	2	110	839
Allomyces__macrogynus	BI	AMAG_12722T0	AMAG_12722	AMAG_12722	pfam00063,pfam03142,pfam08766,pfam13632	Unclassified	114	1975
Allomyces__macrogynus	BI	AMAG_01322T0	AMAG_01322	AMAG_01322	pfam00063,pfam03142,pfam08766,pfam13632	Unclassified	114	1705
Allomyces__macrogynus	BI	AMAG_14686T0	AMAG_14686	AMAG_14686	pfam00063,pfam03142,pfam08766,pfam13632	Unclassified	114	1975
Allomyces__macrogynus	BI	AMAG_14861T0	AMAG_14861	AMAG_14861	pfam03142,pfam13632	8	146	1442
Allomyces__macrogynus	BI	AMAG_15310T0	AMAG_15310	AMAG_15310	pfam03142,pfam13632	8	119	1207
Allomyces__macrogynus	BI	AMAG_16564T0	AMAG_16564	AMAG_16564	pfam03142,pfam13632	8	114	522
Allomyces__macrogynus	BI	AMAG_16925T0	AMAG_16925	AMAG_16925	pfam03142,pfam13632	8	114	686
Allomyces__macrogynus	BI	AMAG_16987T0	AMAG_16987	AMAG_16987	pfam03142,pfam13632,pfam15279	8	129	1277
Allomyces__macrogynus	BI	AMAG_17040T0	AMAG_17040	AMAG_17040	pfam01644,pfam03142,pfam06273,pfam08407	2	724	1152
Allomyces__macrogynus	BI	AMAG_00190T0	AMAG_00190	AMAG_00190	pfam01644,pfam03142	Unclassified	110	687
Allomyces__macrogynus	BI	AMAG_17354T0	AMAG_17354	AMAG_17354	pfam00063,pfam00173,pfam03142,pfam08766,pfam13632	5	116	1867
Allomyces__macrogynus	BI	AMAG_17369T0	AMAG_17369	AMAG_17369	pfam03142,pfam13632	8	113	1174
Allomyces__macrogynus	BI	AMAG_18506T0	AMAG_18506	AMAG_18506	pfam03142,pfam13632	8	110	516
Allomyces__macrogynus	BI	AMAG_19426T0	AMAG_19426	AMAG_19426	pfam01644,pfam03142	Unclassified	110	697
Allomyces__macrogynus	BI	AMAG_19677T0	AMAG_19677	AMAG_19677	pfam01644,pfam03142,pfam13632	Unclassified	110	659
Allomyces__macrogynus	BI	AMAG_20156T0	AMAG_20156	AMAG_20156	pfam03142,pfam13632	8	119	1345
Allomyces__macrogynus	BI	AMAG_20292T0	AMAG_20292	AMAG_20292	pfam03142,pfam13632	8	141	1029
Allomyces__macrogynus	BI	AMAG_20701T0	AMAG_20701	AMAG_20701	pfam03142,pfam09606,pfam13632	8	113	1510
Allomyces__macrogynus	BI	AMAG_20709T0	AMAG_20709	AMAG_20709	pfam03142,pfam13632	8	113	1058
Allomyces__macrogynus	BI	AMAG_20713T0	AMAG_20713	AMAG_20713	pfam00173,pfam03142,pfam08766,pfam13632	5	116	1147
Allomyces__macrogynus	BI	AMAG_02955T1	AMAG_02955	AMAG_02955	pfam01644,pfam03142,pfam08407,pfam13632	2	110	913
Allomyces__macrogynus	BI	AMAG_05239T0	AMAG_05239	AMAG_05239	pfam01644,pfam03142,pfam08407	2	110	824
Allomyces__macrogynus	BI	AMAG_05513T0	AMAG_05513	AMAG_05513	pfam00063,pfam03142,pfam08766,pfam13632	Unclassified	114	1705
Allomyces__macrogynus	BI	AMAG_06169T0	AMAG_06169	AMAG_06169	pfam00173,pfam03142,pfam13632	8	118	732
Allomyces__macrogynus	BI	AMAG_07514T0	AMAG_07514	AMAG_07514	pfam03142,pfam13632	8	114	637
Allomyces__macrogynus	BI	AMAG_07548T0	AMAG_07548	AMAG_07548	pfam03142,pfam13632	8	114	702
Allomyces__macrogynus	BI	AMAG_07719T0	AMAG_07719	AMAG_07719	pfam00063,pfam00173,pfam03142,pfam08766,pfam13632	5	659	1680
Allomyces__macrogynus	BI	AMAG_07735T0	AMAG_07735	AMAG_07735	pfam00063,pfam03142,pfam08766,pfam13632	Unclassified	114	1958
Allomyces__macrogynus	BI	AMAG_07755T0	AMAG_07755	AMAG_07755	pfam00063,pfam03142,pfam08766,pfam13632	Unclassified	662	1859
Allomyces__macrogynus	BI	AMAG_08416T0	AMAG_08416	AMAG_08416	pfam03142,pfam03154,pfam13632	8	129	1273
Allomyces__macrogynus	BI	AMAG_08465T0	AMAG_08465	AMAG_08465	pfam01644,pfam03142,pfam08407,pfam15308	2	722	1149
Allomyces__macrogynus	BI	AMAG_09745T0	AMAG_09745	AMAG_09745	pfam00063,pfam00173,pfam03142,pfam08766,pfam13632	Unclassified	662	1569
Allomyces__macrogynus	BI	AMAG_09765T0	AMAG_09765	AMAG_09765	pfam00063,pfam03142,pfam08766,pfam13632	Unclassified	114	1947
Allomyces__macrogynus	BI	AMAG_09783T0	AMAG_09783	AMAG_09783	pfam00063,pfam00173,pfam03142,pfam13632	5	659	1733
Allomyces__macrogynus	BI	AMAG_10238T0	AMAG_10238	AMAG_10238	pfam01644,pfam03142,pfam08407	2	110	731
Batrachochytrium__dendrobatidis__JAM81	NCBI	EGF76829.1	328766777	BATDEDRAFT_14509	pfam01644,pfam03142,pfam08407	2	110	768
Batrachochytrium__dendrobatidis__JAM81	NCBI	EGF77057.1	328767006	BATDEDRAFT_36075	pfam02705,pfam05109,pfam13632,pfam13641	6	106	882
Batrachochytrium__dendrobatidis__JAM81	NCBI	EGF77462.1	328767412	BATDEDRAFT_1218	pfam03142,pfam13632	8	114	509
Batrachochytrium__dendrobatidis__JAM81	NCBI	EGF77478.1	328767428	BATDEDRAFT_14105	pfam03142,pfam13632	8	116	530
Batrachochytrium__dendrobatidis__JAM81	NCBI	EGF77481.1	328767431	BATDEDRAFT_36044	pfam03142,pfam10129,pfam13632	8	116	1104
Batrachochytrium__dendrobatidis__JAM81	NCBI	EGF79520.1	328769476	BATDEDRAFT_35424	pfam00063,pfam03142,pfam08766,pfam13632	Unclassified	114	1870
Batrachochytrium__dendrobatidis__JAM81	NCBI	EGF80647.1	328770606	BATDEDRAFT_19415	pfam01644,pfam03142,pfam08407	2	108	779
Batrachochytrium__dendrobatidis__JAM81	NCBI	EGF81143.1	328771103	BATDEDRAFT_10396	pfam03142,pfam13632	8	116	435
Batrachochytrium__dendrobatidis__JAM81	NCBI	EGF81712.1	328771673	BATDEDRAFT_10061	pfam03142,pfam13632	8	117	594
Batrachochytrium__dendrobatidis__JAM81	NCBI	EGF82537.1	328772499	BATDEDRAFT_34502	pfam00063,pfam03142,pfam08766,pfam13632	Unclassified	114	2008
Batrachochytrium__dendrobatidis__JAM81	NCBI	EGF82540.1	328772502	BATDEDRAFT_34503	pfam03142,pfam13632	8	116	517
Batrachochytrium__dendrobatidis__JAM81	NCBI	EGF82851.1	328772813	BATDEDRAFT_9363	pfam03142,pfam13632	8	114	541
Batrachochytrium__dendrobatidis__JAM81	NCBI	EGF83568.1	328773531	BATDEDRAFT_8502	pfam00063,pfam00173,pfam03142,pfam08766,pfam13632	7	114	1597
Batrachochytrium__dendrobatidis__JAM81	NCBI	EGF76745.1	328766692	BATDEDRAFT_14616	pfam03142,pfam13632	8	116	543
Batrachochytrium__dendrobatidis__JAM81	NCBI	EGF76797.1	328766744	BATDEDRAFT_21013	pfam01644,pfam03142,pfam08407	2	485	760
Spizellomyces__punctatus	BI	SPPG_03084T0	SPPG_03084	SPPG_03084	pfam00173,pfam03142,pfam12868,pfam13632	4	116	1460
Spizellomyces__punctatus	BI	SPPG_03289T0	SPPG_03289	SPPG_03289	pfam03142,pfam07223,pfam09721,pfam13632	8	118	1150
Spizellomyces__punctatus	BI	SPPG_03441T0	SPPG_03441	SPPG_03441	pfam00063,pfam03142,pfam08766,pfam09594,pfam13632,pfam15449	Unclassified	113	2133
Spizellomyces__punctatus	BI	SPPG_03909T0	SPPG_03909	SPPG_03909	pfam01644,pfam03142,pfam08407	3	110	798
Spizellomyces__punctatus	BI	SPPG_04845T0	SPPG_04845	SPPG_04845	pfam01644,pfam03142,pfam07223,pfam08407	3	110	847
Spizellomyces__punctatus	BI	SPPG_05426T0	SPPG_05426	SPPG_05426	pfam03142,pfam13632	8	116	994
Spizellomyces__punctatus	BI	SPPG_05446T0	SPPG_05446	SPPG_05446	pfam01644,pfam03142,pfam08407,pfam15449	23b	122	948
Spizellomyces__punctatus	BI	SPPG_05605T0	SPPG_05605	SPPG_05605	pfam01644,pfam03142,pfam07223,pfam08407,pfam14179	3	118	998
Spizellomyces__punctatus	BI	SPPG_06138T0	SPPG_06138	SPPG_06138	pfam00063,pfam03142,pfam08766,pfam13632	Unclassified	114	1866
Spizellomyces__punctatus	BI	SPPG_06659T0	SPPG_06659	SPPG_06659	pfam00063,pfam03142,pfam08766,pfam13632	Unclassified	479	1974
Spizellomyces__punctatus	BI	SPPG_07609T0	SPPG_07609	SPPG_07609	pfam01644,pfam03142,pfam08407	23b	118	913
Spizellomyces__punctatus	BI	SPPG_07620T0	SPPG_07620	SPPG_07620	pfam00173,pfam03142,pfam13632	8	117	1169
Spizellomyces__punctatus	BI	SPPG_07669T0	SPPG_07669	SPPG_07669	pfam00173,pfam00173,pfam03142,pfam08766,pfam13632	Unclassified	114	1169
Spizellomyces__punctatus	BI	SPPG_08656T0	SPPG_08656	SPPG_08656	pfam03142,pfam13632	8	125	801
Spizellomyces__punctatus	BI	SPPG_00877T1	SPPG_00877	SPPG_00877	pfam03142,pfam07117,pfam13632	8	118	1321
Spizellomyces__punctatus	BI	SPPG_00937T0	SPPG_00937	SPPG_00937	pfam00063,pfam00173,pfam03142,pfam08766,pfam13632	5	114	1816
Spizellomyces__punctatus	BI	SPPG_09498T0	SPPG_09498	SPPG_09498	pfam01644,pfam03142,pfam08407	3	115	892
Rozella__allomycis__CSF55	NCBI	EPZ33276.1	528892935	O9G_001627	pfam00173,pfam03142,pfam12796,pfam13632,pfam13637,pfam13857	4	117	1098
Rozella__allomycis__CSF55	NCBI	EPZ33633.1	528893313	O9G_000408	pfam00173,pfam03142,pfam13632	4	118	1011
Rozella__allomycis__CSF55	NCBI	EPZ33986.1	528893697	O9G_004391	pfam00063,pfam00173,pfam03142,pfam08766,pfam13632	5	1185	1652
Rozella__allomycis__CSF55	NCBI	EPZ36206.1	528896297	O9G_002272	pfam00173,pfam03142,pfam13632	4	116	959
Macrophomina__phaseolina__MS6	NCBI	EKG22230.1	407929400	MPH_00409	pfam00173,pfam03142,pfam12871,pfam13632	4	118	1116
Macrophomina__phaseolina__MS6	NCBI	EKG10252.1	407916924	MPH_12634	pfam01644,pfam03142,pfam08407	1	119	904
Macrophomina__phaseolina__MS6	NCBI	EKG12033.1	407918768	MPH_10856	pfam01644,pfam03142,pfam08407,pfam11029	3	116	930
Macrophomina__phaseolina__MS6	NCBI	EKG14177.1	407921008	MPH_08630	pfam00063,pfam00173,pfam03142,pfam08766,pfam13632	7	114	1857
Macrophomina__phaseolina__MS6	NCBI	EKG14178.1	407921009	MPH_08631	pfam00063,pfam00173,pfam03142,pfam08766,pfam13632	5	114	1790
Macrophomina__phaseolina__MS6	NCBI	EKG14334.1	407921171	MPH_08514	pfam03142,pfam13632	6	109	938
Macrophomina__phaseolina__MS6	NCBI	EKG15716.1	407922619	MPH_07151	pfam01644,pfam03142,pfam08407,pfam15449	2	116	1139
Neofusicoccum__parvum__UCRNP2	NCBI	EOD44113.1	485916968	UCRNP2_9176	pfam01644,pfam03142,pfam08407	1	119	864
Neofusicoccum__parvum__UCRNP2	NCBI	EOD45893.1	485919629	UCRNP2_7383	pfam00063,pfam00173,pfam03142,pfam08766,pfam13632	5	114	1756
Neofusicoccum__parvum__UCRNP2	NCBI	EOD45895.1	485919631	UCRNP2_7384	pfam00063,pfam00173,pfam03142,pfam08766,pfam13632	7	114	1857
Neofusicoccum__parvum__UCRNP2	NCBI	EOD47200.1	485921494	UCRNP2_6052	pfam00173,pfam03142,pfam13632	4	118	897
Neofusicoccum__parvum__UCRNP2	NCBI	EOD47442.1	485921814	UCRNP2_5815	pfam03142,pfam03631,pfam13632	6	109	946
Neofusicoccum__parvum__UCRNP2	NCBI	EOD47812.1	485922257	UCRNP2_5482	pfam01644,pfam03142,pfam08407,pfam13440	3	116	932
Neofusicoccum__parvum__UCRNP2	NCBI	EOD43719.1	485916364	UCRNP2_9573	pfam01644,pfam03142,pfam03154,pfam08407	2	116	1096
Dothistroma__septosporum__NZE10	NCBI	EME43780.1	452841844	DOTSEDRAFT_130189	pfam03142,pfam13632	4	118	1161
Dothistroma__septosporum__NZE10	NCBI	EME44248.1	452842312	DOTSEDRAFT_172367	pfam01644,pfam03142,pfam08407,pfam15240	2	116	959
Dothistroma__septosporum__NZE10	NCBI	EME46340.1	452844406	DOTSEDRAFT_70361	pfam00487,pfam01644,pfam03142,pfam08407	3	116	935
Dothistroma__septosporum__NZE10	NCBI	EME46468.1	452844534	DOTSEDRAFT_70463	pfam01644,pfam03142,pfam08407	1	119	912
Dothistroma__septosporum__NZE10	NCBI	EME47265.1	452845332	DOTSEDRAFT_69268	pfam00063,pfam00173,pfam03142,pfam08766,pfam13632	7	114	1847
Dothistroma__septosporum__NZE10	NCBI	EME47266.1	452845333	DOTSEDRAFT_69269	pfam00063,pfam00173,pfam03142,pfam08766,pfam13632	5	114	1765
Dothistroma__septosporum__NZE10	NCBI	EME47734.1	452845801	DOTSEDRAFT_95197	pfam13632,pfam13641	6	109	703
Pseudocercospora__fijiensis__CIRAD86	NCBI	EME79145.1	452979383	MYCFIDRAFT_190171	pfam01644,pfam03142,pfam03154,pfam08407	2	116	1031
Pseudocercospora__fijiensis__CIRAD86	NCBI	EME79843.1	452980081	MYCFIDRAFT_167636	pfam03142,pfam13632	4	118	1162
Pseudocercospora__fijiensis__CIRAD86	NCBI	EME82706.1	452982948	MYCFIDRAFT_203370	pfam01644,pfam03142,pfam08407	1	119	902
Pseudocercospora__fijiensis__CIRAD86	NCBI	EME83302.1	452983544	MYCFIDRAFT_203582	pfam00146,pfam01644,pfam03142,pfam07223,pfam08407,pfam12533	3	116	945
Pseudocercospora__fijiensis__CIRAD86	NCBI	EME85413.1	452985657	MYCFIDRAFT_96055	pfam03142,pfam13632	6	109	840
Pseudocercospora__fijiensis__CIRAD86	NCBI	EME86661.1	452986905	MYCFIDRAFT_49517	pfam00063,pfam00173,pfam00173,pfam03142,pfam08766,pfam13632	7	114	1855
Pseudocercospora__fijiensis__CIRAD86	NCBI	EME86663.1	452986907	MYCFIDRAFT_56332	pfam00063,pfam00173,pfam03142,pfam08766,pfam13632	5	114	1772
Mycosphaerella__populorum__SO2202	NCBI	EMF10649.1	453082602	SEPMUDRAFT_150681	pfam01644,pfam03142,pfam07223,pfam08407,pfam12730	2	116	1175
Mycosphaerella__populorum__SO2202	NCBI	EMF10963.1	453082916	SEPMUDRAFT_49366	pfam03142,pfam13632	4	118	1177
Mycosphaerella__populorum__SO2202	NCBI	EMF14117.1	453086075	SEPMUDRAFT_147938	pfam01644,pfam03142,pfam08407,pfam13347	3	116	949
Mycosphaerella__populorum__SO2202	NCBI	EMF14341.1	453086299	SEPMUDRAFT_148081	pfam01644,pfam03142,pfam08407	1	119	914
Mycosphaerella__populorum__SO2202	NCBI	EMF14900.1	453086859	SEPMUDRAFT_146931	pfam00063,pfam00173,pfam03142,pfam08766,pfam13632	7	114	1852
Mycosphaerella__populorum__SO2202	NCBI	EMF14902.1	453086861	SEPMUDRAFT_146932	pfam00063,pfam00173,pfam03142,pfam08766,pfam09606,pfam13632	5	1175	1766
Mycosphaerella__populorum__SO2202	NCBI	EMF15757.1	453087716	SEPMUDRAFT_131377	pfam03142,pfam10225,pfam10243,pfam13632	6	109	974
Mycosphaerella__graminicola__IPO323	NCBI	EGP92590.1	339477499	MYCGRDRAFT_98274	pfam00487,pfam01644,pfam03142,pfam08407	3	116	868
Mycosphaerella__graminicola__IPO323	NCBI	EGP92678.1	339477587	MYCGRDRAFT_65104	pfam01644,pfam03142,pfam08407	1	119	916
Mycosphaerella__graminicola__IPO323	NCBI	EGP87188.1	339472093	MYCGRDRAFT_100232	pfam00173,pfam03142,pfam13632	4	118	1134
Mycosphaerella__graminicola__IPO323	NCBI	EGP87523.1	339472428	MYCGRDRAFT_100284	pfam01644,pfam03142,pfam08407	2	116	954
Mycosphaerella__graminicola__IPO323	NCBI	EGP90005.1	339474913	MYCGRDRAFT_108152	pfam00063,pfam00173,pfam03142,pfam08766,pfam13632	7	114	1855
Mycosphaerella__graminicola__IPO323	NCBI	EGP90436.1	339475344	MYCGRDRAFT_108151	pfam00063,pfam00173,pfam03142,pfam08766,pfam13632	5	114	1752
Baudoinia__compniacensis__UAMH__10762	NCBI	EMC92146.1	449296126	BAUCODRAFT_151586	pfam00487,pfam01644,pfam03142,pfam08407,pfam09770	3	116	935
Baudoinia__compniacensis__UAMH__10762	NCBI	EMC92453.1	449296433	BAUCODRAFT_38517	pfam01644,pfam03142,pfam08407	1	119	914
Baudoinia__compniacensis__UAMH__10762	NCBI	EMC93531.1	449297513	BAUCODRAFT_75792	pfam01644,pfam03142,pfam07223,pfam08407,pfam15621	2	116	1028
Baudoinia__compniacensis__UAMH__10762	NCBI	EMC95223.1	449299209	BAUCODRAFT_72783	pfam03142,pfam13632	4	118	1165
Baudoinia__compniacensis__UAMH__10762	NCBI	EMC96372.1	449300360	BAUCODRAFT_472520	pfam03142,pfam13632	6	109	873
Baudoinia__compniacensis__UAMH__10762	NCBI	EMC96857.1	449300845	BAUCODRAFT_70429	pfam00063,pfam00173,pfam03142,pfam08766,pfam13632	5	1200	1774
Baudoinia__compniacensis__UAMH__10762	NCBI	EMC96859.1	449300847	BAUCODRAFT_108848	pfam00063,pfam00173,pfam03142,pfam08766,pfam10326,pfam13632	7	114	1853
Aureobasidium__pullulans__EXF-150	NCBI	KEQ82325.1	662524939	M438DRAFT_278348	pfam03142,pfam13632	4	118	1118
Aureobasidium__pullulans__EXF-150	NCBI	KEQ83930.1	662526549	M438DRAFT_274227	pfam03142,pfam03631,pfam13632	6	109	879
Aureobasidium__pullulans__EXF-150	NCBI	KEQ85864.1	662528487	M438DRAFT_333808	pfam01644,pfam03142,pfam08407	1	119	900
Aureobasidium__pullulans__EXF-150	NCBI	KEQ85986.1	662528609	M438DRAFT_373496	pfam01644,pfam03142,pfam07284,pfam08407,pfam12730	3	116	921
Aureobasidium__pullulans__EXF-150	NCBI	KEQ86460.1	662529084	M438DRAFT_343911	pfam00063,pfam00173,pfam03142,pfam08766,pfam13632	7	114	1856
Aureobasidium__pullulans__EXF-150	NCBI	KEQ86461.1	662529085	M438DRAFT_363645	pfam00063,pfam00173,pfam03142,pfam08766,pfam13632	5	114	1765
Aureobasidium__pullulans__EXF-150	NCBI	KEQ87928.1	662530554	M438DRAFT_266926	pfam01644,pfam03142,pfam08407	2	116	966
Phaeosphaeria__nodorum__SN15	NCBI	EAT79209.2	160703990	SNOG_13325	pfam00063,pfam00173,pfam03142,pfam08766,pfam13632	5	113	1758
Phaeosphaeria__nodorum__SN15	NCBI	EAT79210.2	160703991	SNOG_13326	pfam00063,pfam00173,pfam03142,pfam08766,pfam13632	7	114	1832
Phaeosphaeria__nodorum__SN15	NCBI	EAT78926.2	160704061	SNOG_13479	pfam01494,pfam01644,pfam03142,pfam07976,pfam08407,pfam10846,pfam15301	2	116	1849
Phaeosphaeria__nodorum__SN15	NCBI	EAT86563.2	160706677	SNOG_05499	pfam01644,pfam03142,pfam08407,pfam12730	3	116	879
Phaeosphaeria__nodorum__SN15	NCBI	EAT86989.2	160706843	SNOG_05925	pfam13254,pfam13632,pfam13641	Unclassified	103	827
Bipolaris__oryzae__ATCC__44560	NCBI	XP_007684299.1	627823067	COCMIDRAFT_33399	pfam01644,pfam03142,pfam08407	1	119	899
Bipolaris__oryzae__ATCC__44560	NCBI	XP_007682600.1	627819521	COCMIDRAFT_80593	pfam03142,pfam13632	4	118	1215
Bipolaris__oryzae__ATCC__44560	NCBI	XP_007690100.1	627874033	COCMIDRAFT_7194	pfam00063,pfam00173,pfam03142,pfam08766,pfam13632	7	114	1842
Bipolaris__oryzae__ATCC__44560	NCBI	XP_007690119.1	627874755	COCMIDRAFT_101009	pfam00063,pfam00173,pfam03142,pfam08766,pfam13632	5	1192	1770
Bipolaris__oryzae__ATCC__44560	NCBI	XP_007690123.1	627874840	COCMIDRAFT_101001	pfam03142,pfam13632	6	109	832
Bipolaris__oryzae__ATCC__44560	NCBI	XP_007690456.1	627890690	COCMIDRAFT_28447	pfam01644,pfam03142,pfam05297,pfam08407,pfam13197	3	116	928
Bipolaris__oryzae__ATCC__44560	NCBI	XP_007690530.1	627894577	COCMIDRAFT_39046	pfam01494,pfam01644,pfam03142,pfam07976,pfam08407	2	116	1813
Bipolaris__zeicola__26-R-13	NCBI	XP_007708913.1	628192229	COCCADRAFT_2263	pfam01644,pfam03142,pfam08407	1	119	900
Bipolaris__zeicola__26-R-13	NCBI	XP_007709564.1	628194910	COCCADRAFT_88921	pfam01644,pfam03142,pfam08407	2	116	1064
Bipolaris__zeicola__26-R-13	NCBI	XP_007710626.1	628199780	COCCADRAFT_3694	pfam00063,pfam00173,pfam03142,pfam08766,pfam13632	7	114	1842
Bipolaris__zeicola__26-R-13	NCBI	XP_007710627.1	628199784	COCCADRAFT_3695	pfam00063,pfam00173,pfam03142,pfam08766,pfam13632	5	1192	1770
Bipolaris__zeicola__26-R-13	NCBI	XP_007710672.1	628199971	COCCADRAFT_91851	pfam03142,pfam13632	6	109	843
Bipolaris__zeicola__26-R-13	NCBI	XP_007714437.1	628218510	COCCADRAFT_38604	pfam01644,pfam03142,pfam05297,pfam08407	3	116	928
Bipolaris__zeicola__26-R-13	NCBI	XP_007715423.1	628224671	COCCADRAFT_104320	pfam03142,pfam13632	4	118	1214
Cochliobolus__heterostrophus__C5	NCBI	EMD86109.1	451993636	COCHEDRAFT_1147948	pfam00063,pfam00173,pfam00173,pfam03142,pfam08766,pfam13632	7	114	1841
Cochliobolus__heterostrophus__C5	NCBI	EMD86110.1	451993637	COCHEDRAFT_1198592	pfam00063,pfam00173,pfam03142,pfam08766,pfam13632	5	1192	1754
Cochliobolus__heterostrophus__C5	NCBI	EMD86114.1	451993641	COCHEDRAFT_1117346	pfam03142,pfam03631,pfam13632	6	109	841
Cochliobolus__heterostrophus__C5	NCBI	EMD86508.1	451994036	COCHEDRAFT_1228500	pfam00487,pfam01644,pfam03142,pfam05297,pfam08407	3	116	928
Cochliobolus__heterostrophus__C5	NCBI	EMD85342.1	451992865	COCHEDRAFT_1207965	pfam01644,pfam03142,pfam08407	2	116	1064
Cochliobolus__heterostrophus__C5	NCBI	EMD93586.1	452001126	COCHEDRAFT_1192892	pfam01644,pfam03142,pfam08407	1	119	953
Cochliobolus__heterostrophus__C5	NCBI	EMD94035.1	452001576	COCHEDRAFT_1169579	pfam03142,pfam08648,pfam13136,pfam13632	4	118	1213
Cochliobolus__sativus__ND90Pr	NCBI	XP_007695322.1	628057541	COCSADRAFT_132882	pfam01644,pfam03142,pfam04893,pfam05297,pfam08407	3	116	928
Cochliobolus__sativus__ND90Pr	NCBI	XP_007695481.1	628058101	COCSADRAFT_33205	pfam01644,pfam03142,pfam06930,pfam08407	1	119	900
Cochliobolus__sativus__ND90Pr	NCBI	XP_007699042.1	628068777	COCSADRAFT_25652	pfam01644,pfam03142,pfam08407	2	116	1064
Cochliobolus__sativus__ND90Pr	NCBI	XP_007701324.1	628073341	COCSADRAFT_182346	pfam03142,pfam13632	4	118	1213
Cochliobolus__sativus__ND90Pr	NCBI	XP_007701816.1	628074325	COCSADRAFT_182748	pfam00063,pfam00173,pfam03142,pfam08766,pfam13632	7	114	1842
Cochliobolus__sativus__ND90Pr	NCBI	XP_007701817.1	628074327	COCSADRAFT_121125	pfam00063,pfam00173,pfam03142,pfam08766,pfam13632	5	1192	1770
Cochliobolus__sativus__ND90Pr	NCBI	XP_007701819.1	628074331	COCSADRAFT_221014	pfam03142,pfam03631,pfam13632	6	109	841
Pyrenophora__teres__f.__teres__0-1	NCBI	XP_003297917.1	330917693	PTT_08478	pfam03142,pfam13632	4	118	1226
Pyrenophora__teres__f.__teres__0-1	NCBI	XP_003299363.1	330921299	PTT_10339	pfam01644,pfam03142,pfam08407,pfam15485	2	116	1064
Pyrenophora__teres__f.__teres__0-1	NCBI	XP_003295684.1	330907029	PTT_02290	pfam03142,pfam05110,pfam13632	6	109	851
Pyrenophora__teres__f.__teres__0-1	NCBI	XP_003299851.1	330922466	PTT_10933	pfam00063,pfam00173,pfam03142,pfam07695,pfam08766,pfam13632	7	114	1844
Pyrenophora__teres__f.__teres__0-1	NCBI	XP_003299852.1	330922468	PTT_10934	pfam00063,pfam00173,pfam03142,pfam08766,pfam13632	5	1188	1767
Pyrenophora__teres__f.__teres__0-1	NCBI	XP_003302979.1	330930305	PTT_14983	pfam01644,pfam03142,pfam08407	1	119	901
Pyrenophora__teres__f.__teres__0-1	NCBI	XP_003296064.1	330912766	PTT_04677	pfam01644,pfam03142,pfam08407,pfam12730	3	116	926
Pyrenophora__tritici-repentis__Pt-1C-BFP	NCBI	EDU50488.1	187985000	PTRG_07569	pfam03142,pfam13632	4	118	1204
Pyrenophora__tritici-repentis__Pt-1C-BFP	NCBI	EDU40868.1	187973369	PTRG_01430	pfam01644,pfam03142,pfam08407	1	119	901
Pyrenophora__tritici-repentis__Pt-1C-BFP	NCBI	EDU44863.1	187978237	PTRG_02340	pfam01644,pfam03142,pfam08407	3	116	926
Pyrenophora__tritici-repentis__Pt-1C-BFP	NCBI	EDU45618.1	187978992	PTRG_03095	pfam01644,pfam03142,pfam08407,pfam12526	2	116	1064
Pyrenophora__tritici-repentis__Pt-1C-BFP	NCBI	EDU47911.1	187981285	PTRG_05004	pfam00063,pfam00173,pfam03142,pfam08766,pfam13632	7	114	1843
Pyrenophora__tritici-repentis__Pt-1C-BFP	NCBI	EDU47912.1	187981286	PTRG_05005	pfam00063,pfam00173,pfam03142,pfam08766,pfam13632	5	1188	1766
Pyrenophora__tritici-repentis__Pt-1C-BFP	NCBI	EDU47916.1	187981290	PTRG_05009	pfam03142,pfam05110,pfam13632	6	109	834
Setosphaeria__turcica__Et28A	NCBI	EOA91777.1	482815102	SETTUDRAFT_133608	pfam01644,pfam03142,pfam08407,pfam12004	1	119	900
Setosphaeria__turcica__Et28A	NCBI	EOA83722.1	482806670	SETTUDRAFT_155090	pfam01644,pfam03142,pfam07223,pfam08407	2	116	1049
Setosphaeria__turcica__Et28A	NCBI	EOA86372.1	482809563	SETTUDRAFT_131153	pfam03142,pfam13632,pfam15087	4	118	1210
Setosphaeria__turcica__Et28A	NCBI	EOA87777.1	482810997	SETTUDRAFT_28074	pfam03142,pfam10214,pfam13632	6	109	846
Setosphaeria__turcica__Et28A	NCBI	EOA87781.1	482811001	SETTUDRAFT_130651	pfam00063,pfam03142,pfam08766,pfam13632	5	1189	1766
Setosphaeria__turcica__Et28A	NCBI	EOA87782.1	482811002	SETTUDRAFT_168909	pfam00063,pfam00173,pfam03142,pfam08766,pfam13632	7	114	1845
Setosphaeria__turcica__Et28A	NCBI	EOA87873.1	482811106	SETTUDRAFT_160791	pfam00487,pfam01644,pfam03142,pfam08407,pfam12730	3	116	927
Phialophora__europaea__CBS__101466	NCBI	ETN37284.1	568114662	HMPREF1541_08275	pfam03142,pfam13632	4	118	1159
Phialophora__europaea__CBS__101466	NCBI	ETN41175.1	568118568	HMPREF1541_03110	pfam01644,pfam03142,pfam08407	1	119	899
Phialophora__europaea__CBS__101466	NCBI	ETN41417.1	568118810	HMPREF1541_03352	pfam01644,pfam03142,pfam08407	3	115	922
Phialophora__europaea__CBS__101466	NCBI	ETN42489.1	568119887	HMPREF1541_01645	pfam01644,pfam03142,pfam05109,pfam08407	2	116	1138
Phialophora__europaea__CBS__101466	NCBI	ETN43643.1	568121041	HMPREF1541_02802	pfam03142,pfam13632	6	109	778
Phialophora__europaea__CBS__101466	NCBI	ETN46065.1	568123480	HMPREF1541_00249	pfam00063,pfam00173,pfam03142,pfam08766,pfam13632	7	114	1882
Phialophora__europaea__CBS__101466	NCBI	ETN46066.1	568123481	HMPREF1541_00250	pfam00063,pfam00173,pfam03142,pfam08766,pfam13632	5	114	1761
Capronia__coronata__CBS__617.96	NCBI	XP_007722355.1	628233217	A1O1_03259	pfam01644,pfam03142,pfam08407,pfam12868	3	115	884
Capronia__coronata__CBS__617.96	NCBI	XP_007723409.1	628239910	A1O1_04325	pfam01644,pfam03142,pfam08407,pfam15449,pfam15453	2	116	1129
Capronia__coronata__CBS__617.96	NCBI	XP_007724578.1	628247192	A1O1_05502	pfam03142,pfam13632	4	118	1214
Capronia__coronata__CBS__617.96	NCBI	XP_007725953.1	628256613	A1O1_06886	pfam13632,pfam13641	6	109	811
Capronia__coronata__CBS__617.96	NCBI	XP_007726935.1	628267206	A1O1_07879	pfam00063,pfam00173,pfam00173,pfam03142,pfam08766,pfam13632	5	114	1764
Capronia__coronata__CBS__617.96	NCBI	XP_007726936.1	628267211	A1O1_07880	pfam00063,pfam00173,pfam03142,pfam08766,pfam13632	7	114	1877
Capronia__coronata__CBS__617.96	NCBI	XP_007720057.1	628219118	A1O1_00952	pfam01644,pfam03142,pfam08407	1	119	900
Capronia__epimyces__CBS__606.96	NCBI	EXJ92831.1	590017631	A1O3_01385	pfam01644,pfam03142,pfam08407,pfam15449,pfam15479	2	116	1131
Capronia__epimyces__CBS__606.96	NCBI	EXJ77925.1	590002708	A1O3_09084	pfam03142,pfam13632	4	118	1211
Capronia__epimyces__CBS__606.96	NCBI	EXJ77079.1	590001860	A1O3_10237	pfam03142,pfam13632	6	109	729
Capronia__epimyces__CBS__606.96	NCBI	EXJ88773.1	590013571	A1O3_01837	pfam01644,pfam03142,pfam08407,pfam12868	3	115	936
Capronia__epimyces__CBS__606.96	NCBI	EXJ89908.1	590014706	A1O3_02975	pfam01644,pfam03142,pfam08407	1	119	904
Capronia__epimyces__CBS__606.96	NCBI	EXJ76920.1	590001701	A1O3_10077	pfam00063,pfam00173,pfam03142,pfam08766,pfam13632	5	114	1764
Capronia__epimyces__CBS__606.96	NCBI	EXJ76921.1	590001702	A1O3_10078	pfam00063,pfam00173,pfam03142,pfam08766,pfam13632	7	114	1878
Cladophialophora__carrionii__CBS__160.54	NCBI	XP_008724438.1	671167944	G647_10224	pfam00063,pfam00173,pfam03142,pfam08766,pfam13632	7	114	1882
Cladophialophora__carrionii__CBS__160.54	NCBI	XP_008724439.1	671167946	G647_10225	pfam00063,pfam03142,pfam08766,pfam13632	5	114	1770
Cladophialophora__carrionii__CBS__160.54	NCBI	XP_008725875.1	671170818	G647_03307	pfam03142,pfam13632	4	118	1232
Cladophialophora__carrionii__CBS__160.54	NCBI	XP_008726728.1	671172524	G647_04162	pfam01644,pfam03142,pfam08407	3	115	922
Cladophialophora__carrionii__CBS__160.54	NCBI	XP_008727087.1	671173242	G647_04524	pfam01644,pfam08407,pfam13641	1	119	873
Cladophialophora__carrionii__CBS__160.54	NCBI	XP_008729379.1	671177832	G647_06838	pfam01644,pfam03142,pfam08407,pfam15308,pfam15548	2	118	1136
Cladophialophora__carrionii__CBS__160.54	NCBI	XP_008730769.1	671180616	G647_08235	pfam13632,pfam13641	6	109	792
Cladophialophora__psammophila__CBS__110553	NCBI	EXJ73593.1	589990943	A1O5_03355	pfam01644,pfam03142,pfam08407	1	119	881
Cladophialophora__psammophila__CBS__110553	NCBI	EXJ73889.1	589991239	A1O5_03651	pfam01644,pfam03142,pfam06728,pfam08407	3	115	903
Cladophialophora__psammophila__CBS__110553	NCBI	EXJ74464.1	589991855	A1O5_02760	pfam03142,pfam13632	4	118	1232
Cladophialophora__psammophila__CBS__110553	NCBI	EXJ69504.1	589986520	A1O5_07540	pfam13632,pfam13641	6	109	711
Cladophialophora__psammophila__CBS__110553	NCBI	EXJ54968.1	589971621	A1O5_12879	pfam01644,pfam03142,pfam03154,pfam04484,pfam08407	2	116	1132
Cladophialophora__psammophila__CBS__110553	NCBI	EXJ70831.1	589987973	A1O5_05821	pfam00063,pfam00173,pfam03142,pfam08766,pfam13632	5	114	1766
Cladophialophora__psammophila__CBS__110553	NCBI	EXJ70832.1	589987974	A1O5_05822	pfam00063,pfam00173,pfam03142,pfam08766,pfam13632	7	114	1878
Cladophialophora__yegresii__CBS__114405	NCBI	XP_007756373.1	628289722	A1O7_04168	pfam01644,pfam08407,pfam13641	1	119	873
Cladophialophora__yegresii__CBS__114405	NCBI	XP_007756728.1	628290970	A1O7_04527	pfam01644,pfam03142,pfam08407	3	115	942
Cladophialophora__yegresii__CBS__114405	NCBI	XP_007757889.1	628295179	A1O7_05691	pfam01644,pfam03142,pfam08407	2	116	881
Cladophialophora__yegresii__CBS__114405	NCBI	XP_007758991.1	628298957	A1O7_06801	pfam03142,pfam13632	4	118	1232
Cladophialophora__yegresii__CBS__114405	NCBI	XP_007761740.1	628316330	A1O7_09562	pfam00063,pfam00173,pfam03142,pfam08766,pfam13632	7	114	1881
Cladophialophora__yegresii__CBS__114405	NCBI	XP_007761741.1	628316337	A1O7_09563	pfam00063,pfam00173,pfam03142,pfam08766,pfam13632	5	114	1772
Cladophialophora__yegresii__CBS__114405	NCBI	XP_007762209.1	628319448	A1O7_10035	pfam13632,pfam13641	6	109	792
Coniosporium__apollinis__CBS__100218	NCBI	EON62008.1	494824754	W97_01227	pfam03142,pfam06495,pfam13632	4	118	1236
Coniosporium__apollinis__CBS__100218	NCBI	EON63239.1	494826127	W97_02466	pfam01644,pfam03142,pfam08407	3	116	950
Coniosporium__apollinis__CBS__100218	NCBI	EON63602.1	494826546	W97_02830	pfam03631,pfam13632,pfam13641	6	109	883
Coniosporium__apollinis__CBS__100218	NCBI	EON63727.1	494826671	W97_02955	pfam00063,pfam00173,pfam03142,pfam08766,pfam13632	7	114	1893
Coniosporium__apollinis__CBS__100218	NCBI	EON63728.1	494826672	W97_02956	pfam00063,pfam00173,pfam03142,pfam08766,pfam13632,pfam14296	5	114	1789
Coniosporium__apollinis__CBS__100218	NCBI	EON66099.1	494829458	W97_05342	pfam01644,pfam03142,pfam03154,pfam08407,pfam15242	2	116	1105
Coniosporium__apollinis__CBS__100218	NCBI	EON69513.1	494833585	W97_08773	pfam01644,pfam03142,pfam08407	1	119	901
Exophiala__aquamarina__CBS__119918	NCBI	KEF62482.1	656916904	A1O9_00455	pfam01644,pfam03142,pfam08407	1	119	881
Exophiala__aquamarina__CBS__119918	NCBI	KEF62728.1	656917150	A1O9_00701	pfam01644,pfam03142,pfam08407	3	115	915
Exophiala__aquamarina__CBS__119918	NCBI	KEF63397.1	656917819	A1O9_01375	pfam03142,pfam13632	4	118	1223
Exophiala__aquamarina__CBS__119918	NCBI	KEF55126.1	656909430	A1O9_08779	pfam00063,pfam00173,pfam03142,pfam08766,pfam13632	7	114	1878
Exophiala__aquamarina__CBS__119918	NCBI	KEF55127.1	656909431	A1O9_08780	pfam00063,pfam00173,pfam00173,pfam03142,pfam08766,pfam13632	5	114	1754
Exophiala__aquamarina__CBS__119918	NCBI	KEF55164.1	656909468	A1O9_08818	pfam03142,pfam13632	6	109	740
Exophiala__aquamarina__CBS__119918	NCBI	KEF59912.1	656914332	A1O9_04760	pfam01644,pfam03142,pfam04484,pfam08407,pfam15301	2	116	1132
Exophiala__dermatitidis__NIH-UT8656	NCBI	XP_009158930.1	684170118	HMPREF1120_06479	pfam01644,pfam03142,pfam08407	1	119	865
Exophiala__dermatitidis__NIH-UT8656	NCBI	XP_009159274.1	684170806	HMPREF1120_06816	pfam01644,pfam03142,pfam08407,pfam12730,pfam12868	3	115	928
Exophiala__dermatitidis__NIH-UT8656	NCBI	XP_009160199.1	684172659	HMPREF1120_07721	pfam03142,pfam13632	4	118	1218
Exophiala__dermatitidis__NIH-UT8656	NCBI	XP_009160467.1	684173197	HMPREF1120_07981	pfam01644,pfam03142,pfam08407,pfam15402,pfam15502	2	116	1036
Exophiala__dermatitidis__NIH-UT8656	NCBI	XP_009161293.1	684174851	HMPREF1120_08776	pfam00063,pfam00173,pfam03142,pfam08766,pfam13632	7	114	1885
Exophiala__dermatitidis__NIH-UT8656	NCBI	XP_009161294.1	684174853	HMPREF1120_08777	pfam00063,pfam00173,pfam03142,pfam08766,pfam13632	5	114	1770
Exophiala__dermatitidis__NIH-UT8656	NCBI	XP_009161640.1	684175545	HMPREF1120_09115	pfam13632,pfam13641	6	109	806
Endocarpon__pusillum__Z07020	NCBI	XP_007803587.1	629655929	EPUS_05073	pfam01644,pfam03142,pfam07223,pfam08407	3	115	919
Endocarpon__pusillum__Z07020	NCBI	XP_007804826.1	629661037	EPUS_01899	pfam01644,pfam03142,pfam03546,pfam08407	2	116	1145
Endocarpon__pusillum__Z07020	NCBI	XP_007786903.1	629636514	EPUS_01575	pfam00012,pfam03142,pfam13632	6	109	1510
Endocarpon__pusillum__Z07020	NCBI	XP_007800099.1	629640934	EPUS_02076	pfam01644,pfam03142,pfam08407,pfam13632	8	114	880
Endocarpon__pusillum__Z07020	NCBI	XP_007800720.1	629643752	EPUS_00971	pfam03142,pfam13632	4	118	1152
Endocarpon__pusillum__Z07020	NCBI	XP_007801745.1	629648124	EPUS_08745	pfam00063,pfam00173,pfam03142,pfam08766,pfam13632	7	114	1876
Endocarpon__pusillum__Z07020	NCBI	XP_007801746.1	629648128	EPUS_08746	pfam00063,pfam00173,pfam00173,pfam03142,pfam08766,pfam13632	5	114	1789
Aspergillus__clavatus__NRRL__1	NCBI	XP_001268998.1	121701467	ACLA_022860	pfam03142,pfam13632	6	109	792
Aspergillus__clavatus__NRRL__1	NCBI	XP_001271391.1	121706256	ACLA_041870	pfam01644,pfam03142,pfam08407	1	119	911
Aspergillus__clavatus__NRRL__1	NCBI	XP_001273028.1	121710824	ACLA_093000	pfam00487,pfam01644,pfam03142,pfam08407	3	116	935
Aspergillus__clavatus__NRRL__1	NCBI	XP_001274801.1	121714381	ACLA_054220	pfam01644,pfam03142,pfam08407	2	116	1110
Aspergillus__clavatus__NRRL__1	NCBI	XP_001275617.1	121716016	ACLA_072240	pfam00063,pfam00173,pfam00173,pfam03142,pfam08766,pfam13632	5	114	1759
Aspergillus__clavatus__NRRL__1	NCBI	XP_001275618.1	121716018	ACLA_072250	pfam00063,pfam00173,pfam03142,pfam08766,pfam13632	7	114	1860
Aspergillus__clavatus__NRRL__1	NCBI	XP_001276467.1	121719536	ACLA_004550	pfam01644,pfam03142,pfam08407	1	119	896
Aspergillus__clavatus__NRRL__1	NCBI	XP_001276668.1	121719940	ACLA_059050	pfam03142,pfam13632	4	118	1187
Aspergillus__flavus__NRRL3357	NCBI	EED57134.1	220700796	AFLA_078290	pfam03142,pfam13632	4	118	1261
Aspergillus__flavus__NRRL3357	NCBI	EED57909.1	220701571	AFLA_086070	pfam01644,pfam03142,pfam08407	1	119	895
Aspergillus__flavus__NRRL3357	NCBI	EED49514.1	220693168	AFLA_095960	pfam03142,pfam13632	6	109	623
Aspergillus__flavus__NRRL3357	NCBI	EED50840.1	220694496	AFLA_136030	pfam00063,pfam00173,pfam03142,pfam08766,pfam13632	7	114	1880
Aspergillus__flavus__NRRL3357	NCBI	EED50841.1	220694497	AFLA_136040	pfam00063,pfam00173,pfam03142,pfam08766,pfam13632	5	114	1646
Aspergillus__flavus__NRRL3357	NCBI	EED50957.1	220694613	AFLA_137200	pfam01644,pfam03142,pfam08407	1	119	713
Aspergillus__flavus__NRRL3357	NCBI	EED44774.1	220688421	AFLA_114760	pfam01644,pfam03142,pfam08407,pfam13632,pfam15498	2	116	911
Aspergillus__flavus__NRRL3357	NCBI	EED51796.1	220695453	AFLA_060590	pfam01644,pfam03142,pfam08407	1	119	930
Aspergillus__flavus__NRRL3357	NCBI	EED52576.1	220696234	AFLA_042780	pfam00487,pfam01644,pfam03142,pfam08407	3	116	920
Aspergillus__flavus__NRRL3357	NCBI	EED54117.1	220697777	AFLA_013690	pfam01644,pfam03142,pfam06697,pfam08407	1	119	893
Aspergillus__fumigatus__Af293	NCBI	XP_746604.1	70982151	AFUA_4G04180	pfam01644,pfam03142,pfam08407	2	116	1084
Aspergillus__fumigatus__Af293	NCBI	XP_747364.1	70983674	AFUA_8G05630	pfam03142,pfam13632	4	118	1182
Aspergillus__fumigatus__Af293	NCBI	XP_748263.1	70985514	AFUA_5G00760	pfam01306,pfam01644,pfam03142,pfam08407	1	119	856
Aspergillus__fumigatus__Af293	NCBI	XP_749322.1	70988943	AFUA_2G01870	pfam01644,pfam03142,pfam08407	3	116	933
Aspergillus__fumigatus__Af293	NCBI	XP_752630.1	70995750	AFUA_1G12600	pfam03142,pfam13632	6	109	725
Aspergillus__fumigatus__Af293	NCBI	XP_754184.1	70998925	AFUA_3G14420	pfam01644,pfam03142,pfam08407	1	119	911
Aspergillus__fumigatus__Af293	NCBI	XP_755676.1	71001990	AFUA_2G13430	pfam00063,pfam00173,pfam03142,pfam08766,pfam13632	5	114	1756
Aspergillus__fumigatus__Af293	NCBI	XP_755677.1	71001992	AFUA_2G13440	pfam00063,pfam00173,pfam03142,pfam08766,pfam13632	7	114	1848
Aspergillus__kawachii__IFO__4308	NCBI	GAA85243.1	358368627	AKAW_03357	pfam00487,pfam01644,pfam03142,pfam08407	3	116	914
Aspergillus__kawachii__IFO__4308	NCBI	GAA87206.1	358370595	AKAW_05320	pfam01644,pfam03142,pfam08407,pfam15498	2	116	1010
Aspergillus__kawachii__IFO__4308	NCBI	GAA82419.1	358365797	AKAW_00534	pfam00063,pfam00173,pfam03142,pfam08766,pfam13632	7	114	1855
Aspergillus__kawachii__IFO__4308	NCBI	GAA82420.1	358365798	AKAW_00535	pfam00063,pfam00173,pfam00173,pfam00487,pfam03142,pfam08766,pfam13632	5	114	1759
Aspergillus__kawachii__IFO__4308	NCBI	GAA87854.1	358371245	AKAW_05968	pfam01644,pfam03142,pfam08407	1	119	892
Aspergillus__kawachii__IFO__4308	NCBI	GAA88307.1	358371700	AKAW_06421	pfam01644,pfam03142,pfam08407	1	119	915
Aspergillus__kawachii__IFO__4308	NCBI	GAA88491.1	358371885	AKAW_06605	pfam01021,pfam03142,pfam13632,pfam13641	6	109	623
Aspergillus__kawachii__IFO__4308	NCBI	GAA88816.1	358372211	AKAW_06930	pfam03142,pfam13632	4	118	1198
Aspergillus__kawachii__IFO__4308	NCBI	GAA90882.1	358374289	AKAW_08996	pfam01644,pfam03142,pfam08407	1	119	831
Aspergillus__nidulans__FGSC__A4	NCBI	XP_659159.1	67522196	AN1555.2	pfam03142,pfam13632	4	118	1184
Aspergillus__nidulans__FGSC__A4	NCBI	XP_660127.1	67524131	AN2523.2	pfam01644,pfam03142,pfam08407	1	119	916
Aspergillus__nidulans__FGSC__A4	NCBI	XP_661971.1	67528338	AN4367.2	pfam01644,pfam03142,pfam08407	1	136	905
Aspergillus__nidulans__FGSC__A4	NCBI	XP_662170.1	67536792	AN4566.2	pfam00487,pfam01644,pfam03142,pfam08407	3	116	983
Aspergillus__nidulans__FGSC__A4	NCBI	XP_663921.1	67540294	AN6317.2	pfam03142,pfam08766,pfam13632	8	114	715
Aspergillus__nidulans__FGSC__A4	NCBI	XP_663922.1	67540296	AN6318.2	pfam00063,pfam00173,pfam03142,pfam08766,pfam13632,pfam13687	7	114	1852
Aspergillus__niger__ATCC__1015	NCBI	EHA28270.1	350639917	ASPNIDRAFT_50188	pfam03142,pfam13632	4	118	1175
Aspergillus__niger__ATCC__1015	NCBI	EHA28405.1	350640052	ASPNIDRAFT_56923	pfam01644,pfam03142,pfam08407	1	119	914
Aspergillus__niger__ATCC__1015	NCBI	EHA21430.1	350633063	ASPNIDRAFT_225720	pfam01644,pfam03142,pfam08407	1	119	873
Aspergillus__niger__ATCC__1015	NCBI	EHA18114.1	350629741	ASPNIDRAFT_38285	pfam03142,pfam13632,pfam13641	6	109	713
Aspergillus__niger__ATCC__1015	NCBI	EHA22712.1	350634350	ASPNIDRAFT_197060	pfam00063,pfam00173,pfam00173,pfam00487,pfam03142,pfam08766,pfam13632	5	114	1760
Aspergillus__niger__ATCC__1015	NCBI	EHA22713.1	350634351	ASPNIDRAFT_118792	pfam00063,pfam00173,pfam03142,pfam08766,pfam13632	7	114	1854
Aspergillus__niger__ATCC__1015	NCBI	EHA24038.1	350635677	ASPNIDRAFT_53259	pfam00487,pfam01644,pfam03142,pfam08407	3	116	924
Aspergillus__niger__ATCC__1015	NCBI	EHA25029.1	350636670	ASPNIDRAFT_45992	pfam01644,pfam03142,pfam08407	1	119	884
Aspergillus__niger__ATCC__1015	NCBI	EHA27574.1	350639220	ASPNIDRAFT_49223	pfam01644,pfam03142,pfam03154,pfam08407	2	116	1049
Aspergillus__oryzae__3.042	NCBI	EIT82334.1	391873281	Ao3042_00520	pfam01644,pfam03142,pfam08407	1	119	884
Aspergillus__oryzae__3.042	NCBI	EIT82633.1	391873608	Ao3042_00237	pfam03142,pfam13632	6	109	725
Aspergillus__oryzae__3.042	NCBI	EIT74032.1	391864738	Ao3042_10050	pfam03142,pfam13632	4	118	1195
Aspergillus__oryzae__3.042	NCBI	EIT74289.1	391864997	Ao3042_09750	pfam00487,pfam01644,pfam03142,pfam08407	3	116	920
Aspergillus__oryzae__3.042	NCBI	EIT76140.1	391866872	Ao3042_07787	pfam01644,pfam03142,pfam06697,pfam08407	1	119	893
Aspergillus__oryzae__3.042	NCBI	EIT77042.1	391867802	Ao3042_06782	pfam01644,pfam03142,pfam08407	1	119	876
Aspergillus__oryzae__3.042	NCBI	EIT77786.1	391868573	Ao3042_06052	pfam01644,pfam03142,pfam08407,pfam15498	2	116	1011
Aspergillus__oryzae__3.042	NCBI	EIT78986.1	391869793	Ao3042_04575	pfam00063,pfam00173,pfam03142,pfam08766,pfam13632	5	114	1760
Aspergillus__oryzae__3.042	NCBI	EIT79030.1	391869837	Ao3042_04574	pfam00063,pfam00173,pfam03142,pfam08766,pfam13632	7	114	1857
Aspergillus__oryzae__3.042	NCBI	EIT81685.1	391872583	Ao3042_01730	pfam01644,pfam03142,pfam08407	1	119	916
Aspergillus__terreus__NIH2624	NCBI	EAU32019.1	114190319	ATEG_07757	pfam03142,pfam13632	4	882	1193
Aspergillus__terreus__NIH2624	NCBI	EAU32188.1	114190488	ATEG_07926	pfam01644,pfam03142,pfam08407	1	119	896
Aspergillus__terreus__NIH2624	NCBI	EAU29567.1	114187867	ATEG_10118	pfam01644,pfam03142,pfam08407	2	116	1000
Aspergillus__terreus__NIH2624	NCBI	EAU33499.1	114191799	ATEG_05738	pfam01644,pfam03142,pfam08407	3	116	927
Aspergillus__terreus__NIH2624	NCBI	EAU36777.1	114195077	ATEG_03503	pfam01644,pfam03142,pfam08407	1	119	915
Aspergillus__terreus__NIH2624	NCBI	EAU38075.1	114196375	ATEG_01318	pfam00063,pfam00173,pfam03142,pfam08766,pfam13632	5	114	1761
Aspergillus__terreus__NIH2624	NCBI	EAU38076.1	114196376	ATEG_01319	pfam00063,pfam00173,pfam03142,pfam08766,pfam13632	7	114	1824
Aspergillus__terreus__NIH2624	NCBI	EAU39097.1	114197397	ATEG_00451	pfam03142,pfam13520,pfam13632	6	109	758
Neosartorya__fischeri__NRRL__181	NCBI	EAW17149.1	119407199	NFIA_005110	pfam01644,pfam03142,pfam08407	1	119	788
Neosartorya__fischeri__NRRL__181	NCBI	EAW18906.1	119408957	NFIA_088620	pfam00063,pfam00173,pfam03142,pfam08766,pfam13632	5	114	1756
Neosartorya__fischeri__NRRL__181	NCBI	EAW18907.1	119408958	NFIA_088630	pfam00063,pfam00173,pfam03142,pfam08766,pfam13632	7	114	1846
Neosartorya__fischeri__NRRL__181	NCBI	EAW20209.1	119410262	NFIA_098390	pfam03142,pfam13632	4	118	1183
Neosartorya__fischeri__NRRL__181	NCBI	EAW20489.1	119410543	NFIA_029210	pfam01644,pfam03142,pfam08407	2	116	1084
Neosartorya__fischeri__NRRL__181	NCBI	EAW21123.1	119411180	NFIA_062840	pfam01644,pfam03142,pfam08407	1	119	911
Neosartorya__fischeri__NRRL__181	NCBI	EAW22606.1	119412665	NFIA_012950	pfam03142,pfam13632	6	109	710
Neosartorya__fischeri__NRRL__181	NCBI	EAW23856.1	119413917	NFIA_034240	pfam00487,pfam01644,pfam03142,pfam08407	3	116	924
Neosartorya__fischeri__NRRL__181	NCBI	EAW24564.1	119414625	NFIA_041420	pfam01644,pfam03142,pfam08407	1	119	856
Penicillium__digitatum__PHI26	NCBI	EKV06080.1	425767511	PDIG_78580	pfam13632,pfam13641	6	109	600
Penicillium__digitatum__PHI26	NCBI	EKV06949.1	425768425	PDIG_76160	pfam01644,pfam03142,pfam08407	1	119	894
Penicillium__digitatum__PHI26	NCBI	EKV08101.1	425769611	PDIG_69920	pfam00063,pfam00173,pfam03142,pfam08766,pfam13632	5	114	1762
Penicillium__digitatum__PHI26	NCBI	EKV08102.1	425769612	PDIG_69930	pfam00063,pfam00173,pfam03142,pfam08766,pfam13632	7	167	1852
Penicillium__digitatum__PHI26	NCBI	EKV04477.1	425765830	PDIG_89090	pfam03142,pfam13632	4	118	1203
Penicillium__digitatum__PHI26	NCBI	EKV15110.1	425776913	PDIG_27910	pfam01644,pfam03142	Unclassified	119	700
Penicillium__digitatum__PHI26	NCBI	EKV15950.1	425777794	PDIG_23050	pfam01644,pfam03142,pfam08407,pfam11188	2	116	1072
Penicillium__digitatum__PHI26	NCBI	EKV16091.1	425777940	PDIG_22170	pfam00179,pfam01490,pfam01644,pfam03142,pfam08407	1	119	1044
Penicillium__digitatum__PHI26	NCBI	EKV04208.1	425765531	PDIG_90720	pfam01644,pfam03142,pfam07223,pfam08407	3	116	920
Penicillium__oxalicum__114-2	NCBI	EPS26916.1	525580666	PDE_01856	pfam01644,pfam03142,pfam03154,pfam08407	3	116	919
Penicillium__oxalicum__114-2	NCBI	EPS27140.1	525580890	PDE_02083	pfam01644,pfam03142,pfam08407	1	119	907
Penicillium__oxalicum__114-2	NCBI	EPS30758.1	525584508	PDE_05710	pfam01644,pfam03142,pfam03154,pfam08407	2	116	1019
Penicillium__oxalicum__114-2	NCBI	EPS31466.1	525585216	PDE_06421	pfam03142,pfam13632	4	118	1206
Penicillium__oxalicum__114-2	NCBI	EPS25766.1	525579516	PDE_00702	pfam13632,pfam13641	6	109	728
Penicillium__oxalicum__114-2	NCBI	EPS33084.1	525586834	PDE_08046	pfam01644,pfam03142,pfam08407	1	119	910
Penicillium__oxalicum__114-2	NCBI	EPS33699.1	525587449	PDE_08661	pfam00063,pfam00173,pfam00173,pfam03142,pfam08766,pfam13632	5	114	1767
Penicillium__oxalicum__114-2	NCBI	EPS33700.1	525587450	PDE_08662	pfam00063,pfam00173,pfam03142,pfam08766,pfam13632	7	114	1861
Penicillium__oxalicum__114-2	NCBI	EPS34443.1	525588193	PDE_09407	pfam01644,pfam03142,pfam08407	1	119	847
Penicillium__roqueforti	NCBI	CDM28266.1	584416561	PROQFM164_S01g002077	pfam01644,pfam03142,pfam08407	1	119	916
Penicillium__roqueforti	NCBI	CDM28523.1	584416815	PROQFM164_S01g002334	pfam13632,pfam13641	6	109	748
Penicillium__roqueforti	NCBI	CDM34474.1	584410447	PROQFM164_S03g001198	pfam00063,pfam00173,pfam00173,pfam03142,pfam08766,pfam13632	5	114	1762
Penicillium__roqueforti	NCBI	CDM34476.1	584410449	PROQFM164_S03g001200	pfam00063,pfam00173,pfam00173,pfam03142,pfam08766,pfam13632	7	167	1851
Penicillium__roqueforti	NCBI	CDM37660.1	584406451	PROQFM164_S07g000008	pfam01644,pfam03142,pfam08407	1	119	902
Penicillium__roqueforti	NCBI	CDM32103.1	584413332	PROQFM164_S02g002254	pfam01644,pfam03142,pfam07223,pfam08407	3	116	920
Penicillium__roqueforti	NCBI	CDM33077.1	584414300	PROQFM164_S02g003228	pfam03142,pfam13632	4	118	1209
Penicillium__roqueforti	NCBI	CDM26780.1	584415088	PROQFM164_S01g000589	pfam01644,pfam03142,pfam08407	2	116	1069
Penicillium__roqueforti	NCBI	CDM27353.1	584415656	PROQFM164_S01g001162	pfam01644,pfam03142,pfam08407	1	119	890
Byssochlamys__spectabilis__No.__5	NCBI	GAD98819.1	557722396	PVAR5_7520	pfam00487,pfam01644,pfam03142,pfam08407	3	116	1002
Byssochlamys__spectabilis__No.__5	NCBI	GAD97441.1	557723834	PVAR5_6116	pfam01644,pfam03142,pfam08407	1	119	912
Byssochlamys__spectabilis__No.__5	NCBI	GAD95020.1	557726334	PVAR5_3655	pfam00012,pfam03631,pfam13632,pfam13641	6	109	1508
Byssochlamys__spectabilis__No.__5	NCBI	GAD94939.1	557726408	PVAR5_3573	pfam01644,pfam03142,pfam05109,pfam08407	2	116	1229
Byssochlamys__spectabilis__No.__5	NCBI	GAD94253.1	557727136	PVAR5_2877	pfam00400,pfam03142,pfam13632	4	118	1964
Byssochlamys__spectabilis__No.__5	NCBI	GAD92418.1	557728953	PVAR5_1009	pfam00063,pfam00173,pfam03142,pfam08766,pfam13632,pfam13886	7	114	1854
Byssochlamys__spectabilis__No.__5	NCBI	GAD92419.1	557728954	PVAR5_1010	pfam00063,pfam00173,pfam00173,pfam03142,pfam08430,pfam08766,pfam13632	5	114	1782
Talaromyces__marneffei__ATCC__18224	NCBI	XP_002153579.1	212546851	PMAA_014540	pfam01644,pfam03142,pfam08407	1	119	901
Talaromyces__marneffei__ATCC__18224	NCBI	XP_002145246.1	212530178	PMAA_035260	pfam00063,pfam00173,pfam03142,pfam08766,pfam13632	7	367	1854
Talaromyces__marneffei__ATCC__18224	NCBI	XP_002145247.1	212530180	PMAA_035270	pfam00063,pfam00173,pfam03142,pfam08766,pfam13632	5	114	1762
Talaromyces__marneffei__ATCC__18224	NCBI	XP_002146284.1	212532255	PMAA_068320	pfam03142,pfam13632,pfam13641	6	109	794
Talaromyces__marneffei__ATCC__18224	NCBI	XP_002148070.1	212535828	PMAA_085540	pfam01644,pfam02096,pfam03142,pfam08407,pfam12004	2	116	1201
Talaromyces__marneffei__ATCC__18224	NCBI	XP_002148520.1	212536728	PMAA_089760	pfam00499,pfam01644,pfam03142,pfam08407	3	427	838
Talaromyces__marneffei__ATCC__18224	NCBI	XP_002149578.1	212538845	PMAA_099990	pfam03142,pfam13632	4	118	1222
Talaromyces__stipitatus__ATCC__10500	NCBI	EED21623.1	218722205	TSTA_088590	pfam03142,pfam07763,pfam13632,pfam13641	6	109	801
Talaromyces__stipitatus__ATCC__10500	NCBI	EED23227.1	218723810	TSTA_066730	pfam03142,pfam13632	8	115	626
Talaromyces__stipitatus__ATCC__10500	NCBI	EED13198.1	218713774	TSTA_056950	pfam00063,pfam00173,pfam00173,pfam03142,pfam08766,pfam13632	5	114	1758
Talaromyces__stipitatus__ATCC__10500	NCBI	EED13199.1	218713775	TSTA_056960	pfam00063,pfam00173,pfam03142,pfam13632	7	114	1810
Talaromyces__stipitatus__ATCC__10500	NCBI	EED13361.1	218713937	TSTA_058490	pfam03142,pfam13632	4	118	1224
Talaromyces__stipitatus__ATCC__10500	NCBI	EED18311.1	218718891	TSTA_120580	pfam01644,pfam03142,pfam05956,pfam08407	2	116	1197
Talaromyces__stipitatus__ATCC__10500	NCBI	EED18867.1	218719447	TSTA_125790	pfam01644,pfam03142,pfam08407	3	116	927
Talaromyces__stipitatus__ATCC__10500	NCBI	EED12193.1	218712768	TSTA_002590	pfam01644,pfam03142,pfam08407	1	119	905
Ajellomyces__capsulatus__H143	NCBI	EER37801.1	240274284	HCDG_08060	pfam00487,pfam01636,pfam01644,pfam03142,pfam08407	3	116	1084
Ajellomyces__capsulatus__H143	NCBI	EER37848.1	240274331	HCDG_08107	pfam01644,pfam03142,pfam08407	1	119	804
Ajellomyces__capsulatus__H143	NCBI	EER39127.1	240275613	HCDG_07071	pfam13632,pfam13641	4	118	1023
Ajellomyces__capsulatus__H143	NCBI	EER40159.1	240276648	HCDG_05556	pfam01644,pfam02949,pfam03142,pfam03154,pfam08407	2	116	1279
Ajellomyces__capsulatus__H143	NCBI	EER40717.1	240277208	HCDG_05306	pfam03142,pfam13632	6	109	775
Ajellomyces__capsulatus__H143	NCBI	EER41817.1	240278310	HCDG_04464	pfam00063,pfam00173,pfam03142,pfam08766,pfam13632	7	114	1863
Ajellomyces__capsulatus__H143	NCBI	EER41819.1	240278312	HCDG_04466	pfam00173,pfam03142,pfam08766,pfam13632	5	114	1057
Ajellomyces__dermatitidis__SLH14081	NCBI	XP_002622661.1	261192508	BDBG_07172	pfam01644,pfam03142,pfam08407	2	116	1224
Ajellomyces__dermatitidis__SLH14081	NCBI	XP_002624361.1	261195915	BDBG_05130	pfam01644,pfam03142,pfam07223,pfam08407	3	412	900
Ajellomyces__dermatitidis__SLH14081	NCBI	XP_002624413.1	261196019	BDBG_05182	pfam01644,pfam03142,pfam08407	1	119	905
Ajellomyces__dermatitidis__SLH14081	NCBI	XP_002625288.1	261197772	BDBG_04157	pfam00173,pfam03142,pfam13632	4	118	1224
Ajellomyces__dermatitidis__SLH14081	NCBI	XP_002626068.1	261199334	BDBG_03232	pfam00063,pfam00173,pfam03142,pfam08766,pfam13632	5	114	1773
Ajellomyces__dermatitidis__SLH14081	NCBI	XP_002626070.1	261199338	BDBG_03234	pfam00063,pfam00173,pfam03142,pfam08766,pfam13632	7	114	1865
Ajellomyces__dermatitidis__SLH14081	NCBI	XP_002628047.1	261201666	BDBG_00955	pfam03142,pfam03631,pfam13632	6	109	853
Arthroderma__benhamiae__CBS__112371	NCBI	XP_003011206.1	302498417	ARB_02486	pfam01644,pfam03142,pfam03154,pfam06161,pfam08407	3	116	917
Arthroderma__benhamiae__CBS__112371	NCBI	XP_003012134.1	302500280	ARB_01642	pfam03142,pfam13632,pfam13641	6	109	801
Arthroderma__benhamiae__CBS__112371	NCBI	XP_003013180.1	302502378	ARB_00726	pfam01644,pfam03142,pfam08407	1	119	963
Arthroderma__benhamiae__CBS__112371	NCBI	XP_003010213.1	302496423	ARB_03565	pfam01644,pfam03142,pfam03154,pfam08407,pfam13858	2	116	1244
Arthroderma__benhamiae__CBS__112371	NCBI	XP_003009897.1	302495767	ARB_03823	pfam00063,pfam00173,pfam00173,pfam03142,pfam08766,pfam13632	5	114	1778
Arthroderma__benhamiae__CBS__112371	NCBI	XP_003009898.1	302495769	ARB_03824	pfam00063,pfam00173,pfam03142,pfam08766,pfam13632	7	114	1912
Arthroderma__benhamiae__CBS__112371	NCBI	XP_003015559.1	302507196	ARB_05870	pfam03142,pfam13632	4	118	1118
Arthroderma__otae__CBS__113480	NCBI	XP_002846279.1	296811883	MCYG_04016	pfam01644,pfam03142,pfam08407	1	119	901
Arthroderma__otae__CBS__113480	NCBI	XP_002847983.1	296815292	MCYG_03489	pfam00063,pfam00173,pfam00173,pfam03142,pfam08766,pfam13632	5	114	1777
Arthroderma__otae__CBS__113480	NCBI	XP_002847985.1	296815296	MCYG_03491	pfam00063,pfam00173,pfam03142,pfam08766,pfam13632	7	114	1848
Arthroderma__otae__CBS__113480	NCBI	XP_002843202.1	296804704	MCYG_08285	pfam01644,pfam03142,pfam08407,pfam09483,pfam12868,pfam13440	3	116	911
Arthroderma__otae__CBS__113480	NCBI	XP_002849618.1	296818563	MCYG_02552	pfam01644,pfam03142,pfam08407,pfam13858,pfam15385	2	116	1142
Arthroderma__otae__CBS__113480	NCBI	XP_002849676.1	296818679	MCYG_02610	pfam03142,pfam13632	4	118	1200
Arthroderma__otae__CBS__113480	NCBI	XP_002851135.1	296827214	MCYG_01239	pfam13625,pfam13632,pfam13641	6	109	751
Arthroderma__gypseum__CBS__118893	NCBI	EFQ98774.1	311339572	MGYG_01789	pfam03142,pfam03631,pfam13632,pfam13641	6	109	801
Arthroderma__gypseum__CBS__118893	NCBI	EFR00087.1	311340884	MGYG_03094	pfam00063,pfam00173,pfam00173,pfam03142,pfam08766,pfam13632	5	114	1775
Arthroderma__gypseum__CBS__118893	NCBI	EFR00089.1	311340886	MGYG_03095	pfam00063,pfam00173,pfam03142,pfam08766,pfam13632	7	114	1851
Arthroderma__gypseum__CBS__118893	NCBI	EFR02690.1	311343487	MGYG_05688	pfam01644,pfam03142,pfam06161,pfam07223,pfam08407	3	116	933
Arthroderma__gypseum__CBS__118893	NCBI	EFR03572.1	311344369	MGYG_06569	pfam01644,pfam03142,pfam08407	1	119	901
Arthroderma__gypseum__CBS__118893	NCBI	EFR05241.1	311346038	MGYG_08253	pfam01644,pfam03142,pfam06583,pfam08407,pfam13858	2	116	1259
Arthroderma__gypseum__CBS__118893	NCBI	EFR05318.1	311346115	MGYG_08329	pfam03142,pfam13632	4	118	1218
Trichophyton__equinum__CBS__127.97	NCBI	EGE02162.1	326478152	TEQG_01202	pfam00063,pfam00173,pfam00173,pfam03142,pfam08766,pfam13632	5	114	1730
Trichophyton__equinum__CBS__127.97	NCBI	EGE02165.1	326478155	TEQG_01205	pfam00063,pfam00173,pfam03142,pfam08766,pfam13632	7	114	1850
Trichophyton__equinum__CBS__127.97	NCBI	EGE02596.1	326478586	TEQG_01631	pfam01644,pfam03142,pfam06161,pfam07223,pfam08407,pfam12533	3	116	933
Trichophyton__equinum__CBS__127.97	NCBI	EGE03139.1	326479129	TEQG_02175	pfam03142,pfam13632,pfam13641	6	109	801
Trichophyton__equinum__CBS__127.97	NCBI	EGE07263.1	326483253	TEQG_06336	pfam01644,pfam03142,pfam03154,pfam08407	2	116	1224
Trichophyton__equinum__CBS__127.97	NCBI	EGE07691.1	326483681	TEQG_06674	pfam01644,pfam03142,pfam08407,pfam13632	1	119	829
Trichophyton__equinum__CBS__127.97	NCBI	EGE09605.1	326485595	TEQG_08539	pfam03142,pfam13632	4	118	707
Trichophyton__rubrum__CBS__118892	NCBI	XP_003232040.1	327294689	TERG_07657	pfam03142,pfam03631,pfam13632,pfam13641	6	109	796
Trichophyton__rubrum__CBS__118892	NCBI	XP_003233699.1	327298011	TERG_08867	pfam03142,pfam13632	4	118	1163
Trichophyton__rubrum__CBS__118892	NCBI	XP_003233776.1	327298165	TERG_05649	pfam01644,pfam03142,pfam03154,pfam08407,pfam13858	2	116	1234
Trichophyton__rubrum__CBS__118892	NCBI	XP_003234325.1	327299264	TERG_04918	pfam00063,pfam00173,pfam00173,pfam03142,pfam13632	5	114	1720
Trichophyton__rubrum__CBS__118892	NCBI	XP_003234326.1	327299266	TERG_04919	pfam00063,pfam00173,pfam03142,pfam08766,pfam13632	7	114	1850
Trichophyton__rubrum__CBS__118892	NCBI	XP_003236801.1	327304218	TERG_03843	pfam01644,pfam03142,pfam08407	1	119	901
Trichophyton__rubrum__CBS__118892	NCBI	XP_003237853.1	327306323	TERG_02562	pfam01644,pfam03142,pfam06161,pfam07223,pfam08407	3	116	933
Trichophyton__tonsurans__CBS__112818	NCBI	EGD93915.1	326469906	TESG_01445	pfam03142,pfam13632,pfam13641	6	109	801
Trichophyton__tonsurans__CBS__112818	NCBI	EGD94117.1	326470108	TESG_01643	pfam03142,pfam13632	4	118	1209
Trichophyton__tonsurans__CBS__112818	NCBI	EGD94412.1	326470403	TESG_01930	pfam01644,pfam03142,pfam06161,pfam07223,pfam08407,pfam12533	3	116	933
Trichophyton__tonsurans__CBS__112818	NCBI	EGD95865.1	326471856	TESG_03329	pfam01644,pfam03142,pfam08407	1	119	901
Trichophyton__tonsurans__CBS__112818	NCBI	EGD98555.1	326474546	TESG_05926	pfam00063,pfam00173,pfam00173,pfam03142,pfam13632	5	114	1579
Trichophyton__tonsurans__CBS__112818	NCBI	EGD98557.1	326474548	TESG_05928	pfam00063,pfam00173,pfam03142,pfam08766,pfam13632	7	114	1850
Trichophyton__tonsurans__CBS__112818	NCBI	EGD99784.1	326475775	TESG_07121	pfam01644,pfam03142,pfam03154,pfam08407,pfam13858	2	116	1236
Trichophyton__verrucosum__HKI__0517	NCBI	XP_003019373.1	302655158	TRV_06602	pfam01644,pfam03142,pfam03154,pfam08407,pfam13858	2	116	1244
Trichophyton__verrucosum__HKI__0517	NCBI	XP_003020749.1	302658080	TRV_05157	pfam03142,pfam13632,pfam13641	6	109	801
Trichophyton__verrucosum__HKI__0517	NCBI	XP_003022217.1	302661092	TRV_03668	pfam03142,pfam13632	4	118	1109
Trichophyton__verrucosum__HKI__0517	NCBI	XP_003024097.1	302664946	TRV_01766	pfam00063,pfam00173,pfam03142,pfam08766,pfam13632	7	114	1850
Trichophyton__verrucosum__HKI__0517	NCBI	XP_003024098.1	302664948	TRV_01768	pfam00063,pfam00173,pfam00173,pfam03142,pfam08766,pfam13632	5	114	1778
Trichophyton__verrucosum__HKI__0517	NCBI	XP_003025656.1	302668160	TRV_00179	pfam01644,pfam03142,pfam08407	1	119	958
Trichophyton__verrucosum__HKI__0517	NCBI	XP_003018656.1	302653666	TRV_07346	pfam01644,pfam03142,pfam03154,pfam06161,pfam08407	3	116	917
Coccidioides__immitis__RS	NCBI	XP_001241492.1	119179969	CIMG_08655	pfam01644,pfam03142,pfam08407,pfam12698	2	116	1064
Coccidioides__immitis__RS	NCBI	XP_001241603.1	119180223	CIMG_08766	pfam03142,pfam13632	4	118	1216
Coccidioides__immitis__RS	NCBI	XP_001242966.1	119183988	CIMG_06862	pfam03142,pfam13632	6	109	748
Coccidioides__immitis__RS	NCBI	XP_001245580.1	119189947	CIMG_05021	pfam00063,pfam00173,pfam00173,pfam03142,pfam08766,pfam13632	5	114	1773
Coccidioides__immitis__RS	NCBI	XP_001245581.1	119189949	CIMG_05022	pfam00063,pfam00173,pfam03142,pfam08766,pfam13632	7	114	1857
Coccidioides__immitis__RS	NCBI	XP_001246157.1	119191101	CIMG_05598	pfam01644,pfam03142,pfam08407	3	116	914
Coccidioides__immitis__RS	NCBI	XP_001246206.1	119191199	CIMG_05647	pfam01644,pfam03142,pfam08407	1	119	903
Coccidioides__posadasii__C735__delta__SOWgp	NCBI	XP_003067766.1	303315517	CPC735_067210	pfam01644,pfam03142,pfam08407	3	116	912
Coccidioides__posadasii__C735__delta__SOWgp	NCBI	XP_003067808.1	303315601	CPC735_067630	pfam01644,pfam03142,pfam08407	1	119	903
Coccidioides__posadasii__C735__delta__SOWgp	NCBI	XP_003070074.1	303320149	CPC735_032650	pfam03142,pfam03631,pfam13632	6	109	815
Coccidioides__posadasii__C735__delta__SOWgp	NCBI	XP_003070530.1	303321071	CPC735_062580	pfam01644,pfam03142,pfam08407,pfam12698	2	116	1064
Coccidioides__posadasii__C735__delta__SOWgp	NCBI	XP_003070581.1	303321173	CPC735_063090	pfam03142,pfam13632	4	118	1216
Coccidioides__posadasii__C735__delta__SOWgp	NCBI	XP_003071333.1	303322683	CPC735_068700	pfam00063,pfam00173,pfam03142,pfam08766,pfam13632	7	114	1857
Coccidioides__posadasii__C735__delta__SOWgp	NCBI	XP_003071334.1	303322685	CPC735_068710	pfam00063,pfam00173,pfam00173,pfam03142,pfam08766,pfam13632	5	114	1773
Paracoccidioides__brasiliensis__Pb18	NCBI	EEH46505.1	226291077	PADG_02603	pfam00173,pfam03142,pfam13632	4	118	1220
Paracoccidioides__brasiliensis__Pb18	NCBI	EEH46686.1	226291258	PADG_02784	pfam03142,pfam13632	6	109	756
Paracoccidioides__brasiliensis__Pb18	NCBI	EEH50359.1	226294939	PADG_06438	pfam01644,pfam03142,pfam04647,pfam08407	1	119	880
Paracoccidioides__brasiliensis__Pb18	NCBI	EEH43091.1	226287578	PADG_07911	pfam00063,pfam00173,pfam03142,pfam08766,pfam13632	5	114	1659
Paracoccidioides__brasiliensis__Pb18	NCBI	EEH43093.1	226287580	PADG_07913	pfam00063,pfam00173,pfam03142,pfam08766,pfam13632	7	114	1861
Paracoccidioides__sp.__lutzii__Pb01	NCBI	EEH35892.1	226280326	PAAG_00215	pfam00063,pfam00173,pfam03142,pfam08766,pfam13632	7	114	1860
Paracoccidioides__sp.__lutzii__Pb01	NCBI	EEH37195.1	226281629	PAAG_07751	pfam03142,pfam13632	6	109	760
Paracoccidioides__sp.__lutzii__Pb01	NCBI	EEH38658.1	226283092	PAAG_08385	pfam01644,pfam03142,pfam03251,pfam04484,pfam08407	2	116	1136
Paracoccidioides__sp.__lutzii__Pb01	NCBI	EEH41056.1	226285490	PAAG_03342	pfam00487,pfam01644,pfam03142,pfam07223,pfam08407,pfam14944	3	116	945
Paracoccidioides__sp.__lutzii__Pb01	NCBI	EEH41105.1	226285539	PAAG_03391	pfam01644,pfam04647,pfam08407,pfam13520,pfam13641	1	119	928
Paracoccidioides__sp.__lutzii__Pb01	NCBI	EEH33813.1	226278247	PAAG_04862	pfam00173,pfam03142,pfam13632	4	118	1222
Uncinocarpus__reesii__1704	NCBI	EEP77798.1	237903397	UREG_02647	pfam01644,pfam03142,pfam08407,pfam12698	2	116	1186
Uncinocarpus__reesii__1704	NCBI	EEP77859.1	237903458	UREG_02708	pfam03142,pfam13632	4	118	1205
Uncinocarpus__reesii__1704	NCBI	EEP78774.1	237904373	UREG_03620	pfam03631,pfam13632,pfam13641	6	109	810
Uncinocarpus__reesii__1704	NCBI	EEP81238.1	237906837	UREG_06103	pfam01644,pfam03142,pfam08407	1	119	904
Uncinocarpus__reesii__1704	NCBI	EEP81275.1	237906874	UREG_06140	pfam01456,pfam01644,pfam03142,pfam06161,pfam08407	3	116	1090
Uncinocarpus__reesii__1704	NCBI	EEP81670.1	237907269	UREG_06535	pfam00063,pfam00173,pfam03142,pfam08766,pfam13632	7	114	1755
Uncinocarpus__reesii__1704	NCBI	EEP81671.1	237907270	UREG_06536	pfam00063,pfam00173,pfam00173,pfam03142,pfam08766,pfam13632	5	114	1765
Blumeria__graminis__f.__sp.__tritici__96224	NCBI	EPQ64993.1	521773626	BGT96224_937	pfam00063,pfam00173,pfam03142,pfam08766,pfam13632	5	114	1787
Blumeria__graminis__f.__sp.__tritici__96224	NCBI	EPQ64995.1	521773628	BGT96224_936	pfam00063,pfam00173,pfam03142,pfam08766,pfam13632	7	367	1519
Blumeria__graminis__f.__sp.__tritici__96224	NCBI	EPQ65477.1	521774258	BGT96224_1327	pfam03142,pfam13632	6	109	814
Blumeria__graminis__f.__sp.__tritici__96224	NCBI	EPQ61890.1	521769462	BGT96224_4799	pfam01644,pfam03142,pfam08407	1	119	900
Blumeria__graminis__f.__sp.__tritici__96224	NCBI	EPQ66343.1	521775345	BGT96224_914	pfam01644,pfam03142,pfam08407	3	116	708
Blumeria__graminis__f.__sp.__tritici__96224	NCBI	EPQ67341.1	521780179	BGT96224_4876	pfam01644,pfam03142,pfam08407,pfam10630	2	116	996
Blumeria__graminis__f.__sp.__tritici__96224	NCBI	EPQ67743.1	521781477	BGT96224_4874	pfam00173,pfam03142,pfam13632	4	118	1228
Marssonina__brunnea__f.__sp.__multigermtubi__MB_m1	NCBI	EKD13729.1	406860672	MBM_07930	pfam01644,pfam03142,pfam07223,pfam08407	3	116	943
Marssonina__brunnea__f.__sp.__multigermtubi__MB_m1	NCBI	EKD13880.1	406860823	MBM_08081	pfam01644,pfam03142,pfam08407	1	119	961
Marssonina__brunnea__f.__sp.__multigermtubi__MB_m1	NCBI	EKD15555.1	406862505	MBM_06183	pfam03142,pfam13632	4	118	1223
Marssonina__brunnea__f.__sp.__multigermtubi__MB_m1	NCBI	EKD19790.1	406866751	MBM_01742	pfam13632,pfam13641	6	109	800
Marssonina__brunnea__f.__sp.__multigermtubi__MB_m1	NCBI	EKD20025.1	406866986	MBM_01977	pfam01529,pfam01644,pfam03142,pfam03154,pfam08407	2	116	1142
Marssonina__brunnea__f.__sp.__multigermtubi__MB_m1	NCBI	EKD21609.1	406868572	MBM_00722	pfam00063,pfam00173,pfam03142,pfam04039,pfam08766,pfam13632	7	114	1880
Marssonina__brunnea__f.__sp.__multigermtubi__MB_m1	NCBI	EKD21610.1	406868573	MBM_00723	pfam00063,pfam00173,pfam03142,pfam08766,pfam13632	5	114	1777
Glarea__lozoyensis__ATCC__20868	NCBI	EPE34874.1	512206054	GLAREA_10569	pfam00179,pfam01644,pfam03142,pfam08407	1	119	1119
Glarea__lozoyensis__ATCC__20868	NCBI	EPE25820.1	512196984	GLAREA_01732	pfam13632,pfam13641	6	109	806
Glarea__lozoyensis__ATCC__20868	NCBI	EPE27869.1	512199035	GLAREA_04660	pfam00063,pfam00173,pfam03142,pfam08766,pfam13632	5	114	1784
Glarea__lozoyensis__ATCC__20868	NCBI	EPE27870.1	512199036	GLAREA_04661	pfam00063,pfam00173,pfam03142,pfam08766,pfam13632	7	367	1881
Glarea__lozoyensis__ATCC__20868	NCBI	EPE28387.1	512199554	GLAREA_09507	pfam01644,pfam03142,pfam08407	2	116	1162
Glarea__lozoyensis__ATCC__20868	NCBI	EPE28597.1	512199764	GLAREA_09718	pfam01644,pfam02948,pfam03142,pfam08395,pfam08407	3	116	946
Glarea__lozoyensis__ATCC__20868	NCBI	EPE32396.1	512203572	GLAREA_07529	pfam00173,pfam03142,pfam13632	4	118	1241
Glarea__lozoyensis__ATCC__20868	NCBI	EPE33592.1	512204770	GLAREA_06605	pfam01644,pfam03142,pfam08407	3	294	913
Botryotinia__fuckeliana__B05.10	NCBI	XP_001557191.1	154315738	BC1G_04441	pfam01644,pfam03142,pfam08407	1	119	911
Botryotinia__fuckeliana__B05.10	NCBI	XP_001548545.1	154296226	BC1G_12940	pfam01644,pfam03142,pfam08407	1	117	905
Botryotinia__fuckeliana__B05.10	NCBI	XP_001545514.1	154289817	BC1G_15938	pfam00063,pfam00173,pfam00173,pfam03142,pfam08766,pfam13632	7	367	1876
Botryotinia__fuckeliana__B05.10	NCBI	XP_001550325.1	154299814	BC1G_11533	pfam01644,pfam03142,pfam03154,pfam08407	2	116	1168
Botryotinia__fuckeliana__B05.10	NCBI	XP_001551498.1	154302175	BC1G_09768	pfam13632,pfam13641	6	109	682
Botryotinia__fuckeliana__B05.10	NCBI	XP_001545947.1	154290712	BC1G_15275	pfam00173,pfam03142,pfam13632	4	117	1218
Sclerotinia__borealis__F-4157	NCBI	ESZ90827.1	563290180	SBOR_8803	pfam00063,pfam00173,pfam03142,pfam08766,pfam13632	7	367	1875
Sclerotinia__borealis__F-4157	NCBI	ESZ92568.1	563292116	SBOR_7053	pfam01644,pfam03142,pfam08407	1	119	902
Sclerotinia__borealis__F-4157	NCBI	ESZ93960.1	563293609	SBOR_5663	pfam01644,pfam03142,pfam03154,pfam08407	2	116	1147
Sclerotinia__borealis__F-4157	NCBI	ESZ89941.1	563289138	SBOR_9668	pfam00063,pfam00173,pfam03142,pfam08766,pfam13632	5	114	1797
Sclerotinia__borealis__F-4157	NCBI	ESZ96497.1	563296287	SBOR_3119	pfam01644,pfam03142,pfam07223,pfam08407	3	116	930
Sclerotinia__borealis__F-4157	NCBI	ESZ98679.1	563298569	SBOR_0917	pfam13632,pfam13641	6	109	770
Sclerotinia__borealis__F-4157	NCBI	ESZ99259.1	563299170	SBOR_0352	pfam00173,pfam03142,pfam13632	4	117	1218
Sclerotinia__sclerotiorum__1980__UF-70	NCBI	EDO01383.1	154701644	SS1G_03857	pfam01644,pfam03142,pfam08407	1	119	910
Sclerotinia__sclerotiorum__1980__UF-70	NCBI	EDO01788.1	154702049	SS1G_04263	pfam03142,pfam13632	4	117	1218
Sclerotinia__sclerotiorum__1980__UF-70	NCBI	EDO02485.1	154702746	SS1G_04961	pfam01644,pfam03142,pfam07223,pfam08407	3	116	929
Sclerotinia__sclerotiorum__1980__UF-70	NCBI	EDN92402.1	154692664	SS1G_08265	pfam01644,pfam03142,pfam08407,pfam12737	2	116	1114
Sclerotinia__sclerotiorum__1980__UF-70	NCBI	EDN96961.1	154697223	SS1G_01889	pfam13632,pfam13641	6	109	758
Sclerotinia__sclerotiorum__1980__UF-70	NCBI	EDN99256.1	154699518	SS1G_14116	pfam00063,pfam00173,pfam03142,pfam08766,pfam13632	5	114	1779
Sclerotinia__sclerotiorum__1980__UF-70	NCBI	EDN99258.1	154699520	SS1G_14118	pfam00063,pfam00173,pfam03142,pfam13632	7	367	1578
Geomyces__destructans__20631-21	NCBI	ELR01853.1	440631934	GMDG_05040	pfam01644,pfam03142,pfam08407,pfam12730	3	116	882
Geomyces__destructans__20631-21	NCBI	ELR04431.1	440634512	GMDG_01507	pfam00003,pfam01644,pfam03142,pfam08407	2	116	1019
Geomyces__destructans__20631-21	NCBI	ELR05009.1	440635090	GMDG_01580	pfam00173,pfam03142,pfam03353,pfam13632	4	118	1208
Geomyces__destructans__20631-21	NCBI	ELR05184.1	440635265	GMDG_07225	pfam00063,pfam00173,pfam03142,pfam08766,pfam13632	5	114	1790
Geomyces__destructans__20631-21	NCBI	ELR05185.1	440635266	GMDG_07226	pfam00063,pfam00173,pfam03142,pfam08766,pfam13632	7	114	1791
Geomyces__destructans__20631-21	NCBI	ELR07296.1	440637377	GMDG_02476	pfam01644,pfam03142,pfam08407	1	119	905
Dactylellina__haptotyla__CBS__200.50	NCBI	EPS36601.1	526194852	H072_9861	pfam00063,pfam00173,pfam00173,pfam03142,pfam08766,pfam13632	5	1172	2035
Dactylellina__haptotyla__CBS__200.50	NCBI	EPS36640.1	526194891	H072_9862	pfam00063,pfam00173,pfam00173,pfam03142,pfam08766,pfam13632	7	114	1819
Dactylellina__haptotyla__CBS__200.50	NCBI	EPS37384.1	526195949	H072_8868	pfam01644,pfam03142,pfam08407,pfam12698	2	117	1042
Dactylellina__haptotyla__CBS__200.50	NCBI	EPS40591.1	526199808	H072_5534	pfam03142,pfam13632	8	118	1197
Dactylellina__haptotyla__CBS__200.50	NCBI	EPS41383.1	526200769	H072_4709	pfam01644,pfam03142,pfam03157,pfam08407	3	124	957
Dactylellina__haptotyla__CBS__200.50	NCBI	EPS44688.1	526204483	H072_1334	pfam01644,pfam03142,pfam08407,pfam12430	1	119	901
Drechslerella__stenobrocha__248	NCBI	EWC45261.1	582957040	DRE_05988	pfam03142,pfam13632	4	118	1182
Drechslerella__stenobrocha__248	NCBI	EWC48492.1	582960316	DRE_07747	pfam01644,pfam03142,pfam07223,pfam08407,pfam13440	3	126	943
Drechslerella__stenobrocha__248	NCBI	EWC44124.1	582955886	DRE_07181	pfam01529,pfam01644,pfam03142,pfam05956,pfam08407	2	117	1070
Arthrobotrys__oligospora__ATCC__24927	NCBI	EGX44165.1	345561050	AOL_s00210g37	pfam00063,pfam00173,pfam03142,pfam08766,pfam13632	7	114	1823
Arthrobotrys__oligospora__ATCC__24927	NCBI	EGX44166.1	345561051	AOL_s00210g38	pfam00063,pfam00173,pfam03142,pfam08766,pfam13632	5	1163	1730
Arthrobotrys__oligospora__ATCC__24927	NCBI	EGX49159.1	345566214	AOL_s00079g31	pfam01644,pfam03142,pfam08407,pfam12698	2	117	1140
Arthrobotrys__oligospora__ATCC__24927	NCBI	EGX49587.1	345566645	AOL_s00078g76	pfam03142,pfam13632	8	118	1193
Arthrobotrys__oligospora__ATCC__24927	NCBI	EGX50517.1	345567588	AOL_s00075g153	pfam01644,pfam03142,pfam08407	3	125	971
Arthrobotrys__oligospora__ATCC__24927	NCBI	EGX50693.1	345567765	AOL_s00075g119	pfam01644,pfam03142,pfam08407	1	119	908
Tuber__melanosporum	NCBI	CAZ80395.1	295630013	GSTUM_00002409001	pfam01644,pfam03142,pfam08407	1	119	878
Tuber__melanosporum	NCBI	CAZ81926.1	295633618	GSTUM_00005561001	pfam01644,pfam03142,pfam08407	1	119	891
Tuber__melanosporum	NCBI	CAZ84087.1	295636103	GSTUM_00008119001	pfam00063,pfam00173,pfam03142,pfam08766,pfam13632	5	114	1744
Tuber__melanosporum	NCBI	CAZ84088.1	295636104	GSTUM_00008120001	pfam00063,pfam00173,pfam03142,pfam13632	7	114	1696
Tuber__melanosporum	NCBI	CAZ84286.1	295636307	GSTUM_00008447001	pfam03142,pfam13632	8	118	1234
Tuber__melanosporum	NCBI	CAZ84721.1	295636748	GSTUM_00009079001	pfam01644,pfam03142	Unclassified	116	692
Tuber__melanosporum	NCBI	CAZ86420.1	295638490	GSTUM_00011849001	pfam01644,pfam03142	Unclassified	116	668
Tuber__melanosporum	NCBI	CAZ79974.1	295629612	GSTUM_00001747001	pfam13632,pfam13641	6	109	854
Colletotrichum__fioriniae__PJ7	NCBI	XP_007600433.1	615469072	CFIO01_00474	pfam00063,pfam00173,pfam03142,pfam08766,pfam13632	7	367	1866
Colletotrichum__fioriniae__PJ7	NCBI	XP_007600434.1	615469075	CFIO01_00475	pfam00063,pfam00173,pfam03142,pfam08766,pfam13632	5	114	1785
Colletotrichum__fioriniae__PJ7	NCBI	XP_007602066.1	615474300	CFIO01_03762	pfam01529,pfam01644,pfam03142,pfam08407,pfam15229	2	116	1228
Colletotrichum__fioriniae__PJ7	NCBI	XP_007602298.1	615475038	CFIO01_10504	pfam00173,pfam03142,pfam13632	4	118	1228
Colletotrichum__fioriniae__PJ7	NCBI	XP_007593329.1	615446322	CFIO01_12076	pfam01644,pfam03142,pfam08407	1	119	914
Colletotrichum__fioriniae__PJ7	NCBI	XP_007593634.1	615447297	CFIO01_09839	pfam01644,pfam03142,pfam07223,pfam08407	3	116	900
Colletotrichum__fioriniae__PJ7	NCBI	XP_007597926.1	615461064	CFIO01_12746	pfam13632,pfam13641	6	109	820
Colletotrichum__gloeosporioides__Cg-14	NCBI	EQB54414.1	530474119	CGLO_05764	pfam00173,pfam03142,pfam13632	4	118	1231
Colletotrichum__gloeosporioides__Cg-14	NCBI	EQB59127.1	530480050	CGLO_00541	pfam01644,pfam03142,pfam08407	1	119	916
Colletotrichum__gloeosporioides__Cg-14	NCBI	EQB48183.1	530466336	CGLO_12604	pfam00063,pfam00173,pfam03142,pfam08766,pfam13632	7	114	1788
Colletotrichum__gloeosporioides__Cg-14	NCBI	EQB49168.1	530467622	CGLO_11521	pfam13632,pfam13641	6	109	530
Colletotrichum__gloeosporioides__Cg-14	NCBI	EQB51469.1	530470510	CGLO_08967	pfam00063,pfam00173,pfam03142,pfam08766,pfam13632	5	114	1786
Colletotrichum__higginsianum	NCBI	CCF35542.1	380491124	CH063_01328	pfam13632,pfam13641	6	109	748
Colletotrichum__higginsianum	NCBI	CCF35206.1	380491595	CH063_07042	pfam01644,pfam03142,pfam08407	1	119	786
Colletotrichum__higginsianum	NCBI	CCF33712.1	380493665	CH063_05853	pfam01644,pfam03142,pfam07099,pfam08407,pfam15229	2	116	1226
Colletotrichum__higginsianum	NCBI	CCF32707.1	380495031	CH063_05042	pfam01644,pfam01944,pfam03142,pfam08347,pfam08407	3	116	902
Colletotrichum__higginsianum	NCBI	CCF44504.1	380476810	CH063_13880	pfam03142,pfam08766,pfam13632	Unclassified	114	504
Colletotrichum__higginsianum	NCBI	CCF47434.1	380471121	CH063_04156	pfam00173,pfam03142,pfam13632	4	118	1224
Colletotrichum__higginsianum	NCBI	CCF43285.1	380478988	CH063_13034	pfam03142,pfam08766,pfam13632	Unclassified	114	551
Colletotrichum__orbiculare__MAFF__240422	NCBI	ENH88046.1	477536575	Cob_03859	pfam00063,pfam00173,pfam03142,pfam08766,pfam13632	5	114	1782
Colletotrichum__orbiculare__MAFF__240422	NCBI	ENH88047.1	477536576	Cob_03860	pfam00063,pfam00173,pfam03142,pfam08766,pfam13632	7	114	1866
Colletotrichum__orbiculare__MAFF__240422	NCBI	ENH78151.1	477526284	Cob_12315	pfam00173,pfam03142,pfam13632	4	118	1228
Colletotrichum__orbiculare__MAFF__240422	NCBI	ENH78517.1	477526656	Cob_12200	pfam13632,pfam13641	6	109	806
Colletotrichum__orbiculare__MAFF__240422	NCBI	ENH80900.1	477529132	Cob_10241	pfam01644,pfam03142,pfam08407	1	119	914
Colletotrichum__orbiculare__MAFF__240422	NCBI	ENH81759.1	477530017	Cob_09405	pfam01644,pfam03142,pfam08407	3	116	898
Colletotrichum__orbiculare__MAFF__240422	NCBI	ENH85353.1	477533782	Cob_06343	pfam01529,pfam01644,pfam03142,pfam05109,pfam08407,pfam15229	2	116	1217
Glomerella__graminicola__M1.001	NCBI	EFQ27582.1	310792055	GLRG_02726	pfam13632,pfam13641	6	109	816
Glomerella__graminicola__M1.001	NCBI	EFQ28255.1	310792794	GLRG_03399	pfam01644,pfam03142,pfam08407	1	119	912
Glomerella__graminicola__M1.001	NCBI	EFQ29027.1	310793566	GLRG_04171	pfam01644,pfam03142,pfam07223,pfam08407	3	116	899
Glomerella__graminicola__M1.001	NCBI	EFQ29368.1	310793907	GLRG_04512	pfam00173,pfam03142,pfam13632	4	118	1224
Glomerella__graminicola__M1.001	NCBI	EFQ30643.1	310795182	GLRG_05787	pfam01644,pfam03142,pfam07099,pfam08407	2	116	1218
Glomerella__graminicola__M1.001	NCBI	EFQ33174.1	310798281	GLRG_08318	pfam00063,pfam00173,pfam03142,pfam08766,pfam13632	5	114	1783
Glomerella__graminicola__M1.001	NCBI	EFQ33175.1	310798282	GLRG_08319	pfam00063,pfam00173,pfam03142,pfam08766,pfam13632	7	367	1866
Verticillium__alfalfae__VaMs.102	NCBI	XP_003001322.1	302406973	VDBG_08367	pfam01644,pfam03142,pfam03154,pfam08407,pfam09309,pfam12730,pfam15548	2	116	1176
Verticillium__alfalfae__VaMs.102	NCBI	XP_003003539.1	302411412	VDBG_05981	pfam00173,pfam03142,pfam13257,pfam13632	4	118	1222
Verticillium__alfalfae__VaMs.102	NCBI	XP_003007925.1	302420189	VDBG_02113	pfam01644,pfam03142,pfam07223,pfam08407	3	116	886
Verticillium__alfalfae__VaMs.102	NCBI	XP_003008623.1	302421586	VDBG_00304	pfam01644,pfam03142,pfam08407	1	119	913
Verticillium__alfalfae__VaMs.102	NCBI	XP_003009082.1	302422504	VDBG_00764	pfam13632,pfam13641	6	109	602
Verticillium__alfalfae__VaMs.102	NCBI	XP_003009126.1	302422592	VDBG_00808	pfam00063,pfam00173,pfam03142,pfam08766,pfam13632	5	114	1786
Verticillium__alfalfae__VaMs.102	NCBI	XP_003009127.1	302422594	VDBG_00809	pfam00063,pfam00173,pfam03142,pfam12004,pfam13632	7	114	1890
Verticillium__dahliae__VdLs.17	NCBI	EGY13694.1	346970242	VDAG_00376	pfam03142,pfam13632	6	109	699
Verticillium__dahliae__VdLs.17	NCBI	EGY13737.1	346970285	VDAG_00419	pfam00063,pfam00173,pfam03142,pfam08766,pfam13632,pfam14296	5	114	1793
Verticillium__dahliae__VdLs.17	NCBI	EGY13738.1	346970286	VDAG_00420	pfam00063,pfam00173,pfam03142,pfam08766,pfam13632	7	114	1869
Verticillium__dahliae__VdLs.17	NCBI	EGY18257.1	346974805	VDAG_08591	pfam01644,pfam03142,pfam08407	1	119	913
Verticillium__dahliae__VdLs.17	NCBI	EGY20550.1	346977098	VDAG_10179	pfam01644,pfam03142,pfam03154,pfam07695,pfam08407,pfam08639,pfam15548	2	116	1097
Verticillium__dahliae__VdLs.17	NCBI	EGY21056.1	346977604	VDAG_02580	pfam01644,pfam03142,pfam07223,pfam08407	3	116	886
Verticillium__dahliae__VdLs.17	NCBI	EGY21701.1	346978249	VDAG_03141	pfam00173,pfam03142,pfam13257,pfam13632	4	118	1222
Claviceps__purpurea__20.1	NCBI	CCE34017.1	399165083	CPUR_07948	pfam01644,pfam03142,pfam03157,pfam08407	3	117	902
Claviceps__purpurea__20.1	NCBI	CCE33829.1	399165302	CPUR_07757	pfam01644,pfam03142,pfam03154,pfam08407	2	116	1001
Claviceps__purpurea__20.1	NCBI	CCE32420.1	399166747	CPUR_06280	pfam01644,pfam03142,pfam07415,pfam08407	1	119	925
Claviceps__purpurea__20.1	NCBI	CCE31440.1	399167637	CPUR_05293	pfam13632,pfam13641	6	109	547
Claviceps__purpurea__20.1	NCBI	CCE31453.1	399167650	CPUR_05306	pfam00063,pfam00173,pfam03142,pfam08766,pfam13632	5	114	1781
Claviceps__purpurea__20.1	NCBI	CCE31454.1	399167651	CPUR_05307	pfam00063,pfam00173,pfam03142,pfam08766,pfam13632	7	367	1868
Claviceps__purpurea__20.1	NCBI	CCE30655.1	399168624	CPUR_04504	pfam00173,pfam03142,pfam13632	4	118	1245
Metarhizium__acridum__CQMa__102	NCBI	EFY85326.1	322693467	MAC_08626	pfam13632,pfam13641	6	109	636
Metarhizium__acridum__CQMa__102	NCBI	EFY85338.1	322693479	MAC_08638	pfam00063,pfam00173,pfam03142,pfam08430,pfam08766,pfam13632	5	114	1784
Metarhizium__acridum__CQMa__102	NCBI	EFY85339.1	322693480	MAC_08639	pfam00063,pfam00173,pfam03142,pfam08766,pfam13632	7	114	1850
Metarhizium__acridum__CQMa__102	NCBI	EFY85782.1	322693938	MAC_08167	pfam01644,pfam03142,pfam08407,pfam15402	2	116	1002
Metarhizium__acridum__CQMa__102	NCBI	EFY85931.1	322694092	MAC_08014	pfam01644,pfam03142,pfam08407	3	117	889
Metarhizium__acridum__CQMa__102	NCBI	EFY86435.1	322694610	MAC_07513	pfam00173,pfam03142,pfam13632	4	118	1226
Metarhizium__acridum__CQMa__102	NCBI	EFY90060.1	322698289	MAC_03818	pfam01644,pfam03142,pfam08407	1	119	931
Metarhizium__anisopliae__ARSEF__23	NCBI	EFZ04025.1	322712452	MAA_01099	pfam13632,pfam13641	6	109	636
Metarhizium__anisopliae__ARSEF__23	NCBI	EFZ04037.1	322712464	MAA_01111	pfam00063,pfam00173,pfam03142,pfam08430,pfam08766,pfam13632	5	114	1784
Metarhizium__anisopliae__ARSEF__23	NCBI	EFZ04038.1	322712465	MAA_01112	pfam00063,pfam00173,pfam03142,pfam08766,pfam13632	7	114	1858
Metarhizium__anisopliae__ARSEF__23	NCBI	EFZ01511.1	322709936	MAA_02740	pfam01644,pfam03142,pfam08407	2	116	937
Metarhizium__anisopliae__ARSEF__23	NCBI	EFZ01770.1	322710195	MAA_02999	pfam01644,pfam03142,pfam08407	1	532	920
Metarhizium__anisopliae__ARSEF__23	NCBI	EFZ01939.1	322710364	MAA_03168	pfam01644,pfam03142,pfam08407	3	117	894
Metarhizium__anisopliae__ARSEF__23	NCBI	EFZ03063.1	322711490	MAA_00137	pfam00173,pfam03142,pfam13632	4	118	1226
Metarhizium__robertsii	NCBI	EXU96675.1	594713745	X797_010219	pfam00173,pfam03142,pfam13632	4	118	1226
Metarhizium__robertsii	NCBI	EXV00996.1	594718101	X797_006020	pfam00063,pfam00173,pfam03142,pfam08766,pfam13632	7	114	1858
	NCBI	EXV00997.1	594718102	X797_006021	pfam00063,pfam00173,pfam03142,pfam08430,pfam08766,pfam13632	5	114	1784
Metarhizium__robertsii	NCBI	EXV01011.1	594718116	X797_006035	pfam03631,pfam13632,pfam13641	6	109	710
Metarhizium__robertsii	NCBI	EXV01342.1	594718449	X797_005438	pfam01644,pfam03142,pfam08407	2	116	975
Metarhizium__robertsii	NCBI	EXV02251.1	594719361	X797_004380	pfam01644,pfam03142,pfam08407	1	532	920
Metarhizium__robertsii	NCBI	EXV02444.1	594719554	X797_004576	pfam01644,pfam03142,pfam08407	3	117	894
Villosiclava__virens	NCBI	KDB14486.1	632914857	UV8b_4757	pfam00173,pfam03142,pfam13632	4	118	1234
Villosiclava__virens	NCBI	KDB15245.1	632915666	UV8b_3908	pfam01644,pfam03142,pfam08407	2	116	1014
Villosiclava__virens	NCBI	KDB11215.1	632911298	UV8b_7948	pfam01644,pfam03142,pfam08407	3	117	901
Villosiclava__virens	NCBI	KDB11225.1	632911308	UV8b_7958	pfam01644,pfam03142,pfam07223,pfam08407	1	119	924
Villosiclava__virens	NCBI	KDB15898.1	632916362	UV8b_3210	pfam03142,pfam13632	6	109	692
Villosiclava__virens	NCBI	KDB15910.1	632916374	UV8b_3222	pfam00063,pfam00173,pfam03142,pfam08766,pfam13632	5	114	1782
Villosiclava__virens	NCBI	KDB15911.1	632916375	UV8b_3223	pfam00063,pfam00173,pfam03142,pfam08766,pfam13632	7	367	1863
Beauveria__bassiana__ARSEF__2860	NCBI	EJP63032.1	400595225	BBA_08043	pfam00173,pfam03142,pfam13632	4	118	1211
Beauveria__bassiana__ARSEF__2860	NCBI	EJP63702.1	400595914	BBA_07346	pfam13632,pfam13641	6	109	700
Beauveria__bassiana__ARSEF__2860	NCBI	EJP64142.1	400596368	BBA_06846	pfam03142,pfam13632	6	109	641
Beauveria__bassiana__ARSEF__2860	NCBI	EJP64154.1	400596380	BBA_06858	pfam00063,pfam00173,pfam03142,pfam08766,pfam13632	5	114	1777
Beauveria__bassiana__ARSEF__2860	NCBI	EJP64155.1	400596381	BBA_06859	pfam00063,pfam00173,pfam03142,pfam08766,pfam13632	7	114	1860
Beauveria__bassiana__ARSEF__2860	NCBI	EJP66174.1	400598465	BBA_04667	pfam01644,pfam03142,pfam08407	1	119	922
Beauveria__bassiana__ARSEF__2860	NCBI	EJP67456.1	400599765	BBA_03236	pfam01644,pfam03142,pfam03154,pfam08407	2	116	1203
Beauveria__bassiana__ARSEF__2860	NCBI	EJP67810.1	400600119	BBA_03590	pfam01644,pfam03142,pfam07670,pfam08407,pfam09531	3	477	913
Cordyceps__militaris__CM01	NCBI	EGX90553.1	346320953	CCM_06973	pfam00173,pfam03142,pfam13632	4	118	1211
Cordyceps__militaris__CM01	NCBI	EGX93711.1	346324114	CCM_01980	pfam01644,pfam03142,pfam08407	1	119	923
Cordyceps__militaris__CM01	NCBI	EGX94682.1	346325085	CCM_02953	pfam03142,pfam13632	6	109	638
Cordyceps__militaris__CM01	NCBI	EGX94694.1	346325097	CCM_02965	pfam00063,pfam00173,pfam03142,pfam08766,pfam09852,pfam13632	5	114	1779
Cordyceps__militaris__CM01	NCBI	EGX94695.1	346325098	CCM_02966	pfam00063,pfam00173,pfam03142,pfam08766,pfam13632	7	97	1936
Cordyceps__militaris__CM01	NCBI	EGX95793.1	346326197	CCM_00447	pfam01644,pfam03142,pfam08407	2	116	922
Cordyceps__militaris__CM01	NCBI	EGX88467.1	346318865	CCM_08511	pfam01644,pfam03142,pfam07670,pfam08407	3	117	955
Trichoderma__atroviride__IMI__206040	NCBI	EHK40657.1	358391253	TRIATDRAFT_248556	pfam00173,pfam03142,pfam13632	4	118	1217
Trichoderma__atroviride__IMI__206040	NCBI	EHK39554.1	358390148	TRIATDRAFT_323101	pfam01644,pfam03142,pfam08407	3	117	918
Trichoderma__atroviride__IMI__206040	NCBI	EHK39721.1	358390315	TRIATDRAFT_143107	pfam01644,pfam03142,pfam08407	1	119	907
Trichoderma__atroviride__IMI__206040	NCBI	EHK46279.1	358396904	TRIATDRAFT_240086	pfam01644,pfam03142,pfam08407	2	116	931
Trichoderma__atroviride__IMI__206040	NCBI	EHK48324.1	358398973	TRIATDRAFT_142365	pfam00063,pfam00173,pfam03142,pfam08766,pfam13632	7	114	1857
Trichoderma__atroviride__IMI__206040	NCBI	EHK48325.1	358398974	TRIATDRAFT_154895	pfam00063,pfam00173,pfam03142,pfam08430,pfam08766,pfam13632	5	114	1774
Trichoderma__atroviride__IMI__206040	NCBI	EHK48360.1	358399009	TRIATDRAFT_91144	pfam13632,pfam13641	6	109	709
Trichoderma__reesei__RUT__C-30	NCBI	ETR98749.1	572275314	M419DRAFT_114628	pfam01644,pfam03142,pfam08407	1	119	906
Trichoderma__reesei__RUT__C-30	NCBI	ETR96883.1	572273215	M419DRAFT_139518	pfam03142,pfam13632	6	109	707
Trichoderma__reesei__RUT__C-30	NCBI	ETR97094.1	572273457	M419DRAFT_26956	pfam01644,pfam01944,pfam03142,pfam08407	3	117	914
Trichoderma__reesei__RUT__C-30	NCBI	ETS01757.1	572278587	M419DRAFT_79604	pfam00173,pfam03142,pfam13632	4	118	1216
Trichoderma__reesei__RUT__C-30	NCBI	ETS01971.1	572278820	M419DRAFT_98699	pfam00063,pfam00173,pfam03142,pfam08430,pfam08766,pfam13632	5	114	1758
Trichoderma__reesei__RUT__C-30	NCBI	ETS01972.1	572278821	M419DRAFT_137093	pfam00063,pfam00173,pfam03142,pfam08766,pfam13632	7	367	1859
Trichoderma__reesei__RUT__C-30	NCBI	ETS05174.1	572282160	M419DRAFT_71660	pfam01644,pfam03142,pfam08407,pfam12004	2	116	986
Trichoderma__virens__Gv29-8	NCBI	EHK25469.1	358387875	TRIVIDRAFT_72583	pfam01644,pfam03142,pfam08407	1	119	906
Trichoderma__virens__Gv29-8	NCBI	EHK25660.1	358388066	TRIVIDRAFT_32080	pfam01644,pfam03142,pfam08407,pfam12730	3	117	902
Trichoderma__virens__Gv29-8	NCBI	EHK16589.1	358378908	TRIVIDRAFT_87952	pfam00173,pfam03142,pfam13632	4	118	1216
Trichoderma__virens__Gv29-8	NCBI	EHK20266.1	358382595	TRIVIDRAFT_77496	pfam00063,pfam00173,pfam03142,pfam08766,pfam13632	5	114	1766
Trichoderma__virens__Gv29-8	NCBI	EHK20268.1	358382597	TRIVIDRAFT_90152	pfam00063,pfam00173,pfam03142,pfam08766,pfam13632	7	367	1858
Trichoderma__virens__Gv29-8	NCBI	EHK20430.1	358382759	TRIVIDRAFT_68951	pfam03142,pfam13632	6	109	710
Trichoderma__virens__Gv29-8	NCBI	EHK15841.1	358378159	TRIVIDRAFT_39617	pfam01644,pfam03142,pfam08407	2	116	970
Stachybotrys__chartarum__IBT__7711	NCBI	KEY66624.1	666400847	S7711_01919	pfam01644,pfam03142,pfam05956,pfam08407	2	116	1173
Stachybotrys__chartarum__IBT__7711	NCBI	KEY67511.1	666401770	S7711_02431	pfam00173,pfam03142,pfam13632	4	118	1106
Stachybotrys__chartarum__IBT__7711	NCBI	KEY68947.1	666403265	S7711_04612	pfam01644,pfam03142,pfam08407	1	531	911
Stachybotrys__chartarum__IBT__7711	NCBI	KEY70869.1	666405340	S7711_00715	pfam03142,pfam13632	6	109	742
Stachybotrys__chartarum__IBT__7711	NCBI	KEY70881.1	666405352	S7711_00727	pfam00063,pfam00173,pfam03142,pfam08766,pfam13632	5	114	1786
Stachybotrys__chartarum__IBT__7711	NCBI	KEY70882.1	666405353	S7711_00728	pfam00063,pfam00173,pfam03142,pfam08766,pfam13632	7	114	1854
Stachybotrys__chartarum__IBT__7711	NCBI	KEY72084.1	666406860	S7711_00100	pfam01061,pfam01644,pfam03142,pfam07223,pfam08407	3	117	1064
Fusarium__graminearum	NCBI	EYB31653.1	596552282	FG05_02483	pfam00859,pfam01644,pfam03142,pfam08407	2	116	1191
Fusarium__graminearum	NCBI	EYB32663.1	596553425	FG05_03418	pfam01644,pfam03142,pfam08407	1	119	982
Fusarium__graminearum	NCBI	EYB34441.1	596555422	FG05_01949	pfam13632,pfam13641	6	109	760
Fusarium__graminearum	NCBI	EYB34452.1	596555433	FG05_01964	pfam00063,pfam00173,pfam00173,pfam03142,pfam08766,pfam13632	8	367	1864
Fusarium__graminearum	NCBI	EYB34517.1	596555498	FG05_12039	pfam00063,pfam00173,pfam03142,pfam08766,pfam13632,pfam15351	5	114	1781
Fusarium__graminearum	NCBI	EYB23907.1	596543619	FG05_01272	pfam00173,pfam03142,pfam13632	4	118	1222
Fusarium__graminearum	NCBI	EYB25747.1	596545704	FG05_10116	pfam01644,pfam03142,pfam08407	1	119	905
Fusarium__graminearum	NCBI	EYB28838.1	596549143	FG05_10327	pfam01644,pfam03142,pfam08407	3	117	898
Fusarium__pseudograminearum__CS3096	NCBI	XP_009253314.1	685852563	FPSE_01920	pfam01644,pfam03142,pfam07223,pfam08407	2	116	1191
Fusarium__pseudograminearum__CS3096	NCBI	XP_009254002.1	685853939	FPSE_02608	pfam01644,pfam03142,pfam08407	1	119	905
Fusarium__pseudograminearum__CS3096	NCBI	XP_009251814.1	685849543	FPSE_00419	pfam00173,pfam03142,pfam13632	4	118	1222
Fusarium__pseudograminearum__CS3096	NCBI	XP_009259775.1	685865485	FPSE_08382	pfam01644,pfam03142,pfam08407	1	119	982
Fusarium__pseudograminearum__CS3096	NCBI	XP_009260563.1	685867061	FPSE_09171	pfam13632,pfam13641	6	109	777
Fusarium__pseudograminearum__CS3096	NCBI	XP_009260584.1	685867103	FPSE_09192	pfam00063,pfam00173,pfam03142,pfam08766,pfam13632,pfam15351	5	114	1781
Fusarium__pseudograminearum__CS3096	NCBI	XP_009260585.1	685867105	FPSE_09193	pfam00063,pfam00173,pfam00173,pfam03142,pfam08766,pfam13632	7	367	1862
Fusarium__verticillioides__7600	NCBI	EWG47037.1	584137695	FVEG_07280	pfam00063,pfam00173,pfam00173,pfam03142,pfam08766,pfam13632	7	114	1862
Fusarium__verticillioides__7600	NCBI	EWG47040.1	584137698	FVEG_07281	pfam00063,pfam00173,pfam03142,pfam08766,pfam13632,pfam15351	5	114	1780
Fusarium__verticillioides__7600	NCBI	EWG47061.1	584137719	FVEG_07296	pfam03142,pfam13632	6	109	681
Fusarium__verticillioides__7600	NCBI	EWG49616.1	584140282	FVEG_09097	pfam01644,pfam03142,pfam08407	2	116	1040
Fusarium__verticillioides__7600	NCBI	EWG51930.1	584142610	FVEG_10778	pfam01644,pfam03142,pfam08407	1	119	978
Fusarium__verticillioides__7600	NCBI	EWG38054.1	584128635	FVEG_01403	pfam00173,pfam03142,pfam13632	4	118	1223
Fusarium__verticillioides__7600	NCBI	EWG40457.1	584131063	FVEG_02839	pfam01644,pfam03142,pfam08407	1	119	970
Fusarium__verticillioides__7600	NCBI	EWG40782.1	584131388	FVEG_03058	pfam01644,pfam03142,pfam03157,pfam08407,pfam12730	3	117	917
Fusarium__oxysporum__Fo47	NCBI	EWZ38224.1	587691619	FOZG_09919	pfam01644,pfam03142,pfam06484,pfam08407	2	116	1083
Fusarium__oxysporum__Fo47	NCBI	EWZ46921.1	587700316	FOZG_02931	pfam03142,pfam13632	6	109	740
Fusarium__oxysporum__Fo47	NCBI	EWZ46950.1	587700345	FOZG_02946	pfam00063,pfam00173,pfam03142,pfam08766,pfam13632,pfam15351	5	114	1780
Fusarium__oxysporum__Fo47	NCBI	EWZ46953.1	587700348	FOZG_02948	pfam00063,pfam00173,pfam00173,pfam03142,pfam08766,pfam13632	7	114	1880
Fusarium__oxysporum__Fo47	NCBI	EWZ50072.1	587703467	FOZG_00758	pfam00173,pfam03142,pfam13632	4	118	1205
Fusarium__oxysporum__Fo47	NCBI	EWZ33343.1	587686738	FOZG_13104	pfam01644,pfam03142,pfam08407	1	119	978
Fusarium__oxysporum__Fo47	NCBI	EWZ36908.1	587690303	FOZG_10826	pfam01644,pfam01944,pfam03142,pfam03157,pfam08407	3	117	917
Fusarium__oxysporum__Fo47	NCBI	EWZ37289.1	587690684	FOZG_11070	pfam01644,pfam03142,pfam08407	1	119	968
Nectria__haematococca__mpVI__77-13-4	NCBI	EEU34371.1	256720951	NECHADRAFT_49923	pfam00063,pfam00173,pfam00173,pfam03142,pfam08766,pfam13632	7	114	1859
Nectria__haematococca__mpVI__77-13-4	NCBI	EEU34380.1	256720960	NECHADRAFT_106423	pfam13632,pfam13641	6	109	739
Nectria__haematococca__mpVI__77-13-4	NCBI	EEU45203.1	256731854	NECHADRAFT_69633	pfam01644,pfam03142,pfam08407	3	117	905
Nectria__haematococca__mpVI__77-13-4	NCBI	EEU45530.1	256732181	NECHADRAFT_61264	pfam01644,pfam03142,pfam08407	1	119	906
Nectria__haematococca__mpVI__77-13-4	NCBI	EEU47686.1	256734340	NECHADRAFT_123074	pfam00173,pfam03142,pfam13632	4	118	1212
Nectria__haematococca__mpVI__77-13-4	NCBI	EEU36638.1	256723261	NECHADRAFT_102013	pfam01644,pfam03142,pfam08407	1	119	970
Nectria__haematococca__mpVI__77-13-4	NCBI	EEU38984.1	256725622	NECHADRAFT_44215	pfam01644,pfam03142,pfam08407,pfam15511	2	116	1085
Nectria__haematococca__mpVI__77-13-4	NCBI	EEU40607.1	256727247	NECHADRAFT_32764	pfam00063,pfam00173,pfam03142,pfam13632	5	114	1431
Nectria__haematococca__mpVI__77-13-4	NCBI	EEU34163.1	256720743	NECHADRAFT_123231	pfam00063,pfam00173,pfam03142,pfam08766,pfam13632,pfam15351	5	114	1773
Ophiocordyceps__sinensis__CO18	NCBI	EQK98709.1	531859770	OCS_05576	pfam00063,pfam00173,pfam03142,pfam08430,pfam08766,pfam13632	5	114	1785
Ophiocordyceps__sinensis__CO18	NCBI	EQK98908.1	531860275	OCS_05379	pfam01644,pfam03142,pfam04791,pfam08407,pfam15251	2	116	954
Ophiocordyceps__sinensis__CO18	NCBI	EQK99432.1	531861336	OCS_04853	pfam01644,pfam03142,pfam08407	3	441	900
Ophiocordyceps__sinensis__CO18	NCBI	EQK97528.1	531854209	OCS_06759	pfam00173,pfam03142,pfam08766,pfam13632	7	114	1014
Ophiocordyceps__sinensis__CO18	NCBI	EQK99524.1	531861474	OCS_04763	pfam01644,pfam03142,pfam08407	1	119	914
Ophiocordyceps__sinensis__CO18	NCBI	EQK97840.1	531856671	OCS_06447	pfam03142,pfam13632	6	109	681
Ophiocordyceps__sinensis__CO18	NCBI	EQK98284.1	531858504	OCS_06004	pfam00173,pfam03142,pfam13632	4	118	1226
Pseudallescheria__apiosperma	NCBI	KEZ39795.1	666862974	SAPIO_CDS9773	pfam01644,pfam03142,pfam03154,pfam08407	2	116	1148
Pseudallescheria__apiosperma	NCBI	KEZ38733.1	666861765	SAPIO_CDS10760	pfam01644,pfam03142,pfam08407	3	116	886
Pseudallescheria__apiosperma	NCBI	KEZ38600.1	666861632	SAPIO_CDS10594	pfam01644,pfam03142,pfam08407	1	119	915
Pseudallescheria__apiosperma	NCBI	KEZ41038.1	666864414	SAPIO_CDS7076	pfam00063,pfam00173,pfam03142,pfam08766,pfam13632	7	114	1856
Pseudallescheria__apiosperma	NCBI	KEZ41039.1	666864415	SAPIO_CDS7077	pfam00063,pfam00173,pfam03142,pfam08766,pfam13632	5	114	1787
Pseudallescheria__apiosperma	NCBI	KEZ41934.1	666865359	SAPIO_CDS6491	pfam01644,pfam03142,pfam08407	1	119	863
Pseudallescheria__apiosperma	NCBI	KEZ44618.1	666868248	SAPIO_CDS3659	pfam00173,pfam03142,pfam13632	4	118	1103
Togninia__minima__UCRPA7	NCBI	EON96945.1	500253208	UCRPA7_7559	pfam00173,pfam03142,pfam13632	4	118	1110
Togninia__minima__UCRPA7	NCBI	EON97404.1	500253757	UCRPA7_6878	pfam00063,pfam00173,pfam03142,pfam08766,pfam13632	5	114	1792
Togninia__minima__UCRPA7	NCBI	EON97670.1	500254023	UCRPA7_6879	pfam00063,pfam00173,pfam03142,pfam08766,pfam13632	7	367	1795
Togninia__minima__UCRPA7	NCBI	EON99900.1	500256675	UCRPA7_4595	pfam01644,pfam03142,pfam08407	1	119	920
Togninia__minima__UCRPA7	NCBI	EOO02589.1	500259865	UCRPA7_1887	pfam01644,pfam03142,pfam08407	3	116	810
Togninia__minima__UCRPA7	NCBI	EOO03997.1	500261624	UCRPA7_610	pfam01644,pfam03142,pfam08407,pfam09507	2	116	1014
Gaeumannomyces__graminis__var.__tritici__R3-111a-1	NCBI	EJT78646.1	402083628	GGTG_03745	pfam00063,pfam00173,pfam03142,pfam08766,pfam13632	5	114	1788
Gaeumannomyces__graminis__var.__tritici__R3-111a-1	NCBI	EJT78647.1	402083629	GGTG_03746	pfam00063,pfam03142,pfam08766,pfam13632	7	367	1885
Gaeumannomyces__graminis__var.__tritici__R3-111a-1	NCBI	EJT79018.1	402084000	GGTG_04108	pfam03142,pfam13632	6	109	810
Gaeumannomyces__graminis__var.__tritici__R3-111a-1	NCBI	EJT70014.1	402074505	GGTG_12189	pfam00173,pfam03142,pfam13632	4	118	1237
Gaeumannomyces__graminis__var.__tritici__R3-111a-1	NCBI	EJT68382.1	402072653	GGTG_14037	pfam01644,pfam03142,pfam08407	3	456	903
Gaeumannomyces__graminis__var.__tritici__R3-111a-1	NCBI	EJT76947.1	402081802	GGTG_06861	pfam01644,pfam03142,pfam08407	1	119	932
Gaeumannomyces__graminis__var.__tritici__R3-111a-1	NCBI	EJT77909.1	402082891	GGTG_03012	pfam01644,pfam01644,pfam03142,pfam05203,pfam08407,pfam13403	2	116	1717
Magnaporthe__oryzae__70-15	NCBI	EHA57460.1	351649601	MGG_09962	pfam00173,pfam03142,pfam13632	4	118	1229
Magnaporthe__oryzae__70-15	NCBI	EHA47318.1	351639454	MGG_04145	pfam01644,pfam03142,pfam08407,pfam15449	2	116	1029
Magnaporthe__oryzae__70-15	NCBI	EHA52111.1	351644250	MGG_06064	pfam03631,pfam13632,pfam13641	6	109	828
Magnaporthe__oryzae__70-15	NCBI	EHA52351.1	351644490	MGG_13014	pfam00063,pfam00173,pfam03142,pfam08430,pfam08766,pfam13632	5	114	1787
Magnaporthe__oryzae__70-15	NCBI	EHA52352.1	351644491	MGG_13013	pfam00063,pfam00173,pfam03142,pfam08766,pfam13632	7	114	1872
Magnaporthe__oryzae__70-15	NCBI	EHA52383.1	351644522	MGG_09551	pfam01644,pfam03142,pfam08407,pfam12273,pfam12868	3	116	902
Magnaporthe__oryzae__70-15	NCBI	EHA55002.1	351647142	MGG_01802	pfam01644,pfam03142,pfam08407	1	119	929
Grosmannia__clavigera__kw1407	NCBI	EFX03561.1	320591122	CMQ_489	pfam01644,pfam03142,pfam08407	1	119	920
Grosmannia__clavigera__kw1407	NCBI	EFX03668.1	320591229	CMQ_596	pfam00063,pfam00173,pfam03142,pfam08430,pfam08766,pfam13632	5	114	1812
Grosmannia__clavigera__kw1407	NCBI	EFX04149.1	320591710	CMQ_1077	pfam00063,pfam00173,pfam03142,pfam08766,pfam13632	7	114	1845
Grosmannia__clavigera__kw1407	NCBI	EFX04345.1	320591906	CMQ_1273	pfam01644,pfam03142,pfam03157,pfam03169,pfam08407	3	116	926
Grosmannia__clavigera__kw1407	NCBI	EFW99376.1	320586706	CMQ_5797	pfam01644,pfam03142,pfam08407,pfam15621	2	116	1142
Sporothrix__schenckii__ATCC__58251	NCBI	ERT00843.1	550808930	HMPREF1624_02076	pfam01644,pfam03142,pfam08407	2	593	1146
Sporothrix__schenckii__ATCC__58251	NCBI	ERT01547.1	550809634	HMPREF1624_02798	pfam00063,pfam00173,pfam03142,pfam08766,pfam13632	5	114	1829
Sporothrix__schenckii__ATCC__58251	NCBI	ERT01548.1	550809635	HMPREF1624_02799	pfam00063,pfam00173,pfam03142,pfam08766,pfam13632	7	114	1885
Sporothrix__schenckii__ATCC__58251	NCBI	ERT01606.1	550809693	HMPREF1624_02857	pfam00179,pfam01644,pfam03142,pfam08407	1	119	1142
Sporothrix__schenckii__ATCC__58251	NCBI	ERT02198.1	550810286	HMPREF1624_00496	pfam00173,pfam03142,pfam13632	4	118	1217
Sporothrix__schenckii__ATCC__58251	NCBI	ERT02631.1	550810719	HMPREF1624_00932	pfam03142,pfam13632	6	109	687
Sporothrix__schenckii__ATCC__58251	NCBI	ERT03038.1	550811126	HMPREF1624_01343	pfam01644,pfam03142,pfam03169,pfam08407	3	116	928
Ophiostoma__piceae__UAMH__11346	NCBI	EPE02337.1	512186546	F503_06537	pfam03142,pfam13632	6	109	824
Ophiostoma__piceae__UAMH__11346	NCBI	EPE08238.1	512192479	F503_01021	pfam01644,pfam03142,pfam08407	3	116	920
Ophiostoma__piceae__UAMH__11346	NCBI	EPE09436.1	512193679	F503_07212	pfam00173,pfam03142,pfam13632	4	118	1233
Ophiostoma__piceae__UAMH__11346	NCBI	EPE09917.1	512194161	F503_05012	pfam01644,pfam03142,pfam08407	1	119	916
Ophiostoma__piceae__UAMH__11346	NCBI	EPE09997.1	512194241	F503_05092	pfam00063,pfam00173,pfam03142,pfam08766,pfam13632	7	114	1881
Ophiostoma__piceae__UAMH__11346	NCBI	EPE09998.1	512194242	F503_05093	pfam00063,pfam00173,pfam03142,pfam08766,pfam13632	5	114	1826
Ophiostoma__piceae__UAMH__11346	NCBI	EPE10735.1	512194979	F503_05830	pfam01644,pfam03142,pfam03154,pfam08407	2	116	1443
Chaetomium__globosum__CBS__148.51	NCBI	EAQ88216.1	88180748	CHGG_04835	pfam03142,pfam13632	6	109	173
Chaetomium__globosum__CBS__148.51	NCBI	EAQ88283.1	88180815	CHGG_04902	pfam03142,pfam08766,pfam13632	Unclassified	114	387
Chaetomium__globosum__CBS__148.51	NCBI	EAQ88284.1	88180816	CHGG_04903	pfam00063,pfam00173,pfam00173,pfam03142,pfam13632,pfam14296	5	114	1517
Chaetomium__globosum__CBS__148.51	NCBI	EAQ92361.1	88184893	CHGG_00596	pfam01644,pfam03142,pfam08407	1	119	906
Chaetomium__globosum__CBS__148.51	NCBI	EAQ92552.1	88185084	CHGG_00787	pfam03142,pfam13632	8	118	502
Chaetomium__thermophilum__var.__thermophilum__DSM__1495	NCBI	XP_006693442.1	576039138	CTHT_0029870	pfam03142,pfam03631,pfam13632	6	109	865
Chaetomium__thermophilum__var.__thermophilum__DSM__1495	NCBI	XP_006693460.1	576039174	CTHT_0030060	pfam00063,pfam00173,pfam03142,pfam08766,pfam13632,pfam14296	5	114	1789
Chaetomium__thermophilum__var.__thermophilum__DSM__1495	NCBI	XP_006693461.1	576039176	CTHT_0030070	pfam00063,pfam00173,pfam03142,pfam08766,pfam13632	7	114	1874
Chaetomium__thermophilum__var.__thermophilum__DSM__1495	NCBI	XP_006694357.1	576040968	CTHT_0039460	pfam01644,pfam01757,pfam03142,pfam05109,pfam08407	2	883	1360
Chaetomium__thermophilum__var.__thermophilum__DSM__1495	NCBI	XP_006695507.1	576043268	CTHT_0051660	pfam01644,pfam03142,pfam08407	1	119	904
Chaetomium__thermophilum__var.__thermophilum__DSM__1495	NCBI	XP_006696289.1	576044832	CTHT_0059710	pfam00173,pfam03142,pfam08619,pfam13632	4	118	1245
Chaetomium__thermophilum__var.__thermophilum__DSM__1495	NCBI	XP_006696574.1	576045402	CTHT_0062640	pfam01644,pfam01943,pfam03142,pfam08407	3	115	890
Myceliophthora__thermophila__ATCC__42464	NCBI	AEO54159.1	347006671	MYCTH_2296388	pfam00173,pfam03142,pfam13632	4	118	1202
Myceliophthora__thermophila__ATCC__42464	NCBI	AEO55432.1	347007944	MYCTH_2299267	pfam03142,pfam03631,pfam13632	6	109	927
Myceliophthora__thermophila__ATCC__42464	NCBI	AEO55499.1	347008011	MYCTH_2299402	pfam00063,pfam00173,pfam03142,pfam08766,pfam13632	7	114	1862
Myceliophthora__thermophila__ATCC__42464	NCBI	AEO55500.1	347008012	MYCTH_112916	pfam00063,pfam00173,pfam03142,pfam08766,pfam13632,pfam14296	5	114	1790
Myceliophthora__thermophila__ATCC__42464	NCBI	AEO55935.1	347008448	MYCTH_79885	pfam01644,pfam03142,pfam08407	1	119	908
Myceliophthora__thermophila__ATCC__42464	NCBI	AEO56973.1	347009486	MYCTH_2302583	pfam01644,pfam03142,pfam08407	3	116	886
Myceliophthora__thermophila__ATCC__42464	NCBI	AEO60519.1	347013036	MYCTH_2309764	pfam01644,pfam03142,pfam08407,pfam12868	2	116	999
Thielavia__terrestris__NRRL__8126	NCBI	AEO63486.1	346997083	THITE_2108832	pfam01644,pfam03142,pfam08407	3	116	886
Thielavia__terrestris__NRRL__8126	NCBI	AEO62339.1	346995936	THITE_2106408	pfam01644,pfam03142,pfam08407	1	119	908
Thielavia__terrestris__NRRL__8126	NCBI	AEO65846.1	346999444	THITE_2113371	pfam00173,pfam03142,pfam13632	4	118	1220
Thielavia__terrestris__NRRL__8126	NCBI	AEO67023.1	347000621	THITE_66300	pfam13632,pfam13641	6	109	792
Thielavia__terrestris__NRRL__8126	NCBI	AEO67085.1	347000683	THITE_2115877	pfam00063,pfam00173,pfam03142,pfam08766,pfam13632	7	114	1871
Thielavia__terrestris__NRRL__8126	NCBI	AEO67086.1	347000684	THITE_2115879	pfam00063,pfam00173,pfam03142,pfam08766,pfam13632,pfam14296	5	114	1805
Thielavia__terrestris__NRRL__8126	NCBI	AEO70950.1	347004551	THITE_2147675	pfam01644,pfam03142,pfam08407	2	116	922
Neurospora__crassa__OR74A	NCBI	XP_961338.2	164426762	NCU03611	pfam01644,pfam03142,pfam08407	1	119	917
Neurospora__crassa__OR74A	NCBI	XP_964028.2	164423007	NCU09324	pfam00173,pfam03142,pfam13632,pfam15240	4	118	1235
Neurospora__crassa__OR74A	NCBI	XP_962003.2	164429219	NCU05239	pfam01644,pfam03142,pfam07223,pfam07695,pfam08407	2	116	1371
Neurospora__crassa__OR74A	NCBI	XP_961758.2	164429232	NCU05268	pfam13632,pfam13641	6	109	716
Neurospora__crassa__OR74A	NCBI	XP_956333.2	164429484	NCU04352	pfam00063,pfam00173,pfam03142,pfam08766,pfam13632	7	114	1874
Neurospora__crassa__OR74A	NCBI	XP_956331.2	164429486	NCU04350	pfam00063,pfam00173,pfam03142,pfam08766,pfam13632	5	114	1810
Neurospora__crassa__OR74A	NCBI	XP_961242.1	85101947	NCU04251	pfam01644,pfam03142,pfam08407,pfam12868	3	116	888
Neurospora__tetrasperma__FGSC__2509	NCBI	EGZ77621.1	350296644	NEUTE2DRAFT_147099	pfam00173,pfam03142,pfam13632,pfam15240	4	118	1396
Neurospora__tetrasperma__FGSC__2509	NCBI	EGZ73579.1	350292384	NEUTE2DRAFT_86918	pfam00063,pfam00173,pfam03142,pfam08766,pfam13632	7	114	1873
Neurospora__tetrasperma__FGSC__2509	NCBI	EGZ73581.1	350292386	NEUTE2DRAFT_108303	pfam00063,pfam00173,pfam03142,pfam08766,pfam13632	5	114	1810
Neurospora__tetrasperma__FGSC__2509	NCBI	EGZ74067.1	350292872	NEUTE2DRAFT_109290	pfam13632,pfam13641	6	109	894
Neurospora__tetrasperma__FGSC__2509	NCBI	EGZ74099.1	350292904	NEUTE2DRAFT_109369	pfam01644,pfam03142,pfam07695,pfam08407,pfam15279	2	116	1365
Neurospora__tetrasperma__FGSC__2509	NCBI	EGZ74673.1	350293588	NEUTE2DRAFT_103611	pfam01644,pfam03142,pfam08407	1	119	917
Neurospora__tetrasperma__FGSC__2509	NCBI	EGZ75724.1	350294639	NEUTE2DRAFT_156123	pfam01644,pfam03142,pfam08407,pfam12868	3	116	903
Sordaria__macrospora	NCBI	CCC13537.1	380088510	SMAC_07162	pfam01644,pfam03142,pfam08407,pfam12868	2	117	1316
Sordaria__macrospora	NCBI	CCC10811.1	380091679	SMAC_07828	pfam01644,pfam03142,pfam08407,pfam12868	3	116	873
Sordaria__macrospora	NCBI	CCC10189.1	380091923	SMAC_02767	pfam00173,pfam03142,pfam13632	4	118	1230
Sordaria__macrospora	NCBI	CCC09062.1	380093404	SMAC_03109	pfam01644,pfam03142,pfam08407	1	119	917
Sordaria__macrospora	NCBI	CCC08174.1	380093957	SMAC_01722	pfam13632,pfam13641	6	109	893
Sordaria__macrospora	NCBI	CCC08251.1	380094034	SMAC_01799	pfam00063,pfam00173,pfam03142,pfam04487,pfam08430,pfam08766,pfam13632	5	114	1821
Sordaria__macrospora	NCBI	CCC08252.1	380094035	SMAC_01800	pfam00063,pfam00173,pfam00173,pfam03142,pfam08766,pfam13632	7	367	1873
Pestalotiopsis__fici__W106-1	NCBI	ETS83141.1	573063490	PFICI_05017	pfam13632,pfam13641	6	109	820
Pestalotiopsis__fici__W106-1	NCBI	ETS83362.1	573063711	PFICI_05238	pfam01644,pfam03142,pfam08407,pfam15511	2	117	1135
Pestalotiopsis__fici__W106-1	NCBI	ETS87290.1	573067762	PFICI_01118	pfam01644,pfam03142,pfam08407,pfam13520	1	117	1113
Pestalotiopsis__fici__W106-1	NCBI	ETS87618.1	573068090	PFICI_01446	pfam00173,pfam03142,pfam13632	4	118	1222
Pestalotiopsis__fici__W106-1	NCBI	ETS75029.1	573055094	PFICI_13513	pfam01644,pfam03142,pfam08407,pfam13520	1	117	921
Pestalotiopsis__fici__W106-1	NCBI	ETS81083.1	573061375	PFICI_06085	pfam01644,pfam03142,pfam08407	3	116	896
Pestalotiopsis__fici__W106-1	NCBI	ETS82199.1	573062491	PFICI_07201	pfam01644,pfam03142,pfam08407	1	119	912
Pestalotiopsis__fici__W106-1	NCBI	ETS82486.1	573062835	PFICI_04362	pfam00063,pfam00173,pfam00173,pfam03142,pfam08766,pfam13632	7	367	1845
Pestalotiopsis__fici__W106-1	NCBI	ETS82487.1	573062836	PFICI_04363	pfam00063,pfam00173,pfam03142,pfam08766,pfam13632	5	114	1769
Endocarpon__pusillum__Z07020	NCBI	XP_007795314.1	629666177	UCREL1_7427	pfam01644,pfam03142,pfam08407	1	116	901
Endocarpon__pusillum__Z07020	NCBI	XP_007796596.1	629669289	UCREL1_8730	pfam01644,pfam03142,pfam08407	3	116	837
Endocarpon__pusillum__Z07020	NCBI	XP_007798429.1	629673578	UCREL1_10593	pfam00063,pfam00173,pfam03142,pfam08766,pfam13632	7	114	1867
Endocarpon__pusillum__Z07020	NCBI	XP_007798432.1	629673587	UCREL1_10594	pfam00063,pfam00173,pfam00173,pfam03142,pfam07223,pfam08766,pfam13632	5	114	1681
Endocarpon__pusillum__Z07020	NCBI	XP_007798874.1	629674728	UCREL1_11034	pfam00173,pfam03142,pfam13632	4	118	1110
Endocarpon__pusillum__Z07020	NCBI	XP_007799100.1	629675206	UCREL1_11262	pfam03142,pfam13632	6	109	736
Endocarpon__pusillum__Z07020	NCBI	XP_007790043.1	629645982	UCREL1_2099	pfam01644,pfam03142,pfam08407	2	116	1011
Endocarpon__pusillum__Z07020	NCBI	XP_007791670.1	629652085	UCREL1_3744	pfam01644,pfam03142,pfam08407	1	119	886
Eutypa__lata__UCREL1	NCBI	EMR62469.1	471560333	UCREL1_10593	pfam00063,pfam00173,pfam03142,pfam08766,pfam13632	7	114	1867
Eutypa__lata__UCREL1	NCBI	EMR62472.1	471560336	UCREL1_10594	pfam00063,pfam00173,pfam00173,pfam03142,pfam07223,pfam08766,pfam13632	5	114	1681
Eutypa__lata__UCREL1	NCBI	EMR64284.1	471562875	UCREL1_8730	pfam01644,pfam03142,pfam08407	3	116	837
Eutypa__lata__UCREL1	NCBI	EMR65589.1	471564774	UCREL1_7427	pfam01644,pfam03142,pfam08407	1	116	901
Eutypa__lata__UCREL1	NCBI	EMR61816.1	471559427	UCREL1_11262	pfam03142,pfam13632	6	109	736
Eutypa__lata__UCREL1	NCBI	EMR62033.1	471559720	UCREL1_11034	pfam00173,pfam03142,pfam13632	4	118	1110
Eutypa__lata__UCREL1	NCBI	EMR69230.1	471569987	UCREL1_3744	pfam01644,pfam03142,pfam08407	1	119	886
Eutypa__lata__UCREL1	NCBI	EMR70854.1	471572394	UCREL1_2099	pfam01644,pfam03142,pfam08407	2	116	1011
Candida__albicans__SC5314	NCBI	EAL03374.1	46444097	CaO19.4937	pfam03142,pfam13632	8	118	1111
Candida__albicans__SC5314	NCBI	EAL03497.1	46444221	CaO19.12403	pfam03142,pfam13632	8	118	1111
Candida__albicans__SC5314	NCBI	EAK97437.1	46438101	CaO19.7298	pfam01644,pfam03142,pfam08407,pfam09531	3	135	1009
Candida__albicans__SC5314	NCBI	EAK97960.1	46438632	CaO19.12655	pfam01644,pfam03142,pfam08407	2	124	1026
Candida__albicans__SC5314	NCBI	EAK98030.1	46438703	CaO19.5188	pfam01644,pfam03142,pfam08407	2	124	1026
Candida__albicans__SC5314	NCBI	EAK98705.1	46439387	CaO19.12839	pfam01644,pfam03142,pfam08407,pfam13347	3	138	1105
Candida__albicans__SC5314	NCBI	EAK98805.1	46439488	CaO19.5384	pfam01644,pfam03142,pfam08407,pfam13347	3	138	1105
Candida__dubliniensis__CD36	NCBI	XP_002417856.1	241950267	CD36_12160	pfam03142,pfam09721,pfam13632	8	118	1213
Candida__dubliniensis__CD36	NCBI	XP_002419013.1	241952583	CD36_80650	pfam01644,pfam03142,pfam08407,pfam13347	3	138	1108
Candida__dubliniensis__CD36	NCBI	XP_002421458.1	241957477	CD36_72420	pfam01644,pfam03142,pfam08407	2	124	1027
Candida__dubliniensis__CD36	NCBI	XP_002422381.1	241959324	CD36_34480	pfam01644,pfam03142,pfam08407	3	135	1004
Candida__maltosa__Xu316	NCBI	EMG46221.1	459367119	G210_3538	pfam01644,pfam03142,pfam08407,pfam13347	8	137	1019
Candida__maltosa__Xu316	NCBI	EMG45395.1	459365868	G210_4419	pfam01644,pfam03142,pfam03430,pfam08407,pfam09531	3	135	1006
Candida__maltosa__Xu316	NCBI	EMG45916.1	459366610	G210_3868	pfam01644,pfam03142,pfam07695,pfam08407	2	124	1015
Candida__maltosa__Xu316	NCBI	EMG46070.1	459366875	G210_3697	pfam03142,pfam09721,pfam13632	8	118	1205
Candida__orthopsilosis__Co__90-125	NCBI	XP_003866018.1	448508889	CORT_0A01870	pfam03142,pfam13632	8	118	1236
Candida__orthopsilosis__Co__90-125	NCBI	XP_003869612.1	448527912	CORT_0D06430	pfam01644,pfam03142,pfam06930,pfam08407	23b	134	1019
Candida__orthopsilosis__Co__90-125	NCBI	XP_003870979.1	448535459	CORT_0G01660	pfam01644,pfam03142,pfam08407	23b(含03142)	135	996
Candida__orthopsilosis__Co__90-125	NCBI	XP_003871433.1	448538025	CORT_0H01960	pfam01644,pfam03142,pfam07695,pfam08407	2	124	1015
Candida__tropicalis__MYA-3404	NCBI	XP_002546471.1	255723074	CTRG_05949	pfam01644,pfam03142,pfam08407	3	135	1012
Candida__tropicalis__MYA-3404	NCBI	XP_002549288.1	255728725	CTRG_03585	pfam03142,pfam13632	8	118	1222
Candida__tropicalis__MYA-3404	NCBI	XP_002550802.1	255731756	CTRG_05100	pfam01644,pfam03142,pfam07695,pfam08407	2	124	1037
Candida__tropicalis__MYA-3404	NCBI	XP_002551423.1	255733000	CTRG_05721	pfam01644,pfam02554,pfam03142,pfam08407,pfam13347	3	135	1108
Lodderomyces__elongisporus__NRRL__YB-4239	NCBI	EDK44031.1	146449775	LELG_02210	pfam01644,pfam03142,pfam08407,pfam13347	23b(含03142)	147	1146
Lodderomyces__elongisporus__NRRL__YB-4239	NCBI	EDK46832.1	146452576	LELG_05013	pfam01644,pfam03142,pfam08407,pfam12730	2	124	1099
Lodderomyces__elongisporus__NRRL__YB-4239	NCBI	EDK47203.1	146452947	LELG_05384	pfam01644,pfam03142,pfam08407	23b(含03142)	135	1026
Debaryomyces__hansenii__CBS767	NCBI	XP_456523.2	294654462	DEHA2A04642g	pfam01644,pfam03142,pfam07695,pfam08407	2	124	1012
Debaryomyces__hansenii__CBS767	NCBI	XP_458637.2	294656380	DEHA2D03916g	pfam01644,pfam03142,pfam08407,pfam13347	3	135	985
Debaryomyces__hansenii__CBS767	NCBI	XP_002770483.1	294657641	DEHA2E14586g	pfam00173,pfam03142,pfam13632	8	118	1175
Debaryomyces__hansenii__CBS767	NCBI	XP_002770011.1	294654652	DEHA2A08822g	pfam01644,pfam03142,pfam08407	3	135	1025
Meyerozyma__guilliermondii__ATCC__6260	NCBI	EDK36102.2	190344430	PGUG_00200	pfam01644,pfam03142,pfam08407	2	125	779
Meyerozyma__guilliermondii__ATCC__6260	NCBI	EDK37465.2	190345561	PGUG_01563	pfam01644,pfam03142,pfam08407	3	135	953
Meyerozyma__guilliermondii__ATCC__6260	NCBI	EDK37950.1	146389792	PGUG_02048	pfam01644,pfam03142	Unclassified	133	501
Meyerozyma__guilliermondii__ATCC__6260	NCBI	EDK39545.2	190347299	PGUG_03643	pfam03142,pfam13632	8	118	1153
Millerozyma__farinosa	NCBI	XP_004196190.1	448086790	GNLVRS01_PISO0M19086g	pfam03142,pfam13632	8	118	1170
Millerozyma__farinosa	NCBI	XP_004198770.1	448097823	GNLVRS01_PISO0J05949g	pfam01644,pfam03142,pfam08407	3	135	995
Millerozyma__farinosa	NCBI	XP_004199620.1	448101681	GNLVRS01_PISO0I04144g	pfam01644,pfam03142,pfam08407	3	135	995
Millerozyma__farinosa	NCBI	XP_004201982.1	448111993	GNLVRS01_PISO0F06737g	pfam01644,pfam03142,pfam08407,pfam09913	3	134	1035
Millerozyma__farinosa	NCBI	XP_004195096.1	448082265	GNLVRS01_PISO0N19329g	pfam03142,pfam04893,pfam13632	8	118	1170
Millerozyma__farinosa	NCBI	XP_004202609.1	448114567	GNLVRS01_PISO0E05416g	pfam01644,pfam03142,pfam08407	3	134	1035
Millerozyma__farinosa	NCBI	XP_004203137.1	448116946	GNLVRS01_PISO0D03039g	pfam01644,pfam03142,pfam08407,pfam13346	2	124	1022
Millerozyma__farinosa	NCBI	XP_004203720.1	448119396	GNLVRS01_PISO0C02972g	pfam01644,pfam03142,pfam07695,pfam08407	2	124	1021
Scheffersomyces__stipitis__CBS__6054	NCBI	XP_001382451.2	150863840	PICST_29807	pfam01644,pfam03142,pfam08407,pfam13347	3	133	866
Scheffersomyces__stipitis__CBS__6054	NCBI	XP_001383564.2	150864649	PICST_42812	pfam01644,pfam03142,pfam07695,pfam08407	2	124	997
Scheffersomyces__stipitis__CBS__6054	NCBI	XP_001384130.2	150865069	PICST_65597	pfam01644,pfam03142,pfam08407	3	135	959
Scheffersomyces__stipitis__CBS__6054	NCBI	XP_001387995.2	150951643	PICST_51281	pfam01644,pfam03142,pfam08407,pfam09531,pfam13347	3	135	1001
Scheffersomyces__stipitis__CBS__6054	NCBI	XP_001387135.2	308198190	PICST_29105	pfam03142,pfam13632	8	118	1202
Spathaspora__passalidarum__NRRL__Y-27907	NCBI	EGW31304.1	344300992	SPAPADRAFT_61875	pfam02554,pfam03142,pfam13632	8	135	564
Spathaspora__passalidarum__NRRL__Y-27907	NCBI	EGW29990.1	344299637	SPAPADRAFT_144438	pfam01644,pfam03142,pfam08407	3	124	1007
Spathaspora__passalidarum__NRRL__Y-27907	NCBI	EGW32468.1	344302163	SPAPADRAFT_67080	pfam03142,pfam09721,pfam13632	4	118	1207
Spathaspora__passalidarum__NRRL__Y-27907	NCBI	EGW33813.1	344303564	SPAPADRAFT_59174	pfam01644,pfam03142	3	135	693
Candida__tenuis__ATCC__10573	NCBI	XP_006684924.1	575511307	CANTEDRAFT_119349	pfam03142,pfam13632	8	118	1166
Candida__tenuis__ATCC__10573	NCBI	XP_006685739.1	575512937	CANTEDRAFT_121132	pfam01644,pfam03142,pfam08407,pfam09531	3	135	986
Candida__tenuis__ATCC__10573	NCBI	XP_006686943.1	575515345	CANTEDRAFT_106978	pfam01644,pfam03142,pfam08407,pfam14158	3	135	892
Candida__tenuis__ATCC__10573	NCBI	XP_006687051.1	575515561	CANTEDRAFT_106977	pfam01644,pfam03142,pfam05656,pfam08407	2	123	998
Yarrowia__lipolytica__CLIB122	NCBI	XP_500969.1	50546999	YALI0B16324g	pfam01644,pfam03142,pfam08407	2	116	986
Yarrowia__lipolytica__CLIB122	NCBI	XP_502222.2	210075613	YALI0C24354g	pfam03142,pfam13632	8	118	1222
Yarrowia__lipolytica__CLIB122	NCBI	XP_502356.2	210075633	YALI0D03179g	pfam01644,pfam03142,pfam08407	1	119	1051
Yarrowia__lipolytica__CLIB122	NCBI	XP_503296.1	50551643	YALI0D25938g	pfam01644,pfam03142,pfam08407,pfam12730	3	116	1063
Yarrowia__lipolytica__CLIB122	NCBI	XP_503779.1	50552738	YALI0E10417g	pfam00173,pfam03142,pfam13632	5	1036	1345
Yarrowia__lipolytica__CLIB122	NCBI	XP_504258.1	50553694	YALI0E22198g	pfam00063,pfam00173,pfam03142,pfam08766,pfam13632	5	114	1698
Yarrowia__lipolytica__CLIB122	NCBI	XP_506000.1	50557184	YALI0F28655g	pfam00063,pfam00173,pfam03142,pfam08766,pfam13632	7	114	1726
Clavispora__lusitaniae__ATCC__42720	NCBI	EEQ37214.1	238847750	CLUG_01337	pfam01644,pfam03142,pfam08407,pfam13664	3	134	955
Clavispora__lusitaniae__ATCC__42720	NCBI	EEQ38117.1	238848653	CLUG_02240	pfam03142,pfam13632	8	118	1151
Clavispora__lusitaniae__ATCC__42720	NCBI	EEQ36401.1	238846937	CLUG_00524	pfam01644,pfam03142,pfam08407	2	122	1006
Komagataella__pastoris__GS115	NCBI	XP_002490946.1	254567672	PAS_chr2-1_0065	pfam01312,pfam03142,pfam13632	8	118	1188
Komagataella__pastoris__GS115	NCBI	XP_002492113.1	254570006	PAS_chr2-2_0094	pfam01644,pfam03142,pfam08407,pfam11188	3	121	1045
Komagataella__pastoris__GS115	NCBI	XP_002490051.1	254565881	PAS_chr1-1_0393	pfam01644,pfam03142,pfam08407,pfam09594	2	116	953
Wickerhamomyces__ciferrii	NCBI	CCH45695.1	406602737	BN7_5280	pfam01644,pfam03142,pfam08407,pfam09847	3	116	1021
Wickerhamomyces__ciferrii	NCBI	CCH44935.1	406603555	BN7_4505	pfam03142,pfam13632	8	118	1196
Wickerhamomyces__ciferrii	NCBI	CCH43582.1	406604983	BN7_3135	pfam01644,pfam03142,pfam08407	2	117	1035
Dekkera__bruxellensis__AWRI1499	NCBI	EIF48498.1	385304480	AWRI1499_1630	pfam03142,pfam13632	8	117	398
Dekkera__bruxellensis__AWRI1499	NCBI	EIF49998.1	385306063	AWRI1499_0032	pfam01644,pfam03142,pfam08407	2	117	936
Ogataea__parapolymorpha__DL-1	NCBI	ESW97746.1	562972007	HPODL_01832	pfam01644,pfam03142,pfam08407	23b	114	954
Ogataea__parapolymorpha__DL-1	NCBI	ESX00039.1	562974446	HPODL_00927	pfam01644,pfam03142,pfam08407	23b	112	944
Ogataea__parapolymorpha__DL-1	NCBI	ESX02983.1	562977275	HPODL_02293	pfam01644,pfam03142,pfam08407	23b	117	970
Ogataea__parapolymorpha__DL-1	NCBI	ESW96563.1	562970816	HPODL_03182	pfam02554,pfam03142,pfam13632	8	117	1105
Ashbya__gossypii__ATCC__10895	NCBI	NP_984671.1	45190417	AGOS_AEL190W	pfam01644,pfam01757,pfam03142,pfam08407	2	116	884
Ashbya__gossypii__ATCC__10895	NCBI	NP_982794.2	302306404	AGOS_ABL153W	pfam01644,pfam03142,pfam08407,pfam13346,pfam13347	3	108	1021
Ashbya__gossypii__ATCC__10895	NCBI	NP_984672.2	302307881	AGOS_AEL189W	pfam03142,pfam13632	4	118	1143
Eremothecium__cymbalariae__DBVPG#7215	NCBI	XP_003645886.1	363751338	Ecym_3606	pfam03142,pfam09721,pfam13632	8	118	1246
Eremothecium__cymbalariae__DBVPG#7215	NCBI	XP_003647624.1	363754817	Ecym_6436	pfam01644,pfam03142,pfam08407,pfam13347	23b	108	1027
Kazachstania__africana__CBS__2517	NCBI	XP_003956214.1	410077265	KAFR_0C00840	pfam03142,pfam13632	8	118	1168
Kazachstania__africana__CBS__2517	NCBI	XP_003957971.1	410080782	KAFR_0F02390	pfam01148,pfam01644,pfam03142,pfam08407	23b	116	988
Kazachstania__africana__CBS__2517	NCBI	XP_003957973.1	410080786	KAFR_0F02410	pfam03142,pfam13632	4	118	1146
Kazachstania__africana__CBS__2517	NCBI	XP_003955334.1	410075503	KAFR_0A07650	pfam01644,pfam03142,pfam07264,pfam08407	23b	111	1064
Kazachstania__naganishii__CBS__8797	NCBI	CCK70784.1	403216287	KNAG_0F01160	pfam01644,pfam03142,pfam08407	23b	111	1117
Kazachstania__naganishii__CBS__8797	NCBI	CCK72498.1	403218006	KNAG_0K01330	pfam03142,pfam13632	4	118	1072
Kazachstania__naganishii__CBS__8797	NCBI	CCK72518.1	403218026	KNAG_0K01570	pfam03142,pfam13632	8	118	1137
Kazachstania__naganishii__CBS__8797	NCBI	CCK72520.1	403218028	KNAG_0K01590	pfam01644,pfam03142,pfam08407,pfam08493,pfam13346	23b	116	1007
Kluyveromyces__lactis	NCBI	XP_453222.1	50306497	KLLA0D03498g	pfam03142,pfam13632	8	118	1175
Kluyveromyces__lactis	NCBI	XP_453224.1	50306501	KLLA0D03542g	pfam01644,pfam03142,pfam08407	2	116	918
Kluyveromyces__lactis	NCBI	XP_456021.1	50311979	KLLA0F20966g	pfam01644,pfam03142,pfam08407	23b	108	1008
Lachancea__thermotolerans__CBS__6340	NCBI	XP_002552109.1	255711652	KLTH0B07392g	pfam01644,pfam03142,pfam08407,pfam12730	23b	108	1054
Lachancea__thermotolerans__CBS__6340	NCBI	XP_002551539.1	255710511	KLTH0A01826g	pfam01644,pfam03142,pfam03595,pfam08407	Unclassified	116	930
Lachancea__thermotolerans__CBS__6340	NCBI	XP_002551541.1	255710515	KLTH0A01870g	pfam03142,pfam13632	8	118	1075
Candida__glabrata	NCBI	XP_447459.1	50290055	CAGL0I04818g	pfam01644,pfam03142,pfam08407	2	116	914
Candida__glabrata	NCBI	XP_447460.1	50290057	CAGL0I04840g	pfam03142,pfam13632	8	119	1064
Candida__glabrata	NCBI	XP_448213.1	50291561	CAGL0J11506g	pfam01644,pfam03142,pfam08407	3	112	1164
Candida__glabrata	NCBI	XP_445161.1	50285465	CAGL0B04389g	pfam03142,pfam13632	8	118	1163
Naumovozyma__castellii__CBS__4309	NCBI	XP_003673962.1	366988391	NCAS_0A10230	pfam03142,pfam13632	4	118	1139
Naumovozyma__castellii__CBS__4309	NCBI	XP_003673963.1	366988393	NCAS_0A10240	pfam01644,pfam03142,pfam08407	2	116	960
Naumovozyma__castellii__CBS__4309	NCBI	XP_003677412.1	366995297	NCAS_0G01720	pfam01545,pfam01644,pfam03142,pfam08407	3	111	1099
Naumovozyma__dairenensis__CBS__421	NCBI	XP_003670909.1	365988156	NDAI_0F03480	pfam01644,pfam03142,pfam08407	3	111	1139
Naumovozyma__dairenensis__CBS__421	NCBI	XP_003668120.1	365982573	NDAI_0A07230	pfam01644,pfam03142,pfam08407	2	116	989
Naumovozyma__dairenensis__CBS__421	NCBI	XP_003668121.1	365982575	NDAI_0A07240	pfam03142,pfam13632	8	118	1178
Saccharomyces__cerevisiae__S288c	NCBI	NP_009579.1	6319497	YBR023C	pfam00740,pfam02554,pfam03142,pfam13632	8	118	1165
Saccharomyces__cerevisiae__S288c	NCBI	NP_009594.1	6319512	YBR038W	pfam01644,pfam03142,pfam08407	2	116	963
Saccharomyces__cerevisiae__S288c	NCBI	NP_014207.2	330443698	YNL192W	pfam01644,pfam03142,pfam08407	3	111	1131
Tetrapisispora__blattae__CBS__6284	NCBI	XP_004178426.1	444315538	TBLA_0B00640	pfam01644,pfam03142,pfam08407	3	113	1171
Tetrapisispora__blattae__CBS__6284	NCBI	XP_004179018.1	444316722	TBLA_0B06770	pfam03142,pfam13632	4	866	1159
Tetrapisispora__blattae__CBS__6284	NCBI	XP_004181740.1	444322169	TBLA_0G02840	pfam01644,pfam03142,pfam08407	2	116	982
Tetrapisispora__phaffii__CBS__4417	NCBI	XP_003686157.1	367002846	TPHA_0F02420	pfam01644,pfam03142,pfam08407,pfam10277,pfam13632	3	113	1171
Tetrapisispora__phaffii__CBS__4417	NCBI	XP_003683929.1	366998385	TPHA_0A04200	pfam03142,pfam09721,pfam13632	4	118	1236
Tetrapisispora__phaffii__CBS__4417	NCBI	XP_003688070.1	367006679	TPHA_0M00610	pfam01644,pfam08407,pfam13346,pfam13641	2	116	956
Tetrapisispora__phaffii__CBS__4417	NCBI	XP_003688071.1	367006681	TPHA_0M00620	pfam03142,pfam13632	8	118	1046
Tetrapisispora__phaffii__CBS__4417	NCBI	XP_003688569.1	367007679	TPHA_0O01680	pfam01644,pfam03142,pfam08407	3	113	986
Torulaspora__delbrueckii	NCBI	XP_003681195.1	367013390	TDEL_0D04000	pfam01644,pfam03142,pfam08407	2	116	948
Torulaspora__delbrueckii	NCBI	XP_003681197.1	367013394	TDEL_0D04020	pfam03142,pfam13632	8	118	1152
Torulaspora__delbrueckii	NCBI	XP_003678643.1	367008286	TDEL_0A01000	pfam01644,pfam01757,pfam03142,pfam08407	3	111	1060
Saccharomycetaceae__sp.__Ashbya__aceri	NCBI	AGO12171.1	513032179	AACERI_AaceriAEL190W	pfam01644,pfam01757,pfam03142,pfam08407	2	116	893
Saccharomycetaceae__sp.__Ashbya__aceri	NCBI	AGO12172.1	513032180	AACERI_AaceriAEL189W	pfam03142,pfam13632	4	118	1143
Saccharomycetaceae__sp.__Ashbya__aceri	NCBI	AGO10303.1	513030278	AACERI_AaceriABL153W	pfam01644,pfam03142,pfam08407,pfam13346	3	108	1022
Vanderwaltozyma__polyspora__DSM__70294	NCBI	EDO17452.1	156115970	Kpol_1037p49	pfam00173,pfam03142,pfam09721,pfam13632	4	118	1173
Vanderwaltozyma__polyspora__DSM__70294	NCBI	EDO17977.1	156116504	Kpol_1054p24	pfam01644,pfam03142,pfam08407,pfam09531	3	113	1033
Vanderwaltozyma__polyspora__DSM__70294	NCBI	EDO18858.1	156117396	Kpol_1023p27	pfam01644,pfam01757,pfam03142,pfam08407	3	113	1106
Vanderwaltozyma__polyspora__DSM__70294	NCBI	EDO19290.1	156117832	Kpol_1036p34	pfam03142,pfam13632	8	118	1128
Vanderwaltozyma__polyspora__DSM__70294	NCBI	EDO19291.1	156117833	Kpol_1036p34a	pfam01644,pfam03142,pfam08407	2	116	952
Zygosaccharomyces__bailii__ISA1307	NCBI	CDH16127.1	578048327	ZBAI_07915	pfam03142,pfam13632	4	118	1164
Zygosaccharomyces__bailii__ISA1307	NCBI	CDH16129.1	578048329	ZBAI_07917	pfam01644,pfam03142,pfam08407	2	116	957
Zygosaccharomyces__bailii__ISA1307	NCBI	CDH13445.1	578051206	ZBAI_05231	pfam01644,pfam03142,pfam08407	23b	111	1041
Zygosaccharomyces__bailii__ISA1307	NCBI	CDH10274.1	578054288	ZBAI_02059	pfam03142,pfam13632	4	118	1164
Zygosaccharomyces__bailii__ISA1307	NCBI	CDH10276.1	578054290	ZBAI_02061	pfam01644,pfam03142,pfam08407	2	116	957
Zygosaccharomyces__bailii__ISA1307	NCBI	CDH08279.1	578056477	ZBAI_00061	pfam01644,pfam03142,pfam08407	23b	111	1041
Zygosaccharomyces__rouxii__CBS__732	NCBI	XP_002494545.1	254577117	ZYRO0A04004g	pfam01644,pfam03142,pfam08407	2	116	958
Zygosaccharomyces__rouxii__CBS__732	NCBI	XP_002494547.1	254577121	ZYRO0A04048g	pfam03142,pfam13632	4	118	1175
Zygosaccharomyces__rouxii__CBS__732	NCBI	XP_002496081.1	254580191	ZYRO0C10054g	pfam01644,pfam03142,pfam08407,pfam11070	3	111	1041
Kuraishia__capsulata__CBS__1993	NCBI	CDK28471.1	584391849	KUCA_T00004454001	pfam01644,pfam03142,pfam08407,pfam09913	3	112	959
Kuraishia__capsulata__CBS__1993	NCBI	CDK28598.1	584391976	KUCA_T00004582001	pfam01529,pfam01644,pfam01694,pfam03142,pfam08407,pfam13632	3	125	994
Kuraishia__capsulata__CBS__1993	NCBI	CDK28692.1	584392070	KUCA_T00004676001	pfam01644,pfam03142,pfam08407	2	118	998
Kuraishia__capsulata__CBS__1993	NCBI	CDK25119.1	584395938	KUCA_T00001086001	pfam03142,pfam09721,pfam13632	8	118	1181
Schizosaccharomyces__cryophilus__OY26	NCBI	EPY52688.1	528318113	SPOG_02009	pfam01644,pfam03142,pfam08407	3	116	867
Schizosaccharomyces__japonicus__yFS275	NCBI	XP_002175942.1	213410345	SJAG_04868	pfam01644,pfam03142,pfam08407	2	116	857
Schizosaccharomyces__octosporus__yFS286	NCBI	EPX72734.1	528063171	SOCG_00496	pfam01644,pfam03142,pfam08407	3	116	866
Schizosaccharomyces__pombe	NCBI	NP_592838.1	19113750	SPAC13G6.12c	pfam01644,pfam03142,pfam08407	3	116	859
Agaricus__bisporus__var.__bisporus__H97	NCBI	EKV42604.1	426192668	AGABI2DRAFT_212165	pfam03142,pfam04959,pfam08766,pfam13632	8	114	645
Agaricus__bisporus__var.__bisporus__H97	NCBI	EKV43803.1	426193871	AGABI2DRAFT_187535	pfam00063,pfam00173,pfam03142,pfam08766,pfam13632	7	114	1866
Agaricus__bisporus__var.__bisporus__H97	NCBI	EKV47035.1	426197108	AGABI2DRAFT_203819	pfam01644,pfam03142,pfam08407	2	116	861
Agaricus__bisporus__var.__bisporus__H97	NCBI	EKV47319.1	426197392	AGABI2DRAFT_221343	pfam00173,pfam03142,pfam13632	4	118	1132
Agaricus__bisporus__var.__bisporus__H97	NCBI	EKV41658.1	426191717	AGABI2DRAFT_230160	pfam01644,pfam03142,pfam08407	3	116	797
Agaricus__bisporus__var.__bisporus__H97	NCBI	EKV48204.1	426198278	AGABI2DRAFT_191834	pfam01644,pfam03142,pfam08407	1	119	896
Agaricus__bisporus__var.__bisporus__H97	NCBI	EKV50971.1	426201048	AGABI2DRAFT_213484	pfam03142,pfam13632	8	118	1444
Agaricus__bisporus__var.__bisporus__H97	NCBI	EKV51211.1	426201288	AGABI2DRAFT_60607	pfam01644,pfam03142,pfam08407,pfam11710	3	118	771
Moniliophthora__perniciosa__FA553	NCBI	XP_002392095.1	238589692	MPER_08378	pfam03142,pfam13632	8	114	322
Moniliophthora__roreri__MCA__2997	NCBI	ESK91869.1	554910412	Moror_10481	pfam00063,pfam00173,pfam03142,pfam08766,pfam13632	5	799	2017
Moniliophthora__roreri__MCA__2997	NCBI	ESK92175.1	554910733	Moror_4826	pfam01644,pfam03142,pfam08407	3	119	866
Moniliophthora__roreri__MCA__2997	NCBI	ESK92925.1	554911577	Moror_8998	pfam00173,pfam03142,pfam13632	4	118	1146
Moniliophthora__roreri__MCA__2997	NCBI	ESK82202.1	554898606	Moror_8757	pfam01644,pfam03142,pfam08407	3	116	922
Moniliophthora__roreri__MCA__2997	NCBI	ESK96664.1	554915584	Moror_6884	pfam01644,pfam03142,pfam08407,pfam12730	2	116	950
Moniliophthora__roreri__MCA__2997	NCBI	ESK97608.1	554916563	Moror_17470	pfam01644,pfam03142,pfam08407	1	119	899
Moniliophthora__roreri__MCA__2997	NCBI	ESK85444.1	554902992	Moror_10996	pfam03142,pfam13632	4	118	1419
Moniliophthora__roreri__MCA__2997	NCBI	ESK87178.1	554905036	Moror_5872	pfam03142,pfam07223,pfam08430,pfam08766,pfam13632	5	114	1162
Moniliophthora__roreri__MCA__2997	NCBI	ESK87585.1	554905519	Moror_1988	pfam01644,pfam03142,pfam08407	1	119	901
Pleurotus__ostreatus__PC15	NCBI	KDQ32565.1	646311424	PLEOSDRAFT_1060345	pfam00063,pfam03142,pfam08766,pfam13632	7	114	1887
Pleurotus__ostreatus__PC15	NCBI	KDQ23228.1	646302078	PLEOSDRAFT_186160	pfam01644,pfam01757,pfam03142,pfam08407	1	119	922
Pleurotus__ostreatus__PC15	NCBI	KDQ26158.1	646305011	PLEOSDRAFT_1058237	pfam01644,pfam03142,pfam04554,pfam07223,pfam08407	3	116	925
Pleurotus__ostreatus__PC15	NCBI	KDQ27795.1	646306650	PLEOSDRAFT_28823	pfam01644,pfam03142,pfam08407	23b	116	787
Pleurotus__ostreatus__PC15	NCBI	KDQ27856.1	646306711	PLEOSDRAFT_1065201	pfam03142,pfam13632	8	104	1114
Pleurotus__ostreatus__PC15	NCBI	KDQ29011.1	646307867	PLEOSDRAFT_1054937	pfam01644,pfam03142,pfam08407	1	119	897
Pleurotus__ostreatus__PC15	NCBI	KDQ29832.1	646308688	PLEOSDRAFT_1093142	pfam00063,pfam00173,pfam03142,pfam08766,pfam13632	5	114	1987
Pleurotus__ostreatus__PC15	NCBI	KDQ31228.1	646310085	PLEOSDRAFT_1036823	pfam01644,pfam03142,pfam08407	2	118	749
Pleurotus__ostreatus__PC15	NCBI	KDQ31448.1	646310305	PLEOSDRAFT_1063335	pfam03142,pfam13632	4	118	1436
Coprinopsis__cinerea__okayama7#130	NCBI	EAU91365.2	298409535	CC1G_07400	pfam00173,pfam03142,pfam13632	4	118	1147
Coprinopsis__cinerea__okayama7#130	NCBI	EAU92617.2	298411648	CC1G_06628	pfam01644,pfam03142,pfam08407	3	118	848
Coprinopsis__cinerea__okayama7#130	NCBI	EAU92412.2	298411746	CC1G_00631	pfam03142,pfam04484,pfam05109,pfam13632	4	118	1409
Coprinopsis__cinerea__okayama7#130	NCBI	EAU87177.1	116504282	CC1G_05866	pfam01644,pfam03142,pfam08407	1	119	864
Coprinopsis__cinerea__okayama7#130	NCBI	EAU91728.1	116508833	CC1G_04496	pfam01644,pfam03142,pfam08407	2	116	1026
Coprinopsis__cinerea__okayama7#130	NCBI	EAU80919.2	298405952	CC1G_03095	pfam01644,pfam03142,pfam08407	3	117	941
Coprinopsis__cinerea__okayama7#130	NCBI	EAU81188.2	298407116	CC1G_11270	pfam00063,pfam00173,pfam03142,pfam08766,pfam13632	7	114	2130
Coprinopsis__cinerea__okayama7#130	NCBI	EAU84753.2	298407585	CC1G_00272	pfam01644,pfam03142,pfam08407	1	119	895
Coprinopsis__cinerea__okayama7#130	NCBI	EAU82533.2	298408057	CC1G_10992	pfam00063,pfam00173,pfam03142,pfam08766,pfam13632	5	114	2171
Schizophyllum__commune__H4-8	NCBI	EFJ01467.1	300110066	SCHCODRAFT_71533	pfam00173,pfam00173,pfam03142,pfam08430,pfam08766,pfam09606,pfam13632	4	114	1056
Schizophyllum__commune__H4-8	NCBI	EFJ02168.1	300110767	SCHCODRAFT_48789	pfam01644,pfam03142,pfam08407	2	118	798
Schizophyllum__commune__H4-8	NCBI	EFJ02952.1	300111551	SCHCODRAFT_63043	pfam01644,pfam03142,pfam08407	3	116	770
Schizophyllum__commune__H4-8	NCBI	EFJ03175.1	300111774	SCHCODRAFT_63448	pfam01644,pfam03142,pfam08407	1	119	883
Schizophyllum__commune__H4-8	NCBI	EFJ03750.1	300112349	SCHCODRAFT_64516	pfam03142,pfam13632	8	118	1412
Schizophyllum__commune__H4-8	NCBI	EFI95027.1	300103620	SCHCODRAFT_83052	pfam00173,pfam03142,pfam13632	8	118	1122
Schizophyllum__commune__H4-8	NCBI	EFI95610.1	300104204	SCHCODRAFT_39094	pfam01644,pfam03142,pfam08407	2	116	739
Schizophyllum__commune__H4-8	NCBI	EFI96557.1	300105152	SCHCODRAFT_68652	pfam00063,pfam00173,pfam03142,pfam08766,pfam13632	7	114	1931
Galerina__marginata__CBS__339.88	NCBI	KDR75062.1	648161355	GALMADRAFT_70113	pfam01644,pfam03142,pfam08407	23b	116	747
Galerina__marginata__CBS__339.88	NCBI	KDR75406.1	648161699	GALMADRAFT_69541	pfam00173,pfam03142,pfam13632	4	118	1152
Galerina__marginata__CBS__339.88	NCBI	KDR77594.1	648163907	GALMADRAFT_65539	pfam01644,pfam03142,pfam08407	3	116	773
Galerina__marginata__CBS__339.88	NCBI	KDR66437.1	648152590	GALMADRAFT_259196	pfam00063,pfam03142,pfam08766,pfam13632,pfam15621	7	114	1915
Galerina__marginata__CBS__339.88	NCBI	KDR83783.1	648170153	GALMADRAFT_236148	pfam01644,pfam03142,pfam05145,pfam08407	1	119	880
Galerina__marginata__CBS__339.88	NCBI	KDR84455.1	648170825	GALMADRAFT_237329	pfam00063,pfam00173,pfam03142,pfam07223,pfam08430,pfam08766,pfam13632	5	114	1996
Galerina__marginata__CBS__339.88	NCBI	KDR85492.1	648171876	GALMADRAFT_132186	pfam03142,pfam05109,pfam13632	4	118	1427
Galerina__marginata__CBS__339.88	NCBI	KDR85645.1	648172029	GALMADRAFT_234638	pfam01644,pfam03142,pfam08407	2	118	878
Laccaria__bicolor__S238N-H82	NCBI	EDR11410.1	164647166	LACBIDRAFT_247128	pfam00173,pfam03142,pfam13632	4	118	1136
Laccaria__bicolor__S238N-H82	NCBI	EDR11492.1	164647248	LACBIDRAFT_246643	pfam01644,pfam03142,pfam08407	3	116	746
Laccaria__bicolor__S238N-H82	NCBI	EDR12391.1	164648148	LACBIDRAFT_188623	pfam01644,pfam03142,pfam08407	1	119	896
Laccaria__bicolor__S238N-H82	NCBI	EDR15234.1	164650994	LACBIDRAFT_181144	pfam01644,pfam03142,pfam08407	3	118	747
Laccaria__bicolor__S238N-H82	NCBI	EDR15948.1	164651708	LACBIDRAFT_187522	pfam03142,pfam13632	4	118	1414
Laccaria__bicolor__S238N-H82	NCBI	EDR16172.1	164651932	LACBIDRAFT_243532	pfam00173,pfam03142,pfam13632	5	114	896
Laccaria__bicolor__S238N-H82	NCBI	EDR00071.1	164635768	LACBIDRAFT_186476	pfam00063,pfam03142,pfam08766,pfam13632	5	114	1922
Laccaria__bicolor__S238N-H82	NCBI	EDR01737.1	164637452	LACBIDRAFT_239741	pfam01644,pfam03142,pfam08407	3	116	762
Coniophora__puteana__RWD-64-598__SS2	NCBI	EIW87074.1	392597752	CONPUDRAFT_79246	pfam01644,pfam03142,pfam08407	3	119	867
Coniophora__puteana__RWD-64-598__SS2	NCBI	EIW87179.1	392597857	CONPUDRAFT_79332	pfam03142,pfam13632	8	118	1466
Coniophora__puteana__RWD-64-598__SS2	NCBI	EIW76465.1	392587130	CONPUDRAFT_111431	pfam00063,pfam00173,pfam03142,pfam08766,pfam13632	5	114	2045
Coniophora__puteana__RWD-64-598__SS2	NCBI	EIW79950.1	392590621	CONPUDRAFT_83169	pfam00063,pfam00173,pfam00173,pfam03142,pfam08766,pfam13632	7	1158	1949
Coniophora__puteana__RWD-64-598__SS2	NCBI	EIW81631.1	392592304	CONPUDRAFT_56357	pfam01644,pfam03142,pfam08407	3	116	771
Coniophora__puteana__RWD-64-598__SS2	NCBI	EIW82053.1	392592727	CONPUDRAFT_55110	pfam01644,pfam03142,pfam08407	1	119	890
Coniophora__puteana__RWD-64-598__SS2	NCBI	EIW82657.1	392593332	CONPUDRAFT_52518	pfam01644,pfam03142,pfam08407	2	116	740
Coniophora__puteana__RWD-64-598__SS2	NCBI	EIW83186.1	392593861	CONPUDRAFT_89159	pfam00063,pfam00173,pfam03142,pfam08766,pfam12868,pfam13632,pfam14296	5	114	1948
Coniophora__puteana__RWD-64-598__SS2	NCBI	EIW83255.1	392593930	CONPUDRAFT_136351	pfam03142,pfam13632	4	118	1298
Serpula__lacrymans__var.__lacrymans__S7.3	NCBI	EGO01283.1	336372944	SERLA73DRAFT_151765	pfam00063,pfam03142,pfam08766,pfam13632	7	114	1910
Serpula__lacrymans__var.__lacrymans__S7.3	NCBI	EGN93079.1	336364724	SERLA73DRAFT_64710	pfam01644,pfam03142,pfam08407	1	119	893
Serpula__lacrymans__var.__lacrymans__S7.3	NCBI	EGN93169.1	336364815	SERLA73DRAFT_172317	pfam01644,pfam03142,pfam08407	3	119	769
Serpula__lacrymans__var.__lacrymans__S7.3	NCBI	EGN93760.1	336365409	SERLA73DRAFT_115801	pfam03142,pfam13632	8	118	1382
Serpula__lacrymans__var.__lacrymans__S7.3	NCBI	EGN94962.1	336366616	SERLA73DRAFT_113672	pfam00063,pfam00173,pfam03142,pfam08766,pfam12316,pfam13632	5	114	1992
Serpula__lacrymans__var.__lacrymans__S7.3	NCBI	EGN97877.1	336369536	SERLA73DRAFT_55348	pfam01644,pfam03142,pfam08407	3	116	755
Serpula__lacrymans__var.__lacrymans__S7.3	NCBI	EGN99638.1	336371299	SERLA73DRAFT_106295	pfam00173,pfam03142,pfam13632	4	100	1068
Serpula__lacrymans__var.__lacrymans__S7.3	NCBI	EGO00075.1	336371735	SERLA73DRAFT_107038	pfam01644,pfam03142,pfam08407	23b	116	866
Serpula__lacrymans__var.__lacrymans__S7.3	NCBI	EGO00358.1	336372018	SERLA73DRAFT_168131	pfam00063,pfam00173,pfam03142,pfam08766,pfam13632,pfam14296	5	114	1901
Jaapia__argillacea__MUCL__33604	NCBI	KDQ62928.1	646398793	JAAARDRAFT_28897	pfam03142,pfam13632	8	118	1457
Jaapia__argillacea__MUCL__33604	NCBI	KDQ63192.1	646399057	JAAARDRAFT_29204	pfam01644,pfam03142,pfam08407,pfam09770,pfam14179	3	465	879
Jaapia__argillacea__MUCL__33604	NCBI	KDQ63949.1	646399870	JAAARDRAFT_118463	pfam00063,pfam00173,pfam03142,pfam07223,pfam08430,pfam08766,pfam13632	5	114	1998
Jaapia__argillacea__MUCL__33604	NCBI	KDQ64296.1	646400217	JAAARDRAFT_27919	pfam01644,pfam03142,pfam08407	1	119	895
Jaapia__argillacea__MUCL__33604	NCBI	KDQ51532.1	646386498	JAAARDRAFT_40984	pfam01644,pfam03142,pfam08407,pfam12868	3	116	930
Jaapia__argillacea__MUCL__33604	NCBI	KDQ55846.1	646391231	JAAARDRAFT_133348	pfam01644,pfam03142,pfam08407	2	116	865
Jaapia__argillacea__MUCL__33604	NCBI	KDQ56608.1	646392070	JAAARDRAFT_131726	pfam00063,pfam03142,pfam08766,pfam13632	7	114	1934
Jaapia__argillacea__MUCL__33604	NCBI	KDQ57735.1	646393246	JAAARDRAFT_58321	pfam00173,pfam03142,pfam13632	4	118	1147
Auricularia__delicata__TFB-10046__SS5	NCBI	EJD42686.1	393235129	AURDEDRAFT_105208	pfam01644,pfam03142,pfam08407	2	116	736
Auricularia__delicata__TFB-10046__SS5	NCBI	EJD48602.1	393241078	AURDEDRAFT_112999	pfam01644,pfam03142,pfam08407,pfam12698	1	119	885
Auricularia__delicata__TFB-10046__SS5	NCBI	EJD51949.1	393244437	AURDEDRAFT_142792	pfam00063,pfam00173,pfam03142,pfam08766,pfam13632	5	114	1892
Auricularia__delicata__TFB-10046__SS5	NCBI	EJD52212.1	393244700	AURDEDRAFT_99027	pfam01644,pfam03142,pfam08407	3	119	798
Auricularia__delicata__TFB-10046__SS5	NCBI	EJD52709.1	393245198	AURDEDRAFT_111303	pfam00173,pfam03142,pfam13632	4	118	1177
Auricularia__delicata__TFB-10046__SS5	NCBI	EJD54501.1	393246993	AURDEDRAFT_110119	pfam03142,pfam03154,pfam13632	8	118	1424
Auricularia__delicata__TFB-10046__SS5	NCBI	EJD36764.1	393229135	AURDEDRAFT_117013	pfam00063,pfam00173,pfam03142,pfam08766,pfam13632	5	114	1976
Auricularia__delicata__TFB-10046__SS5	NCBI	EJD38050.1	393230444	AURDEDRAFT_72585	pfam01644,pfam03142,pfam08407	3	116	762
Botryobasidium__botryosum__FD-172__SS1	NCBI	KDQ15535.1	646294366	BOTBODRAFT_31854	pfam00063,pfam00173,pfam03142,pfam08766,pfam13632	5	114	2040
Botryobasidium__botryosum__FD-172__SS1	NCBI	KDQ15672.1	646294504	BOTBODRAFT_108211	pfam03142,pfam13632	8	118	1380
Botryobasidium__botryosum__FD-172__SS1	NCBI	KDQ16092.1	646294926	BOTBODRAFT_31167	pfam01644,pfam03142,pfam08407	3	116	908
Botryobasidium__botryosum__FD-172__SS1	NCBI	KDQ17353.1	646296192	BOTBODRAFT_604806	pfam01644,pfam03142,pfam08407	1	119	902
Botryobasidium__botryosum__FD-172__SS1	NCBI	KDQ21489.1	646300336	BOTBODRAFT_25937	pfam00173,pfam03142,pfam13632	4	118	1191
Botryobasidium__botryosum__FD-172__SS1	NCBI	KDQ21855.1	646300702	BOTBODRAFT_215190	pfam01644,pfam03142,pfam08407	2	116	1060
Botryobasidium__botryosum__FD-172__SS1	NCBI	KDQ13770.1	646292592	BOTBODRAFT_175203	pfam00063,pfam03142,pfam08766,pfam13632	7	114	1943
Rhizoctonia__solani__AG-3__Rhs1AP	NCBI	EUC66217.1	576993551	RSOL_472940	pfam00063,pfam00173,pfam03142,pfam08766,pfam13632	7	114	1973
Rhizoctonia__solani__AG-3__Rhs1AP	NCBI	EUC54728.1	576981985	RSOL_069130	pfam01644,pfam03142,pfam07223,pfam08407	3	114	906
Rhizoctonia__solani__AG-3__Rhs1AP	NCBI	EUC53664.1	576980921	RSOL_015150	pfam01644,pfam03142,pfam08407	1	119	889
Rhizoctonia__solani__AG-3__Rhs1AP	NCBI	EUC58725.1	576985989	RSOL_273800	pfam03142,pfam13632	8	118	738
Rhizoctonia__solani__AG-3__Rhs1AP	NCBI	EUC59179.1	576986443	RSOL_301610	pfam03142,pfam13632	8	118	1102
Rhizoctonia__solani__AG-3__Rhs1AP	NCBI	EUC61231.1	576988507	RSOL_389440	pfam00063,pfam00173,pfam03142,pfam08766,pfam13632	7	131	1934
Rhizoctonia__solani__AG-3__Rhs1AP	NCBI	EUC63124.1	576990415	RSOL_480150	pfam01644,pfam03142,pfam07223,pfam08407,pfam11029	1	116	936
Rhizoctonia__solani__AG-3__Rhs1AP	NCBI	EUC64383.1	576991681	RSOL_440430	pfam00628,pfam01644,pfam03142,pfam07223,pfam08226,pfam08407	2	116	1691
Punctularia__strigosozonata__HHB-11173__SS5	NCBI	EIN14279.1	390604888	PUNSTDRAFT_56805	pfam03142,pfam13632	8	118	1486
Punctularia__strigosozonata__HHB-11173__SS5	NCBI	EIN14423.1	390605032	PUNSTDRAFT_59152	pfam01644,pfam03142,pfam08407	3	119	812
Punctularia__strigosozonata__HHB-11173__SS5	NCBI	EIN14644.1	390605253	PUNSTDRAFT_130270	pfam00063,pfam03142,pfam08766,pfam13632	7	114	1935
Punctularia__strigosozonata__HHB-11173__SS5	NCBI	EIN10925.1	390601531	PUNSTDRAFT_112715	pfam01644,pfam03142,pfam08407	1	119	891
Punctularia__strigosozonata__HHB-11173__SS5	NCBI	EIN11094.1	390601700	PUNSTDRAFT_101108	pfam00063,pfam00173,pfam03142,pfam07223,pfam08430,pfam08766,pfam13632	5	114	2000
Punctularia__strigosozonata__HHB-11173__SS5	NCBI	EIN11447.1	390602054	PUNSTDRAFT_98557	pfam00173,pfam03142,pfam13632	4	118	1159
Punctularia__strigosozonata__HHB-11173__SS5	NCBI	EIN11658.1	390602265	PUNSTDRAFT_98832	pfam01644,pfam03142,pfam08407	3	116	771
Punctularia__strigosozonata__HHB-11173__SS5	NCBI	EIN12208.1	390602816	PUNSTDRAFT_59962	pfam01644,pfam03142,pfam08407	3	116	809
Gloeophyllum__trabeum__ATCC__11539	NCBI	EPQ60084.1	521730001	GLOTRDRAFT_108791	pfam00173,pfam03142,pfam09606,pfam13632	4	118	1316
Gloeophyllum__trabeum__ATCC__11539	NCBI	EPQ60295.1	521730212	GLOTRDRAFT_102100	pfam01644,pfam03142,pfam08407,pfam14179	3	119	873
Gloeophyllum__trabeum__ATCC__11539	NCBI	EPQ50784.1	521720344	GLOTRDRAFT_141298	pfam00063,pfam03142,pfam08766,pfam13632	7	114	1911
Gloeophyllum__trabeum__ATCC__11539	NCBI	EPQ54333.1	521724021	GLOTRDRAFT_139637	pfam00063,pfam00173,pfam03142,pfam08766,pfam13632	7	114	1914
Gloeophyllum__trabeum__ATCC__11539	NCBI	EPQ54908.1	521724623	GLOTRDRAFT_100384	pfam01644,pfam03142,pfam08407,pfam12730,pfam12868	3	116	925
Gloeophyllum__trabeum__ATCC__11539	NCBI	EPQ56996.1	521726834	GLOTRDRAFT_73487	pfam01644,pfam03142,pfam08407	2	116	871
Gloeophyllum__trabeum__ATCC__11539	NCBI	EPQ57373.1	521727211	GLOTRDRAFT_58690	pfam00173,pfam03142,pfam13632	4	118	1148
Gloeophyllum__trabeum__ATCC__11539	NCBI	EPQ58854.1	521728769	GLOTRDRAFT_69829	pfam00063,pfam00173,pfam03142,pfam08766,pfam09606,pfam13632	5	114	1999
Gloeophyllum__trabeum__ATCC__11539	NCBI	EPQ59000.1	521728915	GLOTRDRAFT_135994	pfam01644,pfam03142,pfam08407	1	119	893
Fomitiporia__mediterranea__MF3-22	NCBI	EJC98439.1	393212941	FOMMEDRAFT_129350	pfam01644,pfam03142,pfam08407	2	116	735
Fomitiporia__mediterranea__MF3-22	NCBI	EJC98606.1	393213109	FOMMEDRAFT_143054	pfam03142,pfam13632	8	118	1449
Fomitiporia__mediterranea__MF3-22	NCBI	EJD01146.1	393215655	FOMMEDRAFT_110719	pfam01644,pfam03142,pfam08407	1	120	896
Fomitiporia__mediterranea__MF3-22	NCBI	EJD01749.1	393216258	FOMMEDRAFT_111794	pfam00063,pfam00173,pfam03142,pfam08430,pfam08766,pfam09606,pfam13632	5	114	2015
Fomitiporia__mediterranea__MF3-22	NCBI	EJD01814.1	393216324	FOMMEDRAFT_123845	pfam00063,pfam00173,pfam03142,pfam08766,pfam13632	7	114	1945
Fomitiporia__mediterranea__MF3-22	NCBI	EJD02909.1	393217420	FOMMEDRAFT_84790	pfam01644,pfam03142,pfam08407	2	116	741
Fomitiporia__mediterranea__MF3-22	NCBI	EJD03256.1	393217767	FOMMEDRAFT_123489	pfam03142,pfam13632	4	118	1152
Fomitiporia__mediterranea__MF3-22	NCBI	EJD03754.1	393218266	FOMMEDRAFT_167079	pfam01644,pfam03142,pfam08407,pfam12273	2	119	877
Fomitopsis__pinicola__FP-58527__SS1	NCBI	EPT02685.1	527301900	FOMPIDRAFT_140479	pfam00173,pfam03142,pfam13632	4	118	1150
Fomitopsis__pinicola__FP-58527__SS1	NCBI	EPT03186.1	527302404	FOMPIDRAFT_1047178	pfam03142,pfam08766,pfam13632	7	114	479
Fomitopsis__pinicola__FP-58527__SS1	NCBI	EPT03193.1	527302411	FOMPIDRAFT_1028873	pfam00063,pfam03142,pfam13632	7	114	1812
Fomitopsis__pinicola__FP-58527__SS1	NCBI	EPT03440.1	527302659	FOMPIDRAFT_160627	pfam01644,pfam03142,pfam08407	1	118	877
Fomitopsis__pinicola__FP-58527__SS1	NCBI	EPT03621.1	527302841	FOMPIDRAFT_160195	pfam01644,pfam03142,pfam08407	1	119	886
Fomitopsis__pinicola__FP-58527__SS1	NCBI	EPT04519.1	527303742	FOMPIDRAFT_131809	pfam01644,pfam03142,pfam08407	2	117	745
Fomitopsis__pinicola__FP-58527__SS1	NCBI	EPS95560.1	527294705	FOMPIDRAFT_145706	pfam01644,pfam03142,pfam08407	1	122	787
Fomitopsis__pinicola__FP-58527__SS1	NCBI	EPS92878.1	527291903	FOMPIDRAFT_114373	pfam00063,pfam03142,pfam13632	7	114	1087
Fomitopsis__pinicola__FP-58527__SS1	NCBI	EPS99340.1	527298533	FOMPIDRAFT_143191	pfam03142,pfam03154,pfam07174,pfam13632	8	118	1482
Fomitopsis__pinicola__FP-58527__SS1	NCBI	EPT00859.1	527300062	FOMPIDRAFT_72097	pfam00063,pfam00173,pfam03142,pfam08430,pfam08766,pfam13632	5	114	2001
Ceriporiopsis__subvermispora__B	NCBI	EMD40311.1	449549346	CERSUDRAFT_110916	pfam00063,pfam00173,pfam03142,pfam08430,pfam08766,pfam13632	5	114	1992
Ceriporiopsis__subvermispora__B	NCBI	EMD40851.1	449549886	CERSUDRAFT_80501	pfam01644,pfam03142,pfam08407	1	119	884
Ceriporiopsis__subvermispora__B	NCBI	EMD42301.1	449551337	CERSUDRAFT_110822	pfam01644,pfam03142,pfam07223,pfam08407	3	118	885
Ceriporiopsis__subvermispora__B	NCBI	EMD32115.1	449541129	CERSUDRAFT_119085	pfam00173,pfam03142,pfam13632	4	118	1133
Ceriporiopsis__subvermispora__B	NCBI	EMD32671.1	449541688	CERSUDRAFT_118696	pfam03142,pfam13632	8	118	1482
Ceriporiopsis__subvermispora__B	NCBI	EMD35236.1	449544262	CERSUDRAFT_172061	pfam01644,pfam03142,pfam08407	3	117	847
Ceriporiopsis__subvermispora__B	NCBI	EMD36962.1	449545992	CERSUDRAFT_114869	pfam00063,pfam00173,pfam03142,pfam08766,pfam13632	7	114	1925
Ceriporiopsis__subvermispora__B	NCBI	EMD37704.1	449546735	CERSUDRAFT_50646	pfam01644,pfam03142,pfam08407	2	116	756
Ceriporiopsis__subvermispora__B	NCBI	EMD39480.1	449548514	CERSUDRAFT_46010	pfam01644,pfam03142,pfam08407	3	116	757
Phanerochaete__carnosa__HHB-10118-sp	NCBI	XP_007401939.1	599405181	PHACADRAFT_201595	pfam01644,pfam03142,pfam07223,pfam08407	3	116	919
Phanerochaete__carnosa__HHB-10118-sp	NCBI	XP_007403391.1	599413683	PHACADRAFT_62490	pfam03142,pfam13632	8	118	457
Phanerochaete__carnosa__HHB-10118-sp	NCBI	XP_007391081.1	599350344	PHACADRAFT_248431	pfam03142,pfam13632	8	118	1438
Phanerochaete__carnosa__HHB-10118-sp	NCBI	XP_007392388.1	599355975	PHACADRAFT_250571	pfam01644,pfam03142,pfam08407,pfam09991	1	119	881
Phanerochaete__carnosa__HHB-10118-sp	NCBI	XP_007392596.1	599357136	PHACADRAFT_138474	pfam00063,pfam00173,pfam03142,pfam08430,pfam08766,pfam13632	5	114	1990
Phanerochaete__carnosa__HHB-10118-sp	NCBI	XP_007394470.1	599367462	PHACADRAFT_253847	pfam00063,pfam03142,pfam08766,pfam13632	5	114	1896
Phanerochaete__carnosa__HHB-10118-sp	NCBI	XP_007396739.1	599379451	PHACADRAFT_257626	pfam00173,pfam03142,pfam13632	4	118	1005
Phanerochaete__carnosa__HHB-10118-sp	NCBI	XP_007396905.1	599380291	PHACADRAFT_97090	pfam01644,pfam03142,pfam08407	23b	116	820
Dichomitus__squalens__LYAD-421__SS1	NCBI	EJF65509.1	395333131	DICSQDRAFT_51763	pfam01644,pfam03142,pfam08407	2	116	767
Dichomitus__squalens__LYAD-421__SS1	NCBI	EJF67235.1	395334859	DICSQDRAFT_165065	pfam01644,pfam03142,pfam08407,pfam09770	2	118	877
Dichomitus__squalens__LYAD-421__SS1	NCBI	EJF67396.1	395335020	DICSQDRAFT_177019	pfam03142,pfam13632	8	118	1488
Dichomitus__squalens__LYAD-421__SS1	NCBI	EJF57737.1	395325313	DICSQDRAFT_111238	pfam00173,pfam03142,pfam13632	4	118	1139
Dichomitus__squalens__LYAD-421__SS1	NCBI	EJF55720.1	395323237	DICSQDRAFT_184227	pfam01644,pfam03142,pfam08407	2	116	919
Dichomitus__squalens__LYAD-421__SS1	NCBI	EJF61738.1	395329351	DICSQDRAFT_136260	pfam00063,pfam00173,pfam03142,pfam08766,pfam13632	7	114	1915
Dichomitus__squalens__LYAD-421__SS1	NCBI	EJF62220.1	395329835	DICSQDRAFT_104531	pfam00063,pfam00173,pfam03142,pfam08766,pfam13632	5	114	1972
Dichomitus__squalens__LYAD-421__SS1	NCBI	EJF62799.1	395330416	DICSQDRAFT_103043	pfam01644,pfam03142,pfam08407	1	119	882
Fibroporia__radiculosa	NCBI	CCL99083.1	403412383	FIBRA_01097	pfam01644,pfam03142,pfam07223,pfam08407	23b	116	1086
Fibroporia__radiculosa	NCBI	CCL99770.1	403413070	FIBRA_01792	pfam01644,pfam03142,pfam04554,pfam07223,pfam07690,pfam08407,pfam14179	3	116	1408
Fibroporia__radiculosa	NCBI	CCM00474.1	403413774	FIBRA_02507	pfam00063,pfam00173,pfam03142,pfam08430,pfam08766,pfam13632	5	114	1997
Fibroporia__radiculosa	NCBI	CCM00692.1	403413992	FIBRA_02731	pfam00173,pfam03142,pfam13632	4	118	1064
Fibroporia__radiculosa	NCBI	CCM02263.1	403415563	FIBRA_04346	pfam03142,pfam13632	8	118	1456
Fibroporia__radiculosa	NCBI	CCM03060.1	403416360	FIBRA_05180	pfam00063,pfam00173,pfam03142,pfam08766,pfam13632	7	114	1921
Fibroporia__radiculosa	NCBI	CCM03651.1	403416951	FIBRA_05795	pfam01644,pfam03142,pfam07223,pfam08407	2	118	879
Fibroporia__radiculosa	NCBI	CCM04067.1	403417367	FIBRA_06226	pfam01644,pfam03142,pfam08407,pfam09991	1	119	888
Fibroporia__radiculosa	NCBI	CCM04085.1	403417385	FIBRA_06244	pfam01644,pfam03142,pfam08407	3	112	834
Postia__placenta__Mad-698-R	NCBI	EED80804.1	220726868	POSPLDRAFT_92912	pfam03142,pfam13632	8	114	792
Postia__placenta__Mad-698-R	NCBI	EED84315.1	220730459	POSPLDRAFT_89583	pfam00173,pfam03142,pfam13632	4	104	1105
Trametes__versicolor__FP-101664__SS1	NCBI	EIW61457.1	392568283	TRAVEDRAFT_162667	pfam01644,pfam03142,pfam03595,pfam08407	1	119	897
Trametes__versicolor__FP-101664__SS1	NCBI	EIW61536.1	392568362	TRAVEDRAFT_27115	pfam00063,pfam00173,pfam03142,pfam08430,pfam08766,pfam13632	5	114	1984
Trametes__versicolor__FP-101664__SS1	NCBI	EIW63130.1	392569957	TRAVEDRAFT_114512	pfam00173,pfam03142,pfam13632	4	118	1128
Trametes__versicolor__FP-101664__SS1	NCBI	EIW63419.1	392570246	TRAVEDRAFT_69433	pfam01644,pfam03142,pfam08407	2	116	1082
Trametes__versicolor__FP-101664__SS1	NCBI	EIW52345.1	392559160	TRAVEDRAFT_135673	pfam01644,pfam03142,pfam08407	3	116	757
Trametes__versicolor__FP-101664__SS1	NCBI	EIW52362.1	392559177	TRAVEDRAFT_135912	pfam01644,pfam03142,pfam08407	3	114	743
Trametes__versicolor__FP-101664__SS1	NCBI	EIW63843.1	392570671	TRAVEDRAFT_157590	pfam00324,pfam03142,pfam13632	8	118	1438
Trametes__versicolor__FP-101664__SS1	NCBI	EIW64140.1	392570968	TRAVEDRAFT_158082	pfam01644,pfam03142,pfam08407	3	118	891
Trametes__versicolor__FP-101664__SS1	NCBI	EIW53333.1	392560150	TRAVEDRAFT_31534	pfam00063,pfam03142,pfam08766,pfam13632	7	114	1909
Heterobasidion__irregulare__TC__32-1	NCBI	ETW86602.1	575070992	HETIRDRAFT_153532	pfam03142,pfam04652,pfam13632	8	118	1458
Heterobasidion__irregulare__TC__32-1	NCBI	ETW86853.1	575071243	HETIRDRAFT_40811	pfam01644,pfam03142,pfam08407	3	119	766
Heterobasidion__irregulare__TC__32-1	NCBI	ETW77479.1	575061860	HETIRDRAFT_65409	pfam00063,pfam00173,pfam03142,pfam08766,pfam13632	5	114	1931
Heterobasidion__irregulare__TC__32-1	NCBI	ETW80443.1	575064828	HETIRDRAFT_45068	pfam01644,pfam03142,pfam08407	2	116	773
Heterobasidion__irregulare__TC__32-1	NCBI	ETW80621.1	575065006	HETIRDRAFT_169377	pfam03142,pfam13632	4	118	1134
Heterobasidion__irregulare__TC__32-1	NCBI	ETW82315.1	575066701	HETIRDRAFT_122804	pfam01644,pfam02948,pfam03142,pfam04554,pfam08407	3	134	963
Heterobasidion__irregulare__TC__32-1	NCBI	ETW83759.1	575068147	HETIRDRAFT_34180	pfam00173,pfam03142,pfam08766,pfam12144,pfam13632	5	114	1128
Heterobasidion__irregulare__TC__32-1	NCBI	ETW84013.1	575068401	HETIRDRAFT_146709	pfam01644,pfam03142,pfam08407	1	119	892
Stereum__hirsutum__FP-91666__SS1	NCBI	EIM89916.1	389748739	STEHIDRAFT_92496	pfam01644,pfam03142,pfam08407	1	119	912
Stereum__hirsutum__FP-91666__SS1	NCBI	EIM81241.1	389740049	STEHIDRAFT_86566	pfam03142,pfam13632	8	118	1159
Stereum__hirsutum__FP-91666__SS1	NCBI	EIM82816.1	389741628	STEHIDRAFT_63761	pfam01644,pfam03142,pfam08407,pfam09538	1	116	934
Stereum__hirsutum__FP-91666__SS1	NCBI	EIM83547.1	389742360	STEHIDRAFT_123948	pfam03142,pfam13632	8	118	1488
Stereum__hirsutum__FP-91666__SS1	NCBI	EIM83624.1	389742437	STEHIDRAFT_83837	pfam01644,pfam03142,pfam08407	1	119	801
Stereum__hirsutum__FP-91666__SS1	NCBI	EIM86291.1	389745109	STEHIDRAFT_58134	pfam01644,pfam03142,pfam08407	3	116	761
Stereum__hirsutum__FP-91666__SS1	NCBI	EIM87153.1	389745973	STEHIDRAFT_167986	pfam00063,pfam00173,pfam03142,pfam08766,pfam13632	7	114	1938
Stereum__hirsutum__FP-91666__SS1	NCBI	EIM88048.1	389746869	STEHIDRAFT_167412	pfam00063,pfam00173,pfam03142,pfam04503,pfam08430,pfam08766,pfam13632	5	114	1987
Stereum__hirsutum__FP-91666__SS1	NCBI	EIM88064.1	389746885	STEHIDRAFT_120278	pfam01644,pfam03142,pfam08407	1	119	896
Piriformospora__indica__DSM__11827	NCBI	CCA67161.1	353235144	PIIN_00993	pfam03142,pfam13632	8	118	1456
Piriformospora__indica__DSM__11827	NCBI	CCA67565.1	353235554	PIIN_01394	pfam00173,pfam03142,pfam13632	8	118	1210
Piriformospora__indica__DSM__11827	NCBI	CCA68984.1	353237001	PIIN_02844	pfam01644,pfam03142,pfam08407	2	477	867
Piriformospora__indica__DSM__11827	NCBI	CCA69341.1	353237367	PIIN_03240	pfam01644,pfam03142,pfam05109,pfam08407	1	119	957
Piriformospora__indica__DSM__11827	NCBI	CCA70724.1	353238789	PIIN_04658	pfam00063,pfam00173,pfam03142,pfam08430,pfam08766,pfam13632	5	114	2132
Piriformospora__indica__DSM__11827	NCBI	CCA66323.1	353234297	PIIN_00009	pfam01644,pfam03142,pfam03154,pfam08407,pfam12533	3	116	1038
Piriformospora__indica__DSM__11827	NCBI	CCA72950.1	353241115	PIIN_06905	pfam00063,pfam00173,pfam03142,pfam08766,pfam13632	5	114	1907
Piriformospora__indica__DSM__11827	NCBI	CCA75477.1	353244012	PIIN_09460	pfam01644,pfam03142,pfam08407,pfam12730,pfam13520	3	116	1030
Dacryopinax__sp.__DJM-731__SS1	NCBI	EJT97483.1	402217403	DACRYDRAFT_119184	pfam01644,pfam03142,pfam08407	1	119	893
Dacryopinax__sp.__DJM-731__SS1	NCBI	EJU01525.1	402221456	DACRYDRAFT_22634	pfam00063,pfam00173,pfam03142,pfam08766,pfam13632	7	114	1938
Dacryopinax__sp.__DJM-731__SS1	NCBI	EJU02737.1	402222671	DACRYDRAFT_65904	pfam03142,pfam13632	8	118	1379
Dacryopinax__sp.__DJM-731__SS1	NCBI	EJU02992.1	402222927	DACRYDRAFT_50210	pfam01644,pfam03142,pfam08407	3	116	771
Dacryopinax__sp.__DJM-731__SS1	NCBI	EJU04233.1	402224170	DACRYDRAFT_20829	pfam03142,pfam13632	4	118	1161
Dacryopinax__sp.__DJM-731__SS1	NCBI	EJU06309.1	402226249	DACRYDRAFT_19523	pfam00063,pfam00173,pfam03142,pfam08430,pfam08766,pfam13632	5	114	1976
Trichosporon__asahii__var.__asahii__CBS__8904	NCBI	EKC98330.1	406695015	A1Q2_07344	pfam00063,pfam00173,pfam03142,pfam08766,pfam13632	7	114	1942
Trichosporon__asahii__var.__asahii__CBS__8904	NCBI	EKC97395.1	406694059	A1Q2_08318	pfam01644,pfam03142,pfam03154,pfam05562,pfam08407	2	116	1043
Trichosporon__asahii__var.__asahii__CBS__8904	NCBI	EKC99580.1	406696288	A1Q2_06116	pfam01644,pfam03142,pfam08407	23b	117	944
Trichosporon__asahii__var.__asahii__CBS__8904	NCBI	EKD01557.1	406698319	A1Q2_04118	pfam01644,pfam03142,pfam07223,pfam08407,pfam13347	23b	118	1012
Trichosporon__asahii__var.__asahii__CBS__8904	NCBI	EKD03915.1	406700750	A1Q2_01928	pfam03142,pfam03323,pfam13632	8	118	1359
Trichosporon__asahii__var.__asahii__CBS__8904	NCBI	EKD04437.1	406701288	A1Q2_01213	pfam00063,pfam00173,pfam03142,pfam13632	5	114	1835
Trichosporon__asahii__var.__asahii__CBS__8904	NCBI	EKD05590.1	406702603	A1Q2_00080	pfam03142,pfam03154,pfam13632	8	118	1127
Cryptococcus__gattii__WM276	NCBI	XP_003193170.1	321254707	CGB_C9650W	pfam01644,pfam03142,pfam07223,pfam08407	3	116	1037
Cryptococcus__gattii__WM276	NCBI	XP_003194382.1	321259323	CGB_E4240C	pfam01644,pfam03142,pfam08407	3	119	764
Cryptococcus__gattii__WM276	NCBI	XP_003194842.1	321260244	CGB_F4460C	pfam00063,pfam00173,pfam03142,pfam08766,pfam13632	7	114	1935
Cryptococcus__gattii__WM276	NCBI	XP_003195087.1	321260735	CGB_G0020C	pfam00173,pfam03142,pfam13632	4	118	1236
Cryptococcus__gattii__WM276	NCBI	XP_003191491.1	321249562	CGB_A5540W	pfam00173,pfam00173,pfam03142,pfam08766,pfam13632	5	114	1274
Cryptococcus__gattii__WM276	NCBI	XP_003195265.1	321261091	CGB_G3300C	pfam01644,pfam03142,pfam07223,pfam08407	3	118	946
Cryptococcus__gattii__WM276	NCBI	XP_003197059.1	321264684	CGB_L2690C	pfam03142,pfam13632	8	118	1281
Cryptococcus__gattii__WM276	NCBI	XP_003197600.1	321265768	CGB_N3200W	pfam01644,pfam03142,pfam08407,pfam15301	2	117	994
Cryptococcus__neoformans__var.__neoformans__JEC21	NCBI	AAW42050.1	57225589	CNC00050	pfam01644,pfam02158,pfam03142,pfam07223,pfam08407	3	116	1024
Cryptococcus__neoformans__var.__neoformans__JEC21	NCBI	AAW44187.1	57227729	CNF01610	pfam00063,pfam00173,pfam03142,pfam08766,pfam13632	5	114	1895
Cryptococcus__neoformans__var.__neoformans__JEC21	NCBI	AAW41021.1	57222977	CNA05300	pfam00173,pfam00173,pfam03142,pfam08766,pfam13632	5	114	1271
Cryptococcus__neoformans__var.__neoformans__JEC21	NCBI	AAW44688.1	57228231	CNG02520	pfam01644,pfam03142,pfam07223,pfam08407	3	118	947
Cryptococcus__neoformans__var.__neoformans__JEC21	NCBI	AAW44838.1	57228381	CNG04660	pfam00173,pfam03142,pfam13632	4	118	1236
Cryptococcus__neoformans__var.__neoformans__JEC21	NCBI	AAW45092.1	57228657	CNH02270	pfam03142,pfam13632	8	118	1423
Cryptococcus__neoformans__var.__neoformans__JEC21	NCBI	AAW43575.2	71064312	CNE03240	pfam01644,pfam03142,pfam08407	1	119	931
Tremella__mesenterica__DSM__1558	NCBI	EIW67254.1	392574117	TREMEDRAFT_33680	pfam01644,pfam03142,pfam08407	1	119	820
Tremella__mesenterica__DSM__1558	NCBI	EIW67717.1	392574581	TREMEDRAFT_11732	pfam01644,pfam03142,pfam08407,pfam12730	2	116	995
Tremella__mesenterica__DSM__1558	NCBI	EIW68279.1	392575145	TREMEDRAFT_69288	pfam01644,pfam03142,pfam08407	23b	118	827
Tremella__mesenterica__DSM__1558	NCBI	EIW68685.1	392575552	TREMEDRAFT_74136	pfam00063,pfam00173,pfam03142,pfam08766,pfam13632	7	114	1963
Tremella__mesenterica__DSM__1558	NCBI	EIW69201.1	392576069	TREMEDRAFT_39451	pfam03142,pfam03154,pfam13632	4	118	1453
Tremella__mesenterica__DSM__1558	NCBI	EIW66141.1	392572999	TREMEDRAFT_74818	pfam00173,pfam03142,pfam13632	4	118	1354
Tremella__mesenterica__DSM__1558	NCBI	EIW73034.1	392579907	TREMEDRAFT_42150	pfam00173,pfam03142,pfam08226,pfam08766,pfam12067,pfam12316,pfam13632	4	114	1146
Tremella__mesenterica__DSM__1558	NCBI	EIW73092.1	392579965	TREMEDRAFT_70893	pfam01644,pfam03142,pfam04554,pfam07223,pfam08407	3	508	1009
Wallemia__ichthyophaga__EXF-994	NCBI	XP_009266687.1	685943452	J056_003108	pfam01644,pfam03142,pfam08407	1	119	923
Wallemia__ichthyophaga__EXF-994	NCBI	XP_009267650.1	685946208	J056_004174	pfam00063,pfam03142,pfam08766,pfam13632	7	114	1937
Wallemia__ichthyophaga__EXF-994	NCBI	XP_009265889.1	685941051	J056_000216	pfam00173,pfam03142,pfam08386,pfam13632	4	118	1652
Wallemia__ichthyophaga__EXF-994	NCBI	XP_009268346.1	685948094	J056_000443	pfam00063,pfam00173,pfam03142,pfam08766,pfam13632,pfam13687	5	114	1972
Wallemia__ichthyophaga__EXF-994	NCBI	XP_009268990.1	685949759	J056_001087	pfam01644,pfam03142,pfam07223,pfam08407	2	118	944
Wallemia__ichthyophaga__EXF-994	NCBI	XP_009269821.1	685952085	J056_001918	pfam01204,pfam01644,pfam03142,pfam08407	3	943	2029
Wallemia__ichthyophaga__EXF-994	NCBI	XP_009266269.1	685942152	J056_002130	pfam03142,pfam13632	4	118	1386
Wallemia__sebi__CBS__633.66	NCBI	EIM20340.1	388580022	WALSEDRAFT_20827	pfam01644,pfam03142,pfam08407	2	118	764
Wallemia__sebi__CBS__633.66	NCBI	EIM20765.1	388580450	WALSEDRAFT_47261	pfam00063,pfam00173,pfam03142,pfam04487,pfam08766,pfam13632,pfam13687	5	594	1903
Wallemia__sebi__CBS__633.66	NCBI	EIM21125.1	388580813	WALSEDRAFT_32858	pfam03142,pfam13632	4	118	1145
Wallemia__sebi__CBS__633.66	NCBI	EIM22634.1	388582329	WALSEDRAFT_63268	pfam01644,pfam03142,pfam08407	1	119	929
Wallemia__sebi__CBS__633.66	NCBI	EIM23683.1	388583381	WALSEDRAFT_59341	pfam03142,pfam13632	4	118	1347
Wallemia__sebi__CBS__633.66	NCBI	EIM24233.1	388583932	WALSEDRAFT_30938	pfam00063,pfam03142,pfam08766,pfam13632	5	114	1932
Wallemia__sebi__CBS__633.66	NCBI	EIM19602.1	388579276	WALSEDRAFT_66236	pfam01644,pfam03142,pfam08407	3	116	919
Microbotryum__violaceum__p1A1__Lamole	NCBI	KDE03562.1	634348126	MVLG_05947	pfam00063,pfam00173,pfam03142,pfam08766,pfam10326,pfam13632	5	167	2052
Microbotryum__violaceum__p1A1__Lamole	NCBI	KDE04626.1	634349296	MVLG_04926	pfam01644,pfam03142,pfam08407	3	118	1040
Microbotryum__violaceum__p1A1__Lamole	NCBI	KDE05212.1	634349923	MVLG_04450	pfam03142,pfam13632	8	118	1467
Microbotryum__violaceum__p1A1__Lamole	NCBI	KDE05446.1	634350176	MVLG_04136	pfam01644,pfam03142,pfam08407	2	116	1009
Microbotryum__violaceum__p1A1__Lamole	NCBI	KDE05552.1	634350287	MVLG_04049	pfam00063,pfam00173,pfam03142,pfam08766,pfam13632	5	1157	1924
Microbotryum__violaceum__p1A1__Lamole	NCBI	KDE07831.1	634352722	MVLG_01926	pfam01644,pfam03142,pfam07223,pfam08407,pfam15461	3	113	970
Microbotryum__violaceum__p1A1__Lamole	NCBI	KDE09225.1	634354196	MVLG_00546	pfam01644,pfam03142,pfam07223,pfam08407	1	119	1021
Microbotryum__violaceum__p1A1__Lamole	NCBI	KDE09554.1	634354535	MVLG_00449	pfam03142,pfam13632	4	118	1292
Rhodotorula__glutinis__ATCC__204091	NCBI	EGU12695.1	342320756	RTG_01253	pfam00063,pfam00173,pfam00173,pfam03142,pfam08766,pfam10326,pfam13632	5	113	1972
Rhodotorula__glutinis__ATCC__204091	NCBI	EGU13539.1	342321606	RTG_00269	pfam03142,pfam04652,pfam13632	8	118	1477
Rhodosporidium__toruloides__NP11	NCBI	EMS18187.1	472580380	RHTO_06603	pfam01644,pfam03142,pfam07223,pfam08407,pfam12730	3	113	902
Rhodosporidium__toruloides__NP11	NCBI	EMS19857.1	472582161	RHTO_03900	pfam01644,pfam03142,pfam08407	2	116	1008
Rhodosporidium__toruloides__NP11	NCBI	EMS19898.1	472582202	RHTO_03942	pfam01644,pfam03142,pfam03157,pfam08407	2	117	994
Rhodosporidium__toruloides__NP11	NCBI	EMS20843.1	472583189	RHTO_02459	pfam01644,pfam03142,pfam08407,pfam14179	1	119	959
Rhodosporidium__toruloides__NP11	NCBI	EMS22627.1	472585061	RHTO_07980	pfam00173,pfam03142,pfam13632	4	118	1345
Rhodosporidium__toruloides__NP11	NCBI	EMS23582.1	472586040	RHTO_07316	pfam00063,pfam00173,pfam03142,pfam08766,pfam13632	7	114	2060
Rhodosporidium__toruloides__NP11	NCBI	EMS25705.1	472588233	RHTO_00133	pfam03142,pfam13632	8	118	1536
Rhodosporidium__toruloides__NP11	NCBI	EMS26028.1	472588556	RHTO_00456	pfam00063,pfam00173,pfam03142,pfam08766,pfam10326,pfam13632	5	113	1976
Mixia__osmundae__IAM__14324	NCBI	KEI37244.1	658162526	L969DRAFT_89794	pfam01644,pfam03142,pfam07223,pfam08407	3	117	946
Mixia__osmundae__IAM__14324	NCBI	KEI36221.1	658161496	L969DRAFT_68218	pfam01644,pfam03142,pfam08407,pfam14264	2	116	1005
Mixia__osmundae__IAM__14324	NCBI	KEI37759.1	658163042	L969DRAFT_96277	pfam01644,pfam03142,pfam08407	1	119	963
Mixia__osmundae__IAM__14324	NCBI	KEI36318.1	658161595	L969DRAFT_269472	pfam01644,pfam03142,pfam08407	1	119	1019
Mixia__osmundae__IAM__14324	NCBI	KEI38858.1	658164144	L969DRAFT_624705	pfam03142,pfam13632	8	118	1780
Mixia__osmundae__IAM__14324	NCBI	KEI39046.1	658164332	L969DRAFT_88459	pfam00063,pfam00173,pfam03142,pfam08766,pfam13632	5	113	1920
Mixia__osmundae__IAM__14324	NCBI	KEI42145.1	658167436	L969DRAFT_91609	pfam00063,pfam00173,pfam03142,pfam08766,pfam13632	5	114	1977
Mixia__osmundae__IAM__14324	NCBI	KEI42506.1	658167797	L969DRAFT_91946	pfam00173,pfam03142,pfam13632	4	118	1313
Melampsora__larici-populina__98AG31	NCBI	EGG06938.1	328857823	MELLADRAFT_86246	pfam01644,pfam03142,pfam08407,pfam15240	1	119	907
Melampsora__larici-populina__98AG31	NCBI	EGG07707.1	328858595	MELLADRAFT_48052	pfam00063,pfam00173,pfam00173,pfam03142,pfam08766,pfam13632	7	113	2028
Melampsora__larici-populina__98AG31	NCBI	EGG07736.1	328858624	MELLADRAFT_48022	pfam03142,pfam06346,pfam13632	8	118	1085
Melampsora__larici-populina__98AG31	NCBI	EGG10040.1	328860936	MELLADRAFT_42252	pfam01644,pfam03142,pfam08407	3	117	893
Melampsora__larici-populina__98AG31	NCBI	EGG10391.1	328861287	MELLADRAFT_34066	pfam01644,pfam08407,pfam13641	2	116	735
Melampsora__larici-populina__98AG31	NCBI	EGG12793.1	328863694	MELLADRAFT_101326	pfam03142,pfam13632	8	118	1152
Melampsora__larici-populina__98AG31	NCBI	EGF99634.1	328850470	MELLADRAFT_73345	pfam01644,pfam03142,pfam08407	1	119	972
Puccinia__graminis__f.__sp.__tritici__CRL__75-36-700-3	NCBI	EFP83544.2	375167431	PGTG_08730	pfam00173,pfam03142,pfam13632	4	118	1236
Puccinia__graminis__f.__sp.__tritici__CRL__75-36-700-3	NCBI	EHS63455.1	375167544	PGTG_21586	pfam03142,pfam13632	4	118	1246
Puccinia__graminis__f.__sp.__tritici__CRL__75-36-700-3	NCBI	EHS63857.1	375169339	PGTG_20839	pfam01644,pfam03142,pfam08407	1	119	927
Puccinia__graminis__f.__sp.__tritici__CRL__75-36-700-3	NCBI	EFP76086.2	375169343	PGTG_02527	pfam01644,pfam03142,pfam08407	1	119	968
Puccinia__graminis__f.__sp.__tritici__CRL__75-36-700-3	NCBI	EFP77369.2	375171268	PGTG_03325	pfam01644,pfam03142,pfam08407	2	116	871
Puccinia__graminis__f.__sp.__tritici__CRL__75-36-700-3	NCBI	EFP91815.2	375173208	PGTG_17815	pfam01644,pfam03142,pfam08407	1	119	902
Puccinia__graminis__f.__sp.__tritici__CRL__75-36-700-3	NCBI	EFP82971.1	309306380	PGTG_09939	pfam03142,pfam13632	8	270	519
Puccinia__graminis__f.__sp.__tritici__CRL__75-36-700-3	NCBI	EFP84288.1	309307697	PGTG_10666	pfam01644,pfam03142,pfam08407	3	496	910
Tilletiaria__anomala__UBC__951	NCBI	KDN43897.1	639566365	K437DRAFT_144577	pfam00063,pfam00173,pfam03142,pfam03154,pfam08430,pfam13632	4	114	2030
Tilletiaria__anomala__UBC__951	NCBI	KDN44260.1	639566745	K437DRAFT_140271	pfam01644,pfam03142,pfam08407	3	116	1039
Tilletiaria__anomala__UBC__951	NCBI	KDN45587.1	639568132	K437DRAFT_285584	pfam03142,pfam13632	8	118	1580
Tilletiaria__anomala__UBC__951	NCBI	KDN52455.1	639575103	K437DRAFT_207577	pfam01644,pfam03142,pfam08407	3	118	771
Tilletiaria__anomala__UBC__951	NCBI	KDN52499.1	639575148	K437DRAFT_185596	pfam00063,pfam00173,pfam03142,pfam08766,pfam13632	5	114	1969
Tilletiaria__anomala__UBC__951	NCBI	KDN52539.1	639575188	K437DRAFT_186621	pfam03142,pfam13632	8	118	1198
Tilletiaria__anomala__UBC__951	NCBI	KDN53138.1	639575798	K437DRAFT_231194	pfam01644,pfam03142,pfam08407	1	119	957
Tilletiaria__anomala__UBC__951	NCBI	KDN53317.1	639575979	K437DRAFT_219286	pfam01644,pfam03142,pfam08407	3	115	781
Malassezia__globosa__CBS__7966	NCBI	EDP43180.1	159104290	MGL_2189	pfam03142,pfam08766,pfam13632	7	114	1217
Malassezia__globosa__CBS__7966	NCBI	EDP44069.1	159105183	MGL_1466	pfam00063,pfam00173,pfam03142,pfam08766,pfam13632	5	114	1797
Malassezia__globosa__CBS__7966	NCBI	EDP44713.1	159105828	MGL_1195	pfam01644,pfam03142,pfam08407	3	118	837
Malassezia__globosa__CBS__7966	NCBI	EDP42007.1	159103111	MGL_3688	pfam03142,pfam13632	8	118	1124
Malassezia__sympodialis__ATCC__42132	NCBI	CCU99085.1	465794255	MSY001_1791	pfam01644,pfam03142,pfam08407	1	119	898
Malassezia__sympodialis__ATCC__42132	NCBI	CCU99170.1	465794385	MSY001_1876	pfam03142,pfam13632,pfam15240	8	118	1481
Malassezia__sympodialis__ATCC__42132	NCBI	CCU99213.1	465794427	MSY001_1919	pfam00063,pfam00173,pfam03142,pfam08766,pfam13632	7	114	1824
Malassezia__sympodialis__ATCC__42132	NCBI	CCU99676.1	465795034	MSY001_2382	pfam00063,pfam00173,pfam00173,pfam03142,pfam08766,pfam13632	7	114	1752
Malassezia__sympodialis__ATCC__42132	NCBI	CCU97324.1	465792220	MSY001_0030	pfam03142,pfam13632	8	118	1149
Pseudozyma__antarctica__T-34	NCBI	GAC73696.1	443896352	PANT_9d00225	pfam01644,pfam03142,pfam08407	2	118	940
Pseudozyma__antarctica__T-34	NCBI	GAC73708.1	443896364	PANT_9c00260	pfam01644,pfam03142,pfam07223,pfam08407	2	116	1000
Pseudozyma__antarctica__T-34	NCBI	GAC75210.1	443897871	PANT_14d00088	pfam00063,pfam00173,pfam03142,pfam08766,pfam13632,pfam13634	7	114	1981
Pseudozyma__antarctica__T-34	NCBI	GAC75520.1	443898183	PANT_16d00022	pfam03142,pfam08649,pfam13632	4	118	1314
Pseudozyma__antarctica__T-34	NCBI	GAC75674.1	443898339	PANT_18c00007	pfam01644,pfam03142,pfam07223,pfam08407,pfam14264	3	113	1078
Pseudozyma__antarctica__T-34	NCBI	GAC75963.1	443898629	PANT_19d00039	pfam00173,pfam00173,pfam03142,pfam08430,pfam08766,pfam13632	7	114	1180
Pseudozyma__antarctica__T-34	NCBI	GAC77172.1	443899844	PANT_25c00012	pfam01644,pfam03142,pfam08407	1	119	906
Pseudozyma__antarctica__T-34	NCBI	GAC71895.1	443894547	PANT_5d00121	pfam03142,pfam13632	4	118	1614
Pseudozyma__hubeiensis__SY62	NCBI	GAC94099.1	501304820	PHSY_001668	pfam03142,pfam06070,pfam09421,pfam13632	4	118	1486
Pseudozyma__hubeiensis__SY62	NCBI	GAC94579.1	501305455	PHSY_002152	pfam01644,pfam03142,pfam06930,pfam08407	1	119	922
Pseudozyma__hubeiensis__SY62	NCBI	GAC95183.1	501306098	PHSY_002758	pfam00063,pfam00173,pfam03142,pfam08766,pfam13632	7	114	1997
Pseudozyma__hubeiensis__SY62	NCBI	GAC95411.1	501306369	PHSY_002987	pfam01644,pfam03142,pfam07223,pfam08407	3	118	930
Pseudozyma__hubeiensis__SY62	NCBI	GAC97643.1	501308749	PHSY_005229	pfam00173,pfam00173,pfam03142,pfam08430,pfam08766,pfam13632	7	114	1320
Pseudozyma__hubeiensis__SY62	NCBI	GAC97751.1	501308861	PHSY_005338	pfam03142,pfam13632	8	118	1210
Pseudozyma__hubeiensis__SY62	NCBI	GAC99803.1	501311077	PHSY_007406	pfam01644,pfam03142,pfam07223,pfam08407,pfam11188	3	113	1053
Pseudozyma__hubeiensis__SY62	NCBI	GAC93302.1	501303904	PHSY_000867	pfam01644,pfam03142,pfam08407	23b	116	1023
Sporisorium__reilianum__SRZ2	NCBI	CBQ67873.1	323508002	sr10139	pfam01644,pfam03142,pfam08407	2	118	940
Sporisorium__reilianum__SRZ2	NCBI	CBQ67884.1	323508013	sr10158	pfam01644,pfam03142,pfam08407	2	116	977
Sporisorium__reilianum__SRZ2	NCBI	CBQ68853.1	343425317	sr15181	pfam01644,pfam03142,pfam07223,pfam08407,pfam14264	3	634	1063
Sporisorium__reilianum__SRZ2	NCBI	CBQ69508.1	343425976	sr16010	pfam01644,pfam03142,pfam08407	1	119	925
Sporisorium__reilianum__SRZ2	NCBI	CBQ69884.1	343426354	sr16158	pfam03142,pfam13632	8	118	1261
Sporisorium__reilianum__SRZ2	NCBI	CBQ72947.1	343429374	sr11048.2	pfam03142,pfam09770,pfam13632	8	118	1601
Sporisorium__reilianum__SRZ2	NCBI	CBQ73450.1	343429878	sr14109	pfam00173,pfam03142,pfam08766,pfam12938,pfam13632	4	114	1180
Sporisorium__reilianum__SRZ2	NCBI	CBQ73600.1	319411556	sr11106	pfam00063,pfam00173,pfam00173,pfam03142,pfam08766,pfam13632	7	114	2006
Ustilago__hordei__ASM28603v1	NCBI	CCF52779.1	388853607	UHOR_04112	pfam03142,pfam03154,pfam13632	4	118	1632
Ustilago__hordei__ASM28603v1	NCBI	CCF52643.1	388853675	UHOR_04780	pfam00173,pfam03142,pfam08766,pfam13632	4	114	1209
Ustilago__hordei__ASM28603v1	NCBI	CCF51903.1	388854516	UHOR_04988	pfam00063,pfam00173,pfam03142,pfam08766,pfam13632	5	114	2000
Ustilago__hordei__ASM28603v1	NCBI	CCF50845.1	388855622	UHOR_06435	pfam01644,pfam03142,pfam07223,pfam08407,pfam14264	3	113	1076
Ustilago__hordei__ASM28603v1	NCBI	CCF50269.1	388856089	UHOR_07854	pfam03142,pfam13632	8	118	1251
Ustilago__hordei__ASM28603v1	NCBI	CCF49369.1	388856949	UHOR_07282	pfam01644,pfam03142,pfam08407	1	119	915
Ustilago__hordei__ASM28603v1	NCBI	CCF54212.1	388852206	UHOR_00723	pfam01644,pfam03142,pfam07223,pfam08407	2	118	936
Ustilago__hordei__ASM28603v1	NCBI	CCF54223.1	388852217	UHOR_00740	pfam01644,pfam03142,pfam08407	2	116	1006
Ustilago__maydis__521	NCBI	EAK83739.1	46098506	UM02569.1	pfam03142,pfam13632	4	118	1239
Ustilago__maydis__521	NCBI	EAK84053.1	46098820	UM03052.1	pfam00173,pfam00173,pfam03142,pfam08430,pfam13632	4	114	1087
Ustilago__maydis__521	NCBI	EAK84434.1	46099201	UM03204.1	pfam00063,pfam00173,pfam03142,pfam06682,pfam08766,pfam13632,pfam13634	7	114	2005
Ustilago__maydis__521	NCBI	EAK85339.1	46100106	UM04290.1	pfam01644,pfam03142,pfam07223,pfam08407,pfam14264	3	113	1074
Ustilago__maydis__521	NCBI	EAK86413.1	46101180	UM05480.1	pfam03142,pfam03157,pfam13632	4	118	1273
Ustilago__maydis__521	NCBI	EAK81385.1	46096152	UM00474.1	pfam01644,pfam03142,pfam08407	23b	116	806
Conidiobolus__coronatus__NRRL28638	JGI	21721	NA	gene_2158	pfam03142,pfam13632	8	118	995
Conidiobolus__coronatus__NRRL28638	JGI	11199	NA	gene_8662	pfam00063,pfam03142,pfam08766,pfam13632	Unclassified	113	1894
Conidiobolus__coronatus__NRRL28638	JGI	11202	NA	gene_8664	pfam00063,pfam03142,pfam08766,pfam13632	Unclassified	114	1872
Conidiobolus__coronatus__NRRL28638	JGI	39527	NA	gene_4963	pfam00063,pfam03142,pfam08766,pfam13632,pfam13687	Unclassified	113	1762
Conidiobolus__coronatus__NRRL28638	JGI	42612	NA	gene_7833	pfam00173,pfam03142,pfam13632	5	127	927
Conidiobolus__coronatus__NRRL28638	JGI	42776	NA	gene_7981	pfam03142,pfam13632	5	113	958
Conidiobolus__coronatus__NRRL28638	JGI	43134	NA	gene_8301	pfam03142,pfam13632	8	117	509
Conidiobolus__coronatus__NRRL28638	JGI	43661	NA	gene_8956	pfam01644,pfam03142,pfam08407	3	118	804
Conidiobolus__coronatus__NRRL28638	JGI	7537	NA	gene_5390	pfam03142,pfam09835,pfam13632	8	118	1283
Conidiobolus__coronatus__NRRL28638	JGI	12459	NA	gene_9733	pfam00063,pfam00173,pfam03142,pfam08430,pfam08766,pfam13632	5	114	1879
Lichtheimia__corymbifera__JMRC-FSU-9682	NCBI	CDH50922.1	661186794	LCOR_02600.1	pfam00173,pfam03142,pfam05629,pfam13632	4	116	1132
Lichtheimia__corymbifera__JMRC-FSU-9682	NCBI	CDH48386.1	661189527	LCOR_00170.1	pfam00063,pfam00173,pfam03142,pfam08430,pfam09606,pfam13632	5	114	1918
Lichtheimia__corymbifera__JMRC-FSU-9682	NCBI	CDH60140.1	661176842	LCOR_10930.1	pfam03142,pfam13632	8	116	1215
Lichtheimia__corymbifera__JMRC-FSU-9682	NCBI	CDH59302.1	661177856	LCOR_10124.1	pfam01644,pfam03142,pfam08407,pfam13347	3	116	854
Lichtheimia__corymbifera__JMRC-FSU-9682	NCBI	CDH58702.1	661178534	LCOR_09552.1	pfam00063,pfam00173,pfam03142,pfam08766,pfam09606,pfam13632	5	114	1897
Lichtheimia__corymbifera__JMRC-FSU-9682	NCBI	CDH58478.1	661178704	LCOR_09338.1	pfam03142,pfam09770,pfam13632	8	116	1199
Lichtheimia__corymbifera__JMRC-FSU-9682	NCBI	CDH57770.1	661179508	LCOR_08672.1	pfam03142,pfam13632	8	118	1306
Lichtheimia__corymbifera__JMRC-FSU-9682	NCBI	CDH57409.1	661179820	LCOR_08352.1	pfam00063,pfam00173,pfam03142,pfam08766,pfam13632	5	113	1762
Lichtheimia__corymbifera__JMRC-FSU-9682	NCBI	CDH56905.1	661180350	LCOR_07908.1	pfam01644,pfam03142,pfam08407	3	116	881
Lichtheimia__corymbifera__JMRC-FSU-9682	NCBI	CDH56758.1	661180646	LCOR_07772.1	pfam01644,pfam03142,pfam08407	3	115	916
Lichtheimia__corymbifera__JMRC-FSU-9682	NCBI	CDH55985.1	661181408	LCOR_07078.1	pfam00063,pfam00173,pfam03142,pfam08766,pfam13632	5	114	1844
Lichtheimia__corymbifera__JMRC-FSU-9682	NCBI	CDH55850.1	661181562	LCOR_06954.1	pfam00063,pfam00173,pfam03142,pfam08766,pfam13632	5	114	1914
Lichtheimia__corymbifera__JMRC-FSU-9682	NCBI	CDH55381.1	661182100	LCOR_06526.1	pfam03142,pfam13632	8	118	1247
Lichtheimia__corymbifera__JMRC-FSU-9682	NCBI	CDH54535.1	661183170	LCOR_05772.1	pfam03142,pfam13632	8	116	1153
Lichtheimia__corymbifera__JMRC-FSU-9682	NCBI	CDH54538.1	661183173	LCOR_05774.1	pfam01644,pfam03142,pfam08407	3	118	814
Lichtheimia__corymbifera__JMRC-FSU-9682	NCBI	CDH53622.1	661184065	LCOR_04959.1	pfam03142,pfam04554,pfam07223,pfam13632	8	117	1177
Lichtheimia__corymbifera__JMRC-FSU-9682	NCBI	CDH52353.1	661185709	LCOR_03834.1	pfam00063,pfam00173,pfam03142,pfam13632	5	114	1903
Lichtheimia__corymbifera__JMRC-FSU-9682	NCBI	CDH51825.1	661185832	LCOR_03380.1	pfam01644,pfam03142,pfam07223,pfam08407	3	116	832
Lichtheimia__corymbifera__JMRC-FSU-9682	NCBI	CDH51470.1	661186108	LCOR_03070.1	pfam01644,pfam03142,pfam07223,pfam08407,pfam12730	3	499	867
Mucor__circinelloides__f.__circinelloides__1006PhL	NCBI	EPB92446.1	511011234	HMPREF1544_00744	pfam01644,pfam03142,pfam08407,pfam12730	3	116	861
Mucor__circinelloides__f.__circinelloides__1006PhL	NCBI	EPB92762.1	511011553	HMPREF1544_00491	pfam00063,pfam00173,pfam03142,pfam08766,pfam13632	7	114	1994
Mucor__circinelloides__f.__circinelloides__1006PhL	NCBI	EPB92989.1	511011784	HMPREF1544_00063	pfam00063,pfam00173,pfam00173,pfam03142,pfam08430,pfam08766,pfam13632	7	114	1930
Mucor__circinelloides__f.__circinelloides__1006PhL	NCBI	EPB82551.1	511001051	HMPREF1544_10713	pfam00173,pfam03142,pfam13632	4	116	1165
Mucor__circinelloides__f.__circinelloides__1006PhL	NCBI	EPB82749.1	511001262	HMPREF1544_10496	pfam00063,pfam00173,pfam03142,pfam08766,pfam13632	7	114	1909
Mucor__circinelloides__f.__circinelloides__1006PhL	NCBI	EPB82781.1	511001295	HMPREF1544_10484	pfam00063,pfam00173,pfam00173,pfam03142,pfam08766,pfam13632	7	114	1999
Mucor__circinelloides__f.__circinelloides__1006PhL	NCBI	EPB83696.1	511002255	HMPREF1544_09546	pfam00173,pfam03142,pfam13632	8	116	1166
Mucor__circinelloides__f.__circinelloides__1006PhL	NCBI	EPB83792.1	511002354	HMPREF1544_09476	pfam01644,pfam03142,pfam08407	3	117	842
Mucor__circinelloides__f.__circinelloides__1006PhL	NCBI	EPB85775.1	511004404	HMPREF1544_07444	pfam01644,pfam03142,pfam08407	3	116	859
Mucor__circinelloides__f.__circinelloides__1006PhL	NCBI	EPB87343.1	511006022	HMPREF1544_05868	pfam03142,pfam13632	8	118	1282
Mucor__circinelloides__f.__circinelloides__1006PhL	NCBI	EPB88038.1	511006732	HMPREF1544_05100	pfam03142,pfam09770,pfam13632	4	116	1082
Mucor__circinelloides__f.__circinelloides__1006PhL	NCBI	EPB88206.1	511006902	HMPREF1544_05039	pfam03142,pfam13632	8	118	1318
Mucor__circinelloides__f.__circinelloides__1006PhL	NCBI	EPB88494.1	511007197	HMPREF1544_04729	pfam00063,pfam00173,pfam03142,pfam13632	7	114	1832
Mucor__circinelloides__f.__circinelloides__1006PhL	NCBI	EPB89180.1	511007901	HMPREF1544_04047	pfam00063,pfam00173,pfam03142,pfam13632	7	114	1851
Mucor__circinelloides__f.__circinelloides__1006PhL	NCBI	EPB89268.1	511007994	HMPREF1544_03892	pfam00063,pfam00173,pfam03142,pfam07223,pfam13632	7	114	1853
Mucor__circinelloides__f.__circinelloides__1006PhL	NCBI	EPB89504.1	511008234	HMPREF1544_03735	pfam01644,pfam03142,pfam08407	3	116	880
Mucor__circinelloides__f.__circinelloides__1006PhL	NCBI	EPB89893.1	511008632	HMPREF1544_03276	pfam01644,pfam03142,pfam08407	3	125	841
Mucor__circinelloides__f.__circinelloides__1006PhL	NCBI	EPB89903.1	511008642	HMPREF1544_03286	pfam03142,pfam13632	8	117	1161
Mucor__circinelloides__f.__circinelloides__1006PhL	NCBI	EPB90011.1	511008752	HMPREF1544_03123	pfam01644,pfam02948,pfam03142,pfam08407	23b	117	831
Mucor__circinelloides__f.__circinelloides__1006PhL	NCBI	EPB90013.1	511008754	HMPREF1544_03125	pfam03142,pfam13632,pfam14158	8	116	1042
Mucor__circinelloides__f.__circinelloides__1006PhL	NCBI	EPB90148.1	511008893	HMPREF1544_02982	pfam00063,pfam00173,pfam00173,pfam03142,pfam08766,pfam13632	7	114	1907
Mucor__circinelloides__f.__circinelloides__1006PhL	NCBI	EPB90214.1	511008962	HMPREF1544_02898	pfam03142,pfam13632	8	118	1385
Mucor__circinelloides__f.__circinelloides__1006PhL	NCBI	EPB90320.1	511009070	HMPREF1544_02845	pfam00063,pfam00173,pfam03142,pfam08766,pfam13632	7	367	1904
Rhizopus__delemar__RA__99-880	NCBI	EIE85441.1	384494950	RO3G_10151	pfam00063,pfam00173,pfam03142,pfam08766,pfam13632	5	114	1800
Rhizopus__delemar__RA__99-880	NCBI	EIE85858.1	384495367	RO3G_10568	pfam00063,pfam00173,pfam03142,pfam13632	5	114	1630
Rhizopus__delemar__RA__99-880	NCBI	EIE86454.1	384495963	RO3G_11165	pfam00063,pfam00173,pfam03142,pfam08766,pfam13632	5	114	1736
Rhizopus__delemar__RA__99-880	NCBI	EIE87189.1	384496698	RO3G_11900	pfam01644,pfam03142,pfam08407	3	116	760
Rhizopus__delemar__RA__99-880	NCBI	EIE87636.1	384497145	RO3G_12347	pfam03142,pfam13632	8	116	1042
Rhizopus__delemar__RA__99-880	NCBI	EIE87765.1	384497274	RO3G_12476	pfam00173,pfam03142,pfam13632	4	117	1063
Rhizopus__delemar__RA__99-880	NCBI	EIE88503.1	384498012	RO3G_13214	pfam03142,pfam13632	4	117	1055
Rhizopus__delemar__RA__99-880	NCBI	EIE89977.1	384499486	RO3G_14688	pfam00063,pfam00173,pfam03142,pfam08766,pfam13632	5	114	1693
Rhizopus__delemar__RA__99-880	NCBI	EIE90774.1	384500283	RO3G_15485	pfam00063,pfam00173,pfam03142,pfam13632	5	114	1736
Rhizopus__delemar__RA__99-880	NCBI	EIE91519.1	384501028	RO3G_16230	pfam01644,pfam03142,pfam07223,pfam08407	3	116	849
Rhizopus__delemar__RA__99-880	NCBI	EIE92316.1	384501825	RO3G_17187	pfam00063,pfam00173,pfam03142,pfam13632	5	114	1631
Rhizopus__delemar__RA__99-880	NCBI	EIE78191.1	384486011	RO3G_02895	pfam00173,pfam03142,pfam13632	4	116	1070
Rhizopus__delemar__RA__99-880	NCBI	EIE78333.1	384486153	RO3G_03037	pfam03142,pfam13632	8	118	1002
Rhizopus__delemar__RA__99-880	NCBI	EIE75722.1	384483542	RO3G_00426	pfam03142,pfam13632	8	118	1083
Rhizopus__delemar__RA__99-880	NCBI	EIE79738.1	384487558	RO3G_04443	pfam00063,pfam00173,pfam03142,pfam08430,pfam08766,pfam13632	5	114	1640
Rhizopus__delemar__RA__99-880	NCBI	EIE79998.1	384487818	RO3G_04703	pfam03142,pfam13632	8	116	917
Rhizopus__delemar__RA__99-880	NCBI	EIE75818.1	384483638	RO3G_00522	pfam01644,pfam03142,pfam03154,pfam04554,pfam08407	3	116	812
Rhizopus__delemar__RA__99-880	NCBI	EIE81462.1	384490240	RO3G_06167	pfam03142,pfam13632	8	118	991
Rhizopus__delemar__RA__99-880	NCBI	EIE83394.1	384492903	RO3G_08099	pfam01644,pfam03142,pfam08407	3	116	742
Rhizopus__delemar__RA__99-880	NCBI	EIE76238.1	384484058	RO3G_00942	pfam01644,pfam03142,pfam08407	3	121	530
Phycomyces__blakesleeanus__NRRL1555	JGI	120681	NA	estExt_Genewise1.C_10711	pfam01644,pfam03142,pfam08407	3	116	813
Phycomyces__blakesleeanus__NRRL1555	JGI	24510	NA	Phybl1.e_gw1.30.12.1	pfam01644,pfam03142,pfam08407	3	118	821
Phycomyces__blakesleeanus__NRRL1555	JGI	29595	NA	Phybl1.estExt_Genewise1.C_50083	pfam03142,pfam13632	8	116	523
Phycomyces__blakesleeanus__NRRL1555	JGI	122907	NA	estExt_Genewise1.C_50253	pfam01644,pfam03142,pfam08407,pfam10349	3	116	842
Phycomyces__blakesleeanus__NRRL1555	JGI	85927	NA	gw1.2.3.1	pfam00063,pfam00173,pfam03142,pfam13632	5	114	1742
Phycomyces__blakesleeanus__NRRL1555	JGI	86154	NA	gw1.29.7.1	pfam00859,pfam03142,pfam13632	8	118	1113
Phycomyces__blakesleeanus__NRRL1555	JGI	86187	NA	gw1.1.35.1	pfam03142,pfam13632	4	117	904
Phycomyces__blakesleeanus__NRRL1555	JGI	95920	NA	gw1.19.248.1	pfam00063,pfam00173,pfam00173,pfam03142,pfam08766,pfam09606,pfam13632	5	114	1966
Phycomyces__blakesleeanus__NRRL1555	JGI	95943	NA	gw1.1.808.1	pfam00063,pfam00173,pfam03142,pfam13632	5	114	1728
Phycomyces__blakesleeanus__NRRL1555	JGI	95968	NA	gw1.4.655.1	pfam00063,pfam00173,pfam03142,pfam13632	5	114	1659
Phycomyces__blakesleeanus__NRRL1555	JGI	96168	NA	gw1.6.478.1	pfam03142,pfam13632	8	118	976
Phycomyces__blakesleeanus__NRRL1555	JGI	129202	NA	estExt_Genewise1Plus.C_10256	pfam00173,pfam03142,pfam07223,pfam13632	4	117	1056
Phycomyces__blakesleeanus__NRRL1555	JGI	106719	NA	e_gw1.2.45.1	pfam01644,pfam03142,pfam08407	3	116	758
Phycomyces__blakesleeanus__NRRL1555	JGI	108959	NA	e_gw1.5.39.1	pfam01644,pfam03142,pfam08407	3	121	873
Phycomyces__blakesleeanus__NRRL1555	JGI	153081	NA	Genemark1.15272_g	pfam00063,pfam00173,pfam03142,pfam08766,pfam13632	5	114	1891
Phycomyces__blakesleeanus__NRRL1555	JGI	154371	NA	fgenesh1_pm.3_#_51	pfam00173,pfam03142,pfam08766,pfam13632	4	114	970
Phycomyces__blakesleeanus__NRRL1555	JGI	154634	NA	fgenesh1_pm.4_#_139	pfam00173,pfam03142,pfam13632	4	116	1141
Phycomyces__blakesleeanus__NRRL1555	JGI	16235	NA	Phybl1.e_gw1.2.1091.1	pfam03142,pfam13632	8	116	484
Phycomyces__blakesleeanus__NRRL1555	JGI	115148	NA	e_gw1.18.21.1	pfam01644,pfam03142,pfam08407	3	117	766
Phycomyces__blakesleeanus__NRRL1555	JGI	115666	NA	e_gw1.19.251.1	pfam00063,pfam00173,pfam03142,pfam13632	5	114	1720
Phycomyces__blakesleeanus__NRRL1555	JGI	115966	NA	e_gw1.20.13.1	pfam01644,pfam03142,pfam08407	3	116	748
Phycomyces__blakesleeanus__NRRL1555	JGI	17470	NA	Phybl1.e_gw1.4.4.1	pfam00063,pfam00173,pfam03142,pfam08766,pfam13632	5	367	1812
Rhizophagus__irregularis__DAOM__181602	NCBI	ESA05533.1	552921009	GLOINDRAFT_35412	pfam01644,pfam03142	Unclassified	116	550
Rhizophagus__irregularis__DAOM__181602	NCBI	ESA05778.1	552921316	GLOINDRAFT_225626	pfam03142,pfam13632	8	118	445
Rhizophagus__irregularis__DAOM__181602	NCBI	ESA06061.1	552921679	GLOINDRAFT_349919	pfam03142,pfam09606,pfam13632	8	117	1040
Rhizophagus__irregularis__DAOM__181602	NCBI	ESA09719.1	552925811	GLOINDRAFT_348546	pfam00063,pfam00173,pfam03142,pfam08766,pfam13632	5	114	1846
Rhizophagus__irregularis__DAOM__181602	NCBI	ESA13424.1	552929614	GLOINDRAFT_346942	pfam00173,pfam03142,pfam13632	4	117	941
Rhizophagus__irregularis__DAOM__181602	NCBI	ESA14191.1	552930456	GLOINDRAFT_346613	pfam00063,pfam00173,pfam03142,pfam08766,pfam13632	5	114	1944
Rhizophagus__irregularis__DAOM__181602	NCBI	ESA14947.1	552931317	GLOINDRAFT_167899	pfam03142,pfam08510,pfam13632	8	116	401
Rhizophagus__irregularis__DAOM__181602	NCBI	ESA17751.1	552934433	GLOINDRAFT_344952	pfam00173,pfam03142,pfam13632	4	117	827
Rhizophagus__irregularis__DAOM__181602	NCBI	ESA21436.1	552938332	GLOINDRAFT_121158	pfam01644,pfam03142,pfam08407	3	117	874
Rhizophagus__irregularis__DAOM__181602	NCBI	ESA24071.1	552941083	GLOINDRAFT_318355	pfam01644,pfam03142,pfam08407	3	117	840
Rhizophagus__irregularis__DAOM__181602	NCBI	ERZ99153.1	552913871	GLOINDRAFT_339241	pfam01644,pfam03142,pfam07960,pfam08407,pfam09321	3	136	896
Rhizophagus__irregularis__DAOM__181602	NCBI	ESA00610.1	552915330	GLOINDRAFT_328520	pfam01644,pfam03142,pfam08407	3	128	772
Rhizophagus__irregularis__DAOM__181602	NCBI	ESA02321.1	552917231	GLOINDRAFT_68035	pfam00173,pfam03142,pfam13632	4	117	963
Rhizophagus__irregularis__DAOM__181602	NCBI	ESA02603.1	552917569	GLOINDRAFT_67853	pfam00173,pfam03142,pfam13632	4	117	829
Rhizophagus__irregularis__DAOM__181602	NCBI	ESA03258.1	552918322	GLOINDRAFT_67365	pfam01644,pfam03142,pfam08407	3	116	825
Edhazardia__aedis__USNM__41457	NCBI	EJW04385.1	402469652	EDEG_01376	pfam00173,pfam03142,pfam13632	4	120	805
Enterocytozoon__bieneusi__H348	NCBI	EED42185.1	220063723	EBI_24679	pfam03142,pfam13632	8	135	317
Enterocytozoon__bieneusi__H348	NCBI	EED42199.1	220063749	EBI_23833	pfam03142,pfam13632	8	135	314
Enterocytozoon__bieneusi__H348	NCBI	EED42622.1	220064532	EBI_22038	pfam03142,pfam13632	8	135	308
Enterocytozoon__bieneusi__H348	NCBI	EED42674.1	220064633	EBI_25019	pfam03142,pfam13632	8	135	358
Enterocytozoon__bieneusi__H348	NCBI	EED41658.1	220062590	EBI_23517	pfam03142,pfam13632	8	135	261
Nematocida__parisii__ERTm3	NCBI	EIJ88776.1	387593752	NEQG_00595	pfam03142,pfam13632	8	116	760
Nematocida__sp.__1__ERTm2	NCBI	EHY66347.1	378756322	NERG_01043	pfam03142,pfam13632	8	116	760
Nosema__apis__BRL__01	NCBI	EQB60652.1	530541394	NAPIS_ORF01775	pfam03142,pfam13632	8	139	791
Nosema__bombycis__CQ1	NCBI	EOB13805.1	484855988	NBO_58g0010	pfam03142,pfam13632	8	138	804
Vittaforma__corneae__ATCC__50505	NCBI	ELA41774.1	429962230	VICG_01126	pfam01594,pfam03142,pfam13632	8	134	778
Trachipleistophora__hominis	NCBI	ELQ75318.1	440492780	THOM_1704	pfam03142,pfam13632	8	116	775
Vavraia__culicis__floridensis	NCBI	ELA47842.1	429965845	VCUG_00684	pfam03142,pfam13632	8	116	772
Spraguea__lophii__42_110	NCBI	EPR79483.1	523780158	SLOPH_202	pfam02554,pfam03142,pfam13632	8	208	843
Encephalitozoon__cuniculi__GB-M1	NCBI	XP_965977.1	85691155	ECU01_1390	pfam03142,pfam13632	8	148	816
Encephalitozoon__hellem__ATCC__50504	NCBI	XP_003886734.1	401825277	EHEL_011300	pfam03142,pfam13632	8	148	817
Encephalitozoon__intestinalis__ATCC__50506	NCBI	XP_003072355.1	303388241	Eint_011330	pfam03142,pfam13632	8	148	816
Encephalitozoon__romaleae__SJ-2008	NCBI	AFN82467.1	396080846	EROM_011230	pfam03142,pfam13632	8	148	816
Catenaria__anguillulae__PL171	JGI	52501	NA	gene_7618	pfam03142,pfam13632	6	106	634
Catenaria__anguillulae__PL171	JGI	52503	NA	gene_7620	pfam03142,pfam13632	6	106	583
Catenaria__anguillulae__PL171	JGI	124153	NA	gene_8423	pfam00063,pfam00173,pfam03142,pfam08766,pfam13632	7	114	1728
Catenaria__anguillulae__PL171	JGI	55821	NA	gene_11973	pfam00063,pfam03142,pfam08766,pfam13632	5	1109	1731
Catenaria__anguillulae__PL171	JGI	70316	NA	gene_1871	pfam00173,pfam00740,pfam03142,pfam03154,pfam13632	4	117	1192
Catenaria__anguillulae__PL171	JGI	75790	NA	gene_9973	pfam00063,pfam00173,pfam03142,pfam08766,pfam13632	7	116	1889
Catenaria__anguillulae__PL171	JGI	128246	NA	gene_12554	pfam01644,pfam03142	Unclassified	110	704
Catenaria__anguillulae__PL171	JGI	128917	NA	gene_13256	pfam01644,pfam03142	Unclassified	110	704
Catenaria__anguillulae__PL171	JGI	129856	NA	gene_14143	pfam03142,pfam13632	8	119	1141
Catenaria__anguillulae__PL171	JGI	116050	NA	gene_472	pfam03142,pfam09721,pfam13632	8	123	616
Catenaria__anguillulae__PL171	JGI	30685	NA	gene_11823	pfam00063,pfam00173,pfam03142,pfam08766,pfam13632	7	112	1949
Catenaria__anguillulae__PL171	JGI	117750	NA	gene_2231	pfam03142,pfam13632	8	116	880
Catenaria__anguillulae__PL171	JGI	120765	NA	gene_4946	pfam01644,pfam03142,pfam13632	Unclassified	110	661
Catenaria__anguillulae__PL171	JGI	120789	NA	gene_4989	pfam01644,pfam03142,pfam08407	23b	110	799
Catenaria__anguillulae__PL171	JGI	122612	NA	gene_6850	pfam03142,pfam09606,pfam13632	8	117	1103
Catenaria__anguillulae__PL171	JGI	122876	NA	gene_7097	pfam00063,pfam03142,pfam08766,pfam13632	Unclassified	114	1680
Leptosphaeria__maculans__JN3	JGI	11438	NA	gene_11438	pfam01644,pfam03142,pfam08407	2	116	993
Leptosphaeria__maculans__JN3	JGI	2337	NA	gene_2337	pfam13632,pfam13641	6	109	836
Leptosphaeria__maculans__JN3	JGI	2347	NA	gene_2347	pfam00063,pfam00173,pfam03142,pfam08766,pfam13632	7	114	1798
Leptosphaeria__maculans__JN3	JGI	5621	NA	gene_5621	pfam01644,pfam03142,pfam08407	1	119	900
Leptosphaeria__maculans__JN3	JGI	73	NA	gene_73	pfam00487,pfam01644,pfam03142,pfam08407	3	116	1103
Leptosphaeria__maculans__JN3	JGI	7512	NA	gene_7512	pfam03142,pfam05750,pfam10243,pfam13632	8	118	1428
Podospora__anserina__S__mat+	JGI	2556	NA	gene_2556	pfam01644,pfam03142,pfam07223,pfam08407,pfam14377	2	116	1179
Podospora__anserina__S__mat+	JGI	2782	NA	gene_2782	pfam01644,pfam03142,pfam08407	1	119	912
Podospora__anserina__S__mat+	JGI	4010	NA	gene_4010	pfam01644,pfam03142,pfam08407	3	116	893
Podospora__anserina__S__mat+	JGI	4559	NA	gene_4559	pfam00063,pfam00173,pfam03142,pfam08766,pfam13632	7	114	1859
Podospora__anserina__S__mat+	JGI	4560	NA	gene_4560	pfam00063,pfam00173,pfam03142,pfam08766,pfam13632,pfam14296	5	114	1809
Podospora__anserina__S__mat+	JGI	4675	NA	gene_4675	pfam13632,pfam13641	6	109	837
Podospora__anserina__S__mat+	JGI	1305	NA	gene_1305	pfam00173,pfam03142,pfam13632	4	118	1230
Coemansia__reversa__NRRL__1564	JGI	30126	NA	gene_3149	pfam03142,pfam13632	8	116	871
Coemansia__reversa__NRRL__1564	JGI	37221	NA	gene_728	pfam00063,pfam00173,pfam03142,pfam08766,pfam13632	5	114	1830
Coemansia__reversa__NRRL__1564	JGI	39016	NA	gene_1323	pfam00173,pfam03142,pfam13632	4	113	889
Coemansia__reversa__NRRL__1564	JGI	46483	NA	gene_5392	pfam03142,pfam13632	8	118	1115
Coemansia__reversa__NRRL__1564	JGI	47458	NA	gene_5829	pfam00173,pfam03142,pfam13632	4	113	869
Coemansia__reversa__NRRL__1564	JGI	79355	NA	gene_729	pfam00063,pfam00173,pfam03142,pfam08766,pfam13632	5	118	2036
Coemansia__reversa__NRRL__1564	JGI	79909	NA	gene_1538	pfam01644,pfam03142,pfam04621,pfam08407	3	118	970
Coemansia__reversa__NRRL__1564	JGI	82160	NA	gene_4713	pfam00063,pfam00173,pfam03142,pfam08766,pfam09606,pfam13632	5	113	1999
Coemansia__reversa__NRRL__1564	JGI	90709	NA	gene_686	pfam03142,pfam13632	8	118	430
Coemansia__reversa__NRRL__1564	JGI	94078	NA	gene_5831	pfam00173,pfam03142,pfam08766,pfam13632	4	113	1048
Coemansia__reversa__NRRL__1564	JGI	94493	NA	gene_6550	pfam00173,pfam03142,pfam08766,pfam13632	4	113	1009
Backusella__circina__FSU__941	JGI	169652	NA	gene_3772	pfam03142,pfam13632	8	116	913
Backusella__circina__FSU__941	JGI	170845	NA	gene_4083	pfam00173,pfam03142,pfam13632	4	116	988
Backusella__circina__FSU__941	JGI	289475	NA	gene_15211	pfam00063,pfam00173,pfam03142,pfam13632	7	114	1775
Backusella__circina__FSU__941	JGI	295600	NA	gene_15276	pfam00063,pfam00173,pfam03142,pfam08766,pfam13632	7	114	1875
Backusella__circina__FSU__941	JGI	296000	NA	gene_15106	pfam00063,pfam00173,pfam00173,pfam03142,pfam08766,pfam13632	7	167	1880
Backusella__circina__FSU__941	JGI	297162	NA	gene_9306	pfam00063,pfam00173,pfam03142,pfam08430,pfam08766,pfam09721,pfam11498,pfam13632	7	114	1723
Backusella__circina__FSU__941	JGI	304414	NA	gene_16495	pfam01644,pfam03142,pfam08407	2	117	787
Backusella__circina__FSU__941	JGI	305818	NA	gene_4930	pfam01644,pfam03142,pfam08407	2	124	764
Backusella__circina__FSU__941	JGI	320113	NA	gene_3851	pfam01644,pfam03142,pfam08407	2	116	753
Backusella__circina__FSU__941	JGI	321261	NA	gene_6389	pfam03142,pfam09606,pfam13632	4	117	1095
Backusella__circina__FSU__941	JGI	322154	NA	gene_14461	pfam01644,pfam08407,pfam13641	2	117	775
Backusella__circina__FSU__941	JGI	322946	NA	gene_2150	pfam00063,pfam00173,pfam03142,pfam13632	7	114	1679
Backusella__circina__FSU__941	JGI	326742	NA	gene_16885	pfam03142,pfam13632	8	117	1099
Backusella__circina__FSU__941	JGI	329382	NA	gene_2388	pfam01644,pfam03142,pfam07223,pfam08407	2	116	856
Backusella__circina__FSU__941	JGI	177493	NA	gene_4800	pfam03142,pfam13632	8	116	914
Backusella__circina__FSU__941	JGI	334405	NA	gene_7254	pfam00063,pfam00173,pfam03142,pfam08766,pfam13632	7	114	1988
Backusella__circina__FSU__941	JGI	77858	NA	gene_17017	pfam03142,pfam13632	8	118	1157
Backusella__circina__FSU__941	JGI	192925	NA	gene_8690	pfam03142,pfam13632	8	116	1025
Backusella__circina__FSU__941	JGI	195959	NA	gene_11340	pfam00063,pfam00173,pfam03142,pfam13632	7	1048	1644
Backusella__circina__FSU__941	JGI	200031	NA	gene_17174	pfam03142,pfam13632	8	118	1094
Backusella__circina__FSU__941	JGI	225830	NA	gene_14078	pfam01644,pfam03142,pfam08407,pfam13347	2	116	864
Backusella__circina__FSU__941	JGI	226699	NA	gene_4899	pfam01644,pfam03142,pfam08407	2	116	861
Backusella__circina__FSU__941	JGI	231791	NA	gene_16748	pfam01644,pfam03142,pfam08407	2	116	759
Backusella__circina__FSU__941	JGI	236985	NA	gene_12205	pfam00063,pfam00173,pfam03142,pfam08766,pfam13632	7	114	1834
Backusella__circina__FSU__941	JGI	241284	NA	gene_9440	pfam03142,pfam10129,pfam13632	8	118	1325
Backusella__circina__FSU__941	JGI	243131	NA	gene_3583	pfam00063,pfam00173,pfam03142,pfam08766,pfam13632	7	367	1871
Backusella__circina__FSU__941	JGI	254716	NA	gene_815	pfam00063,pfam00173,pfam00173,pfam03142,pfam13632	7	114	1729
Backusella__circina__FSU__941	JGI	259431	NA	gene_4928	pfam00173,pfam03142,pfam13632	4	116	949
Backusella__circina__FSU__941	JGI	263822	NA	gene_6855	pfam00063,pfam00173,pfam03142,pfam13632	7	115	1665
Backusella__circina__FSU__941	JGI	167665	NA	gene_5660	pfam03142,pfam13632	8	118	1104
Rhizopus__microsporus__var.__microsporus	JGI	4158	NA	gene_355	pfam03142,pfam13632	8	118	1048
Rhizopus__microsporus__var.__microsporus	JGI	201254	NA	gene_4526	pfam00173,pfam03142,pfam13632	4	116	1113
Rhizopus__microsporus__var.__microsporus	JGI	202842	NA	gene_5791	pfam03142,pfam13632	8	118	1246
Rhizopus__microsporus__var.__microsporus	JGI	206345	NA	gene_8813	pfam03142,pfam13632	8	116	376
Rhizopus__microsporus__var.__microsporus	JGI	206362	NA	gene_8936	pfam03142,pfam13632	8	116	559
Rhizopus__microsporus__var.__microsporus	JGI	208579	NA	gene_10737	pfam01644,pfam03142,pfam08407	2	115	752
Rhizopus__microsporus__var.__microsporus	JGI	214971	NA	gene_5443	pfam03142,pfam13632	8	118	1189
Rhizopus__microsporus__var.__microsporus	JGI	217849	NA	gene_8361	pfam00063,pfam00173,pfam03142,pfam13632	5	114	1790
Rhizopus__microsporus__var.__microsporus	JGI	221275	NA	gene_209	pfam01644,pfam03142,pfam07223,pfam08407	3	116	859
Rhizopus__microsporus__var.__microsporus	JGI	226110	NA	gene_5249	pfam00063,pfam00173,pfam03142,pfam13632	5	114	1716
Rhizopus__microsporus__var.__microsporus	JGI	226625	NA	gene_5771	pfam00063,pfam00173,pfam03142,pfam08766,pfam13632	5	114	1979
Rhizopus__microsporus__var.__microsporus	JGI	229539	NA	gene_8807	pfam03142,pfam13632	8	117	1078
Rhizopus__microsporus__var.__microsporus	JGI	233110	NA	gene_900	pfam01644,pfam03142,pfam08407	3	116	847
Rhizopus__microsporus__var.__microsporus	JGI	234233	NA	gene_2127	pfam00063,pfam00173,pfam03142,pfam08766,pfam13632	5	114	1708
Rhizopus__microsporus__var.__microsporus	JGI	234797	NA	gene_2761	pfam01644,pfam03142,pfam08407	2	121	841
Rhizopus__microsporus__var.__microsporus	JGI	241339	NA	gene_9957	pfam00063,pfam00173,pfam03142,pfam08766,pfam13632	5	114	1878
Rhizopus__microsporus__var.__microsporus	JGI	245253	NA	gene_8068	pfam00063,pfam00173,pfam03142,pfam08766,pfam13632	5	367	1875
Rhizopus__microsporus__var.__microsporus	JGI	260115	NA	gene_8188	pfam00063,pfam00173,pfam00173,pfam03142,pfam08766,pfam13632	5	114	1904
Rhizopus__microsporus__var.__microsporus	JGI	191018	NA	gene_10943	pfam03142,pfam13632	8	116	488
Rhizopus__microsporus__var.__microsporus	JGI	290143	NA	gene_3168	pfam00063,pfam00173,pfam03142,pfam13632	5	114	1743
Rhizopus__microsporus__var.__microsporus	JGI	315575	NA	gene_9398	pfam00063,pfam00173,pfam00173,pfam03142,pfam08766,pfam13514,pfam13632,pfam13747	5	107	1874
Umbelopsis__ramanniana__AG	JGI	220130	NA	gene_874	pfam03142,pfam10577,pfam13632	8	875	1266
Umbelopsis__ramanniana__AG	JGI	172149	NA	gene_3826	pfam01644,pfam03142,pfam08407	3	117	798
Umbelopsis__ramanniana__AG	JGI	177728	NA	gene_8447	pfam00173,pfam03142,pfam13632	4	116	1009
Umbelopsis__ramanniana__AG	JGI	231557	NA	gene_3685	pfam01644,pfam03142,pfam08407	3	119	839
Umbelopsis__ramanniana__AG	JGI	232863	NA	gene_3986	pfam03142,pfam13632	8	118	1288
Umbelopsis__ramanniana__AG	JGI	178632	NA	gene_9170	pfam03142,pfam13632	8	116	808
Umbelopsis__ramanniana__AG	JGI	233665	NA	gene_4169	pfam03142,pfam13632	8	116	1139
Umbelopsis__ramanniana__AG	JGI	234564	NA	gene_4393	pfam00063,pfam00173,pfam03142,pfam13632	7	114	1108
Umbelopsis__ramanniana__AG	JGI	235815	NA	gene_4695	pfam01644,pfam03142,pfam07223,pfam08407	3	116	873
Umbelopsis__ramanniana__AG	JGI	241387	NA	gene_6012	pfam00063,pfam00173,pfam00173,pfam03142,pfam08766,pfam13632	7	114	1903
Umbelopsis__ramanniana__AG	JGI	243356	NA	gene_6508	pfam00173,pfam01595,pfam03142,pfam03276,pfam13632	4	117	1111
Umbelopsis__ramanniana__AG	JGI	246893	NA	gene_7312	pfam01644,pfam03142,pfam08407	3	117	832
Umbelopsis__ramanniana__AG	JGI	249683	NA	gene_7980	pfam00063,pfam00173,pfam00173,pfam03142,pfam08766,pfam13632	7	777	1861
Umbelopsis__ramanniana__AG	JGI	250022	NA	gene_8075	pfam03142,pfam13632	8	116	1075
Umbelopsis__ramanniana__AG	JGI	253911	NA	gene_8988	pfam01644,pfam03142,pfam08407,pfam12730	3	116	844
Umbelopsis__ramanniana__AG	JGI	256475	NA	gene_9609	pfam03142,pfam13632,pfam15073	8	118	1272
Umbelopsis__ramanniana__AG	JGI	210329	NA	gene_6313	pfam00063,pfam00173,pfam03142,pfam08766,pfam13632	7	114	2016
Umbelopsis__ramanniana__AG	JGI	263393	NA	gene_11313	pfam03142,pfam13632	8	118	1235
Umbelopsis__ramanniana__AG	JGI	216145	NA	gene_11248	pfam01644,pfam03142,pfam08407	3	116	752
Umbelopsis__ramanniana__AG	JGI	216446	NA	gene_9	pfam01644,pfam03142,pfam08407	3	118	725
Antonospora__locustae__HM-2013	JGI	1126	NA	contig_1194	pfam03142,pfam13632	8	120	429
Piromyces__sp.__E2	JGI	27365	NA	gene_8793	pfam03142,pfam13632	8	119	819
Piromyces__sp.__E2	JGI	30661	NA	gene_3377	pfam01644,pfam03142,pfam08407	23b	118	727
Piromyces__sp.__E2	JGI	3538	NA	gene_2023	pfam01644,pfam03142,pfam04554,pfam08407,pfam15240	23b	112	866
Piromyces__sp.__E2	JGI	38837	NA	gene_1847	pfam03142,pfam13632	6	110	150
Piromyces__sp.__E2	JGI	38925	NA	gene_2055	pfam00063,pfam03142,pfam08766,pfam13632	Unclassified	114	1772
Piromyces__sp.__E2	JGI	38955	NA	gene_2054	pfam00063,pfam03142,pfam08766,pfam13632	Unclassified	114	1669
Piromyces__sp.__E2	JGI	40296	NA	gene_3615	pfam03142,pfam13632	8	119	515
Piromyces__sp.__E2	JGI	42437	NA	gene_6194	pfam03142,pfam13632	8	118	497
Piromyces__sp.__E2	JGI	44015	NA	gene_8031	pfam00063,pfam03142,pfam08766,pfam13632	Unclassified	114	1836
Piromyces__sp.__E2	JGI	44789	NA	gene_8800	pfam00173,pfam03142,pfam13632	4	118	1018
Piromyces__sp.__E2	JGI	45248	NA	gene_9336	pfam00063,pfam03142,pfam08766,pfam13632	Unclassified	114	1676
Piromyces__sp.__E2	JGI	45558	NA	gene_9602	pfam03142,pfam13632	8	119	775
Piromyces__sp.__E2	JGI	45790	NA	gene_9828	pfam03142,pfam13632	8	118	515
Piromyces__sp.__E2	JGI	46689	NA	gene_10847	pfam00173,pfam03142,pfam13632	4	118	982
Piromyces__sp.__E2	JGI	52856	NA	gene_692	pfam03142,pfam13632	8	117	701
