# Supplementary material for: Evolution of the chitin synthase gene family correlates with fungal morphogenesis and adaption to ecological niches
Source: Sci Rep. 2017 Mar 16;7:44527. doi: 10.1038/srep44527 (PMC5353729; doi:10.1038/srep44527)
Supplement: Supplementary Table S3 [file srep44527-s4.xlsx]

## Sheet: Sheet1
Table S3: Summary of domains identified in CHSs analyzed in this study
Domains	Distribution in CHSs from non_fungi eukaryotes	Distribution in CHSs from the fungal kingdom	Annotation (from PFAM Database)
PF03142	Exist in all 82 non-fungi CHSs	Exist in CHSIV, V, VII, VI and VII, and in 24 of 38 unclassified CHSs	chitin synthaseThis enzyme belongs to the family of glycosyltransferases, specifically the hexosyltransferases. The systematic name of this enzyme class is UDP-N-acetyl-D-glucosamine:chitin 4-beta-N-acetylglucosaminyl-transferase.
PF00063	Exist in only 4 CHSs from Lottia gigantea	Exist in CHSV and VII	Myosin head (motor domain)
PF00173	Only found in one CHSs from Thalassiosira pseudonana	in all exist CHSIV, V and VII.	Cytochromes b5 are ubiquitous electron transport hemoproteins found in animals, plants, fungi and purple phototrophic bacteria. The microsomal and mitochondrial variants are membrane-bound, while bacterial and those from erythrocytes and other animal tissues are water-soluble.
PF01644	Exist in 45 of 82 non-fungi CHSs	Exist in all but only CHSI, II and III (Division I), most of CHSI to III proteins had PF01644.	Chitin synthase This enzyme belongs to the family of glycosyltransferases, specifically the hexosyltransferases. The systematic name of this enzyme class is UDP-N-acetyl-D-glucosamine:chitin 4-beta-N-acetylglucosaminyl-transferase.
PF08407	Exist in 15 non-fungi CHSs, these 15 proteins all have PF01644	Exist in all but only CHSI, II and III (Division I), these CHSs always had PF01644	Chitin synthase This enzyme belongs to the family of glycosyltransferases, specifically the hexosyltransferases. The systematic name of this enzyme class is UDP-N-acetyl-D-glucosamine:chitin 4-beta-N-acetylglucosaminyl-transferase.
PF08766	not identified	Exist in 6 of 196 CHSIV, in 178 of 197 CHSV, and in 159 of 174 CHSVII	DEK C terminal domain . DEK is a chromatin associated protein that is linked with cancers and autoimmune disease. This domain is found at the C terminal of DEK and is of clinical importance since it can reverse the characteristic abnormal DNA-mutagen sensitivity in fibroblasts from ataxia-telangiectasia (A-T) patients . The structure of this domain shows it to be homologous to the E2F/DP transcri…
PF13632	Exist in 73 of 82 non-fungi CHSs.	Exist only in CHSI, II and III (Division I)	Glycosyl transferase family group 2 .Members of this family of prokaryotic proteins include putative glucosyltransferases, which are involved in bacterial capsule biosynthesis .
PF00012	not identified	Exist only in 2 CHSVI proteins	The 70 kilodalton heat shock proteins (Hsp70s) are a family of conserved ubiquitously expressed heat shock proteins. Proteins with similar structure exist in virtually all living organisms. The Hsp70s are an important part of the cell's machinery for protein folding, and help to protect cells from stress.
PF00069	not identified	Exist only in 1 CHSIII protein	The protein kinase domain is a structurally conserved protein domain containing the catalytic function of protein kinases.
PF00179	not identified	Exist only in 3 CHSI proteins	Ubiquitin-conjugating enzymes, also known as E2 enzymes and more rarely as ubiquitin-carrier enzymes, perform the second step in the ubiquitination reaction that targets a protein for degradation via the proteasome.
PF00400	not identified	Exist only in 1 CHSIV protein	The WD40 repeat (also known as the WD or beta-transducin repeat) is a short structural motif of approximately 40 amino acids, often terminating in a tryptophan-aspartic acid (W-D) dipeptide.[2]Tandem copies of these repeats typically fold together to form a type of circular solenoid protein domain called the WD40 domain.
PF00628	not identified	Exist only in 1 CHSII protein	The PHD finger (Plant Homeo Domain) was discovered in 1993 as a Cys4-His-Cys3 motif in the homeodomain protein HAT3 in Arabidopsis thaliana. It occurs as a single finger, but often in clusters of two or three, and it also occurs together with other domains, such as the chromodomain and the bromodomain.The PHD finger, approximately 50-80 aminoacids in length, is found in more than 100 human protei…
PF01204	not identified	Exist only in 1 CHSIII protein	Glycoside hydrolase family 37 is a family of glycoside hydrolases.
PF01494	not identified	Exist only in 2 CHS2s protein	Monooxygenases are enzymes that incorporate one hydroxyl group into substrates in many metabolic pathways. In this reaction, the two atoms of dioxygen are reduced to one hydroxyl group and one H2O molecule by the concomitant oxidation of NAD(P)H.
PF07690	not identified	Exist only in 2 CHSII proteins	Major facilitator family .The major facilitator superfamily (MFS) is a class of membrane transport proteins that facilitate movement of small solutes across cell membranes in response to chemiosmotic gradients.
PF07976	not identified	Exist only in 2 CHSII proteins	Phenol hydroxylase, C-terminal dimerisation domain Phenol hydroxylase acts a homodimer, to hydroxylates phenol to catechol or similar product. The enzyme is comprised of three domains. The first two domains from the active site. The third domain, this domain, is involved in forming the dimerisation interface. The domain adopts a thioredoxin-like fold .
PF08386	not identified	Exist only in 1 CHSIV protein	Alpha/beta hydrolase fold ,common to a number of hydrolytic enzymes of widely differing phylogenetic origin and catalytic function.[1] The core of each enzyme is an alpha/beta-sheet (rather than a barrel), containing 8 beta strands connected by 6 alpha helices. The enzymes are believed to have diverged from a common ancestor, preserving the arrangement of the catalytic residues. All have a cataly…
PF08649	not identified	Exist only in one CHSVIII protein	DASH complex subunit Dad1. The DASH complex is a ~10 subunit microtubule-binding complex that is transferred to the kinetochore prior to mitosis . In Saccharomyces cerevisiae DASH forms both rings and spiral structures on microtubules in vitro . Components of the DASH complex, including Dam1, Duo1, Spc34, Dad1 and Ask1, are essential and connect the centromere to the plus end of spindle microtubu…
PF12796	not identified	Exist only in 1 CHSIV protein	Ankyrin repeat .The ankyrin repeat is a 33-residue motif in proteins consisting of two alpha helices separated by loops, first discovered in signaling proteins in yeast Cdc10 and Drosophila Notch.Domains consisting of ankyrin repeats mediate protein-protein interactions and are among the most common structural motifs in known proteins. The repeat has been found in proteins of diverse function suc…
PF13637	not identified	Exist only in 1 CHSIV protein	Ankyrin repeat. The ankyrin repeat is a 33-residue motif in proteins consisting of two alpha helices separated by loops, first discovered in signaling proteins in yeast Cdc10 and Drosophila Notch. Domains consisting of ankyrin repeats mediate protein-protein interactions and are among the most common structural motifs in known proteins. The repeat has been found in proteins of diverse function su…
