# Supplementary material for: Evolution of the chitin synthase gene family correlates with fungal morphogenesis and adaption to ecological niches
Source: Sci Rep. 2017 Mar 16;7:44527. doi: 10.1038/srep44527 (PMC5353729; doi:10.1038/srep44527)
Supplement: Supplementary Table S4 [file srep44527-s5.xls]

## Sheet: Type B1
Table S4-Sheet 1: CHSs with Type B1 domain structure
Species	DB_source	protein_id	gi	locus_tag	PFAM_id
Allomyces__macrogynus	BI	AMAG_12116T0	AMAG_12116	AMAG_12116	pfam03142,pfam13632
Allomyces__macrogynus	BI	AMAG_14861T0	AMAG_14861	AMAG_14861	pfam03142,pfam13632
Allomyces__macrogynus	BI	AMAG_15310T0	AMAG_15310	AMAG_15310	pfam03142,pfam13632
Allomyces__macrogynus	BI	AMAG_16564T0	AMAG_16564	AMAG_16564	pfam03142,pfam13632
Allomyces__macrogynus	BI	AMAG_16925T0	AMAG_16925	AMAG_16925	pfam03142,pfam13632
Allomyces__macrogynus	BI	AMAG_16987T0	AMAG_16987	AMAG_16987	pfam03142,pfam13632,pfam15279
Allomyces__macrogynus	BI	AMAG_17369T0	AMAG_17369	AMAG_17369	pfam03142,pfam13632
Allomyces__macrogynus	BI	AMAG_18506T0	AMAG_18506	AMAG_18506	pfam03142,pfam13632
Allomyces__macrogynus	BI	AMAG_20156T0	AMAG_20156	AMAG_20156	pfam03142,pfam13632
Allomyces__macrogynus	BI	AMAG_20292T0	AMAG_20292	AMAG_20292	pfam03142,pfam13632
Allomyces__macrogynus	BI	AMAG_20701T0	AMAG_20701	AMAG_20701	pfam03142,pfam09606,pfam13632
Allomyces__macrogynus	BI	AMAG_20709T0	AMAG_20709	AMAG_20709	pfam03142,pfam13632
Allomyces__macrogynus	BI	AMAG_06169T0	AMAG_06169	AMAG_06169	pfam00173,pfam03142,pfam13632
Allomyces__macrogynus	BI	AMAG_07514T0	AMAG_07514	AMAG_07514	pfam03142,pfam13632
Allomyces__macrogynus	BI	AMAG_07548T0	AMAG_07548	AMAG_07548	pfam03142,pfam13632
Allomyces__macrogynus	BI	AMAG_08416T0	AMAG_08416	AMAG_08416	pfam03142,pfam03154,pfam13632
Batrachochytrium__dendrobatidis__JAM81	NCBI	EGF77462.1	328767412	BATDEDRAFT_1218	pfam03142,pfam13632
Batrachochytrium__dendrobatidis__JAM81	NCBI	EGF77478.1	328767428	BATDEDRAFT_14105	pfam03142,pfam13632
Batrachochytrium__dendrobatidis__JAM81	NCBI	EGF77481.1	328767431	BATDEDRAFT_36044	pfam03142,pfam10129,pfam13632
Batrachochytrium__dendrobatidis__JAM81	NCBI	EGF81143.1	328771103	BATDEDRAFT_10396	pfam03142,pfam13632
Batrachochytrium__dendrobatidis__JAM81	NCBI	EGF81712.1	328771673	BATDEDRAFT_10061	pfam03142,pfam13632
Batrachochytrium__dendrobatidis__JAM81	NCBI	EGF82540.1	328772502	BATDEDRAFT_34503	pfam03142,pfam13632
Batrachochytrium__dendrobatidis__JAM81	NCBI	EGF82851.1	328772813	BATDEDRAFT_9363	pfam03142,pfam13632
Batrachochytrium__dendrobatidis__JAM81	NCBI	EGF76745.1	328766692	BATDEDRAFT_14616	pfam03142,pfam13632
Spizellomyces__punctatus	BI	SPPG_03289T0	SPPG_03289	SPPG_03289	pfam03142,pfam07223,pfam09721,pfam13632
Spizellomyces__punctatus	BI	SPPG_05426T0	SPPG_05426	SPPG_05426	pfam03142,pfam13632
Spizellomyces__punctatus	BI	SPPG_07620T0	SPPG_07620	SPPG_07620	pfam00173,pfam03142,pfam13632
Spizellomyces__punctatus	BI	SPPG_08656T0	SPPG_08656	SPPG_08656	pfam03142,pfam13632
Spizellomyces__punctatus	BI	SPPG_00877T1	SPPG_00877	SPPG_00877	pfam03142,pfam07117,pfam13632
Talaromyces__stipitatus__ATCC__10500	NCBI	EED23227.1	218723810	TSTA_066730	pfam03142,pfam13632
Trichophyton__equinum__CBS__127.97	NCBI	EGE09605.1	326485595	TEQG_08539	pfam03142,pfam13632
Dactylellina__haptotyla__CBS__200.50	NCBI	EPS40591.1	526199808	H072_5534	pfam03142,pfam13632
Arthrobotrys__oligospora__ATCC__24927	NCBI	EGX49587.1	345566645	AOL_s00078g76	pfam03142,pfam13632
Tuber__melanosporum	NCBI	CAZ84286.1	295636307	GSTUM_00008447001	pfam03142,pfam13632
Fusarium__graminearum	NCBI	EYB34452.1	596555433	FG05_01964	pfam00063,pfam00173,pfam00173,pfam03142,pfam08766,pfam13632
Chaetomium__globosum__CBS__148.51	NCBI	EAQ92552.1	88185084	CHGG_00787	pfam03142,pfam13632
Candida__albicans__SC5314	NCBI	EAL03374.1	46444097	CaO19.4937	pfam03142,pfam13632
Candida__albicans__SC5314	NCBI	EAL03497.1	46444221	CaO19.12403	pfam03142,pfam13632
Candida__dubliniensis__CD36	NCBI	XP_002417856.1	241950267	CD36_12160	pfam03142,pfam09721,pfam13632
Candida__maltosa__Xu316	NCBI	EMG46221.1	459367119	G210_3538	pfam01644,pfam03142,pfam08407,pfam13347
Candida__maltosa__Xu316	NCBI	EMG46070.1	459366875	G210_3697	pfam03142,pfam09721,pfam13632
Candida__orthopsilosis__Co__90-125	NCBI	XP_003866018.1	448508889	CORT_0A01870	pfam03142,pfam13632
Candida__tropicalis__MYA-3404	NCBI	XP_002549288.1	255728725	CTRG_03585	pfam03142,pfam13632
Debaryomyces__hansenii__CBS767	NCBI	XP_002770483.1	294657641	DEHA2E14586g	pfam00173,pfam03142,pfam13632
Meyerozyma__guilliermondii__ATCC__6260	NCBI	EDK39545.2	190347299	PGUG_03643	pfam03142,pfam13632
Millerozyma__farinosa	NCBI	XP_004196190.1	448086790	GNLVRS01_PISO0M19086g	pfam03142,pfam13632
Millerozyma__farinosa	NCBI	XP_004195096.1	448082265	GNLVRS01_PISO0N19329g	pfam03142,pfam04893,pfam13632
Scheffersomyces__stipitis__CBS__6054	NCBI	XP_001387135.2	308198190	PICST_29105	pfam03142,pfam13632
Candida__tenuis__ATCC__10573	NCBI	XP_006684924.1	575511307	CANTEDRAFT_119349	pfam03142,pfam13632
Yarrowia__lipolytica__CLIB122	NCBI	XP_502222.2	210075613	YALI0C24354g	pfam03142,pfam13632
Clavispora__lusitaniae__ATCC__42720	NCBI	EEQ38117.1	238848653	CLUG_02240	pfam03142,pfam13632
Komagataella__pastoris__GS115	NCBI	XP_002490946.1	254567672	PAS_chr2-1_0065	pfam01312,pfam03142,pfam13632
Wickerhamomyces__ciferrii	NCBI	CCH44935.1	406603555	BN7_4505	pfam03142,pfam13632
Dekkera__bruxellensis__AWRI1499	NCBI	EIF48498.1	385304480	AWRI1499_1630	pfam03142,pfam13632
Ogataea__parapolymorpha__DL-1	NCBI	ESW96563.1	562970816	HPODL_03182	pfam02554,pfam03142,pfam13632
Eremothecium__cymbalariae__DBVPG#7215	NCBI	XP_003645886.1	363751338	Ecym_3606	pfam03142,pfam09721,pfam13632
Kazachstania__africana__CBS__2517	NCBI	XP_003956214.1	410077265	KAFR_0C00840	pfam03142,pfam13632
Kazachstania__naganishii__CBS__8797	NCBI	CCK72518.1	403218026	KNAG_0K01570	pfam03142,pfam13632
Kluyveromyces__lactis	NCBI	XP_453222.1	50306497	KLLA0D03498g	pfam03142,pfam13632
Lachancea__thermotolerans__CBS__6340	NCBI	XP_002551541.1	255710515	KLTH0A01870g	pfam03142,pfam13632
Candida__glabrata	NCBI	XP_447460.1	50290057	CAGL0I04840g	pfam03142,pfam13632
Candida__glabrata	NCBI	XP_445161.1	50285465	CAGL0B04389g	pfam03142,pfam13632
Naumovozyma__dairenensis__CBS__421	NCBI	XP_003668121.1	365982575	NDAI_0A07240	pfam03142,pfam13632
Saccharomyces__cerevisiae__S288c	NCBI	NP_009579.1	6319497	YBR023C	pfam00740,pfam02554,pfam03142,pfam13632
Tetrapisispora__phaffii__CBS__4417	NCBI	XP_003688071.1	367006681	TPHA_0M00620	pfam03142,pfam13632
Torulaspora__delbrueckii	NCBI	XP_003681197.1	367013394	TDEL_0D04020	pfam03142,pfam13632
Vanderwaltozyma__polyspora__DSM__70294	NCBI	EDO19290.1	156117832	Kpol_1036p34	pfam03142,pfam13632
Kuraishia__capsulata__CBS__1993	NCBI	CDK25119.1	584395938	KUCA_T00001086001	pfam03142,pfam09721,pfam13632
Agaricus__bisporus__var.__bisporus__H97	NCBI	EKV42604.1	426192668	AGABI2DRAFT_212165	pfam03142,pfam04959,pfam08766,pfam13632
Agaricus__bisporus__var.__bisporus__H97	NCBI	EKV50971.1	426201048	AGABI2DRAFT_213484	pfam03142,pfam13632
Moniliophthora__perniciosa__FA553	NCBI	XP_002392095.1	238589692	MPER_08378	pfam03142,pfam13632
Pleurotus__ostreatus__PC15	NCBI	KDQ27856.1	646306711	PLEOSDRAFT_1065201	pfam03142,pfam13632
Schizophyllum__commune__H4-8	NCBI	EFJ03750.1	300112349	SCHCODRAFT_64516	pfam03142,pfam13632
Schizophyllum__commune__H4-8	NCBI	EFI95027.1	300103620	SCHCODRAFT_83052	pfam00173,pfam03142,pfam13632
Coniophora__puteana__RWD-64-598__SS2	NCBI	EIW87179.1	392597857	CONPUDRAFT_79332	pfam03142,pfam13632
Serpula__lacrymans__var.__lacrymans__S7.3	NCBI	EGN93760.1	336365409	SERLA73DRAFT_115801	pfam03142,pfam13632
Jaapia__argillacea__MUCL__33604	NCBI	KDQ62928.1	646398793	JAAARDRAFT_28897	pfam03142,pfam13632
Auricularia__delicata__TFB-10046__SS5	NCBI	EJD54501.1	393246993	AURDEDRAFT_110119	pfam03142,pfam03154,pfam13632
Botryobasidium__botryosum__FD-172__SS1	NCBI	KDQ15672.1	646294504	BOTBODRAFT_108211	pfam03142,pfam13632
Rhizoctonia__solani__AG-3__Rhs1AP	NCBI	EUC58725.1	576985989	RSOL_273800	pfam03142,pfam13632
Rhizoctonia__solani__AG-3__Rhs1AP	NCBI	EUC59179.1	576986443	RSOL_301610	pfam03142,pfam13632
Punctularia__strigosozonata__HHB-11173__SS5	NCBI	EIN14279.1	390604888	PUNSTDRAFT_56805	pfam03142,pfam13632
Fomitiporia__mediterranea__MF3-22	NCBI	EJC98606.1	393213109	FOMMEDRAFT_143054	pfam03142,pfam13632
Fomitopsis__pinicola__FP-58527__SS1	NCBI	EPS99340.1	527298533	FOMPIDRAFT_143191	pfam03142,pfam03154,pfam07174,pfam13632
Ceriporiopsis__subvermispora__B	NCBI	EMD32671.1	449541688	CERSUDRAFT_118696	pfam03142,pfam13632
Phanerochaete__carnosa__HHB-10118-sp	NCBI	XP_007403391.1	599413683	PHACADRAFT_62490	pfam03142,pfam13632
Phanerochaete__carnosa__HHB-10118-sp	NCBI	XP_007391081.1	599350344	PHACADRAFT_248431	pfam03142,pfam13632
Dichomitus__squalens__LYAD-421__SS1	NCBI	EJF67396.1	395335020	DICSQDRAFT_177019	pfam03142,pfam13632
Fibroporia__radiculosa	NCBI	CCM02263.1	403415563	FIBRA_04346	pfam03142,pfam13632
Postia__placenta__Mad-698-R	NCBI	EED80804.1	220726868	POSPLDRAFT_92912	pfam03142,pfam13632
Trametes__versicolor__FP-101664__SS1	NCBI	EIW63843.1	392570671	TRAVEDRAFT_157590	pfam00324,pfam03142,pfam13632
Heterobasidion__irregulare__TC__32-1	NCBI	ETW86602.1	575070992	HETIRDRAFT_153532	pfam03142,pfam04652,pfam13632
Stereum__hirsutum__FP-91666__SS1	NCBI	EIM81241.1	389740049	STEHIDRAFT_86566	pfam03142,pfam13632
Stereum__hirsutum__FP-91666__SS1	NCBI	EIM83547.1	389742360	STEHIDRAFT_123948	pfam03142,pfam13632
Piriformospora__indica__DSM__11827	NCBI	CCA67161.1	353235144	PIIN_00993	pfam03142,pfam13632
Piriformospora__indica__DSM__11827	NCBI	CCA67565.1	353235554	PIIN_01394	pfam00173,pfam03142,pfam13632
Dacryopinax__sp.__DJM-731__SS1	NCBI	EJU02737.1	402222671	DACRYDRAFT_65904	pfam03142,pfam13632
Trichosporon__asahii__var.__asahii__CBS__8904	NCBI	EKD03915.1	406700750	A1Q2_01928	pfam03142,pfam03323,pfam13632
Trichosporon__asahii__var.__asahii__CBS__8904	NCBI	EKD05590.1	406702603	A1Q2_00080	pfam03142,pfam03154,pfam13632
Cryptococcus__gattii__WM276	NCBI	XP_003197059.1	321264684	CGB_L2690C	pfam03142,pfam13632
Cryptococcus__neoformans__var.__neoformans__JEC21	NCBI	AAW45092.1	57228657	CNH02270	pfam03142,pfam13632
Microbotryum__violaceum__p1A1__Lamole	NCBI	KDE05212.1	634349923	MVLG_04450	pfam03142,pfam13632
Rhodotorula__glutinis__ATCC__204091	NCBI	EGU13539.1	342321606	RTG_00269	pfam03142,pfam04652,pfam13632
Rhodosporidium__toruloides__NP11	NCBI	EMS25705.1	472588233	RHTO_00133	pfam03142,pfam13632
Mixia__osmundae__IAM__14324	NCBI	KEI38858.1	658164144	L969DRAFT_624705	pfam03142,pfam13632
Melampsora__larici-populina__98AG31	NCBI	EGG07736.1	328858624	MELLADRAFT_48022	pfam03142,pfam06346,pfam13632
Melampsora__larici-populina__98AG31	NCBI	EGG12793.1	328863694	MELLADRAFT_101326	pfam03142,pfam13632
Puccinia__graminis__f.__sp.__tritici__CRL__75-36-700-3	NCBI	EFP82971.1	309306380	PGTG_09939	pfam03142,pfam13632
Tilletiaria__anomala__UBC__951	NCBI	KDN45587.1	639568132	K437DRAFT_285584	pfam03142,pfam13632
Tilletiaria__anomala__UBC__951	NCBI	KDN52539.1	639575188	K437DRAFT_186621	pfam03142,pfam13632
Malassezia__globosa__CBS__7966	NCBI	EDP42007.1	159103111	MGL_3688	pfam03142,pfam13632
Malassezia__sympodialis__ATCC__42132	NCBI	CCU99170.1	465794385	MSY001_1876	pfam03142,pfam13632,pfam15240
Malassezia__sympodialis__ATCC__42132	NCBI	CCU97324.1	465792220	MSY001_0030	pfam03142,pfam13632
Pseudozyma__antarctica__T-34	NCBI	GAC75520.1	443898183	PANT_16d00022	pfam03142,pfam08649,pfam13632
Pseudozyma__hubeiensis__SY62	NCBI	GAC97751.1	501308861	PHSY_005338	pfam03142,pfam13632
Sporisorium__reilianum__SRZ2	NCBI	CBQ69884.1	343426354	sr16158	pfam03142,pfam13632
Sporisorium__reilianum__SRZ2	NCBI	CBQ72947.1	343429374	sr11048.2	pfam03142,pfam09770,pfam13632
Ustilago__hordei__ASM28603v1	NCBI	CCF50269.1	388856089	UHOR_07854	pfam03142,pfam13632
Conidiobolus__coronatus__NRRL28638	JGI	21721	NA	gene_2158	pfam03142,pfam13632
Conidiobolus__coronatus__NRRL28638	JGI	43134	NA	gene_8301	pfam03142,pfam13632
Conidiobolus__coronatus__NRRL28638	JGI	7537	NA	gene_5390	pfam03142,pfam09835,pfam13632
Lichtheimia__corymbifera__JMRC-FSU-9682	NCBI	CDH60140.1	661176842	LCOR_10930.1	pfam03142,pfam13632
Lichtheimia__corymbifera__JMRC-FSU-9682	NCBI	CDH58478.1	661178704	LCOR_09338.1	pfam03142,pfam09770,pfam13632
Lichtheimia__corymbifera__JMRC-FSU-9682	NCBI	CDH57770.1	661179508	LCOR_08672.1	pfam03142,pfam13632
Lichtheimia__corymbifera__JMRC-FSU-9682	NCBI	CDH55381.1	661182100	LCOR_06526.1	pfam03142,pfam13632
Lichtheimia__corymbifera__JMRC-FSU-9682	NCBI	CDH54535.1	661183170	LCOR_05772.1	pfam03142,pfam13632
Lichtheimia__corymbifera__JMRC-FSU-9682	NCBI	CDH53622.1	661184065	LCOR_04959.1	pfam03142,pfam04554,pfam07223,pfam13632
Mucor__circinelloides__f.__circinelloides__1006PhL	NCBI	EPB83696.1	511002255	HMPREF1544_09546	pfam00173,pfam03142,pfam13632
Mucor__circinelloides__f.__circinelloides__1006PhL	NCBI	EPB87343.1	511006022	HMPREF1544_05868	pfam03142,pfam13632
Mucor__circinelloides__f.__circinelloides__1006PhL	NCBI	EPB88206.1	511006902	HMPREF1544_05039	pfam03142,pfam13632
Mucor__circinelloides__f.__circinelloides__1006PhL	NCBI	EPB89903.1	511008642	HMPREF1544_03286	pfam03142,pfam13632
Mucor__circinelloides__f.__circinelloides__1006PhL	NCBI	EPB90013.1	511008754	HMPREF1544_03125	pfam03142,pfam13632,pfam14158
Mucor__circinelloides__f.__circinelloides__1006PhL	NCBI	EPB90214.1	511008962	HMPREF1544_02898	pfam03142,pfam13632
Rhizopus__delemar__RA__99-880	NCBI	EIE87636.1	384497145	RO3G_12347	pfam03142,pfam13632
Rhizopus__delemar__RA__99-880	NCBI	EIE78333.1	384486153	RO3G_03037	pfam03142,pfam13632
Rhizopus__delemar__RA__99-880	NCBI	EIE75722.1	384483542	RO3G_00426	pfam03142,pfam13632
Rhizopus__delemar__RA__99-880	NCBI	EIE79998.1	384487818	RO3G_04703	pfam03142,pfam13632
Rhizopus__delemar__RA__99-880	NCBI	EIE81462.1	384490240	RO3G_06167	pfam03142,pfam13632
Phycomyces__blakesleeanus__NRRL1555	JGI	29595	NA	Phybl1.estExt_Genewise1.C_50083	pfam03142,pfam13632
Phycomyces__blakesleeanus__NRRL1555	JGI	86154	NA	gw1.29.7.1	pfam00859,pfam03142,pfam13632
Phycomyces__blakesleeanus__NRRL1555	JGI	96168	NA	gw1.6.478.1	pfam03142,pfam13632
Phycomyces__blakesleeanus__NRRL1555	JGI	16235	NA	Phybl1.e_gw1.2.1091.1	pfam03142,pfam13632
Rhizophagus__irregularis__DAOM__181602	NCBI	ESA05778.1	552921316	GLOINDRAFT_225626	pfam03142,pfam13632
Rhizophagus__irregularis__DAOM__181602	NCBI	ESA06061.1	552921679	GLOINDRAFT_349919	pfam03142,pfam09606,pfam13632
Rhizophagus__irregularis__DAOM__181602	NCBI	ESA14947.1	552931317	GLOINDRAFT_167899	pfam03142,pfam08510,pfam13632
Enterocytozoon__bieneusi__H348	NCBI	EED42185.1	220063723	EBI_24679	pfam03142,pfam13632
Enterocytozoon__bieneusi__H348	NCBI	EED42199.1	220063749	EBI_23833	pfam03142,pfam13632
Enterocytozoon__bieneusi__H348	NCBI	EED42622.1	220064532	EBI_22038	pfam03142,pfam13632
Enterocytozoon__bieneusi__H348	NCBI	EED42674.1	220064633	EBI_25019	pfam03142,pfam13632
Enterocytozoon__bieneusi__H348	NCBI	EED41658.1	220062590	EBI_23517	pfam03142,pfam13632
Nematocida__parisii__ERTm3	NCBI	EIJ88776.1	387593752	NEQG_00595	pfam03142,pfam13632
Nematocida__sp.__1__ERTm2	NCBI	EHY66347.1	378756322	NERG_01043	pfam03142,pfam13632
Nosema__apis__BRL__01	NCBI	EQB60652.1	530541394	NAPIS_ORF01775	pfam03142,pfam13632
Nosema__bombycis__CQ1	NCBI	EOB13805.1	484855988	NBO_58g0010	pfam03142,pfam13632
Vittaforma__corneae__ATCC__50505	NCBI	ELA41774.1	429962230	VICG_01126	pfam01594,pfam03142,pfam13632
Trachipleistophora__hominis	NCBI	ELQ75318.1	440492780	THOM_1704	pfam03142,pfam13632
Vavraia__culicis__floridensis	NCBI	ELA47842.1	429965845	VCUG_00684	pfam03142,pfam13632
Spraguea__lophii__42_110	NCBI	EPR79483.1	523780158	SLOPH_202	pfam02554,pfam03142,pfam13632
Encephalitozoon__cuniculi__GB-M1	NCBI	XP_965977.1	85691155	ECU01_1390	pfam03142,pfam13632
Encephalitozoon__hellem__ATCC__50504	NCBI	XP_003886734.1	401825277	EHEL_011300	pfam03142,pfam13632
Encephalitozoon__intestinalis__ATCC__50506	NCBI	XP_003072355.1	303388241	Eint_011330	pfam03142,pfam13632
Encephalitozoon__romaleae__SJ-2008	NCBI	AFN82467.1	396080846	EROM_011230	pfam03142,pfam13632
Catenaria__anguillulae__PL171	JGI	129856	NA	gene_14143	pfam03142,pfam13632
Catenaria__anguillulae__PL171	JGI	116050	NA	gene_472	pfam03142,pfam09721,pfam13632
Catenaria__anguillulae__PL171	JGI	117750	NA	gene_2231	pfam03142,pfam13632
Catenaria__anguillulae__PL171	JGI	122612	NA	gene_6850	pfam03142,pfam09606,pfam13632
Leptosphaeria__maculans__JN3	JGI	7512	NA	gene_7512	pfam03142,pfam05750,pfam10243,pfam13632
Coemansia__reversa__NRRL__1564	JGI	30126	NA	gene_3149	pfam03142,pfam13632
Coemansia__reversa__NRRL__1564	JGI	46483	NA	gene_5392	pfam03142,pfam13632
Coemansia__reversa__NRRL__1564	JGI	90709	NA	gene_686	pfam03142,pfam13632
Backusella__circina__FSU__941	JGI	169652	NA	gene_3772	pfam03142,pfam13632
Backusella__circina__FSU__941	JGI	326742	NA	gene_16885	pfam03142,pfam13632
Backusella__circina__FSU__941	JGI	177493	NA	gene_4800	pfam03142,pfam13632
Backusella__circina__FSU__941	JGI	77858	NA	gene_17017	pfam03142,pfam13632
Backusella__circina__FSU__941	JGI	192925	NA	gene_8690	pfam03142,pfam13632
Backusella__circina__FSU__941	JGI	200031	NA	gene_17174	pfam03142,pfam13632
Backusella__circina__FSU__941	JGI	241284	NA	gene_9440	pfam03142,pfam10129,pfam13632
Backusella__circina__FSU__941	JGI	167665	NA	gene_5660	pfam03142,pfam13632
Rhizopus__microsporus__var.__microsporus	JGI	4158	NA	gene_355	pfam03142,pfam13632
Rhizopus__microsporus__var.__microsporus	JGI	202842	NA	gene_5791	pfam03142,pfam13632
Rhizopus__microsporus__var.__microsporus	JGI	206345	NA	gene_8813	pfam03142,pfam13632
Rhizopus__microsporus__var.__microsporus	JGI	206362	NA	gene_8936	pfam03142,pfam13632
Rhizopus__microsporus__var.__microsporus	JGI	214971	NA	gene_5443	pfam03142,pfam13632
Rhizopus__microsporus__var.__microsporus	JGI	229539	NA	gene_8807	pfam03142,pfam13632
Rhizopus__microsporus__var.__microsporus	JGI	191018	NA	gene_10943	pfam03142,pfam13632
Umbelopsis__ramanniana__AG	JGI	220130	NA	gene_874	pfam03142,pfam10577,pfam13632
Umbelopsis__ramanniana__AG	JGI	232863	NA	gene_3986	pfam03142,pfam13632
Umbelopsis__ramanniana__AG	JGI	178632	NA	gene_9170	pfam03142,pfam13632
Umbelopsis__ramanniana__AG	JGI	233665	NA	gene_4169	pfam03142,pfam13632
Umbelopsis__ramanniana__AG	JGI	250022	NA	gene_8075	pfam03142,pfam13632
Umbelopsis__ramanniana__AG	JGI	256475	NA	gene_9609	pfam03142,pfam13632,pfam15073
Umbelopsis__ramanniana__AG	JGI	263393	NA	gene_11313	pfam03142,pfam13632
Antonospora__locustae__HM-2013	JGI	1126	NA	contig_1194	pfam03142,pfam13632
Piromyces__sp.__E2	JGI	27365	NA	gene_8793	pfam03142,pfam13632
Piromyces__sp.__E2	JGI	40296	NA	gene_3615	pfam03142,pfam13632
Piromyces__sp.__E2	JGI	42437	NA	gene_6194	pfam03142,pfam13632
Piromyces__sp.__E2	JGI	45558	NA	gene_9602	pfam03142,pfam13632
Piromyces__sp.__E2	JGI	45790	NA	gene_9828	pfam03142,pfam13632
Piromyces__sp.__E2	JGI	52856	NA	gene_692	pfam03142,pfam13632

## Sheet: Type A1
Table S4-Sheet 2: CHSs with Type A1 domain structure
Species	DB_source	protein_id	gi	locus_tag	PFAM_id
Allomyces__macrogynus	BI	AMAG_00190T0	AMAG_00190	AMAG_00190	pfam01644,pfam03142
Allomyces__macrogynus	BI	AMAG_19426T0	AMAG_19426	AMAG_19426	pfam01644,pfam03142
Allomyces__macrogynus	BI	AMAG_19677T0	AMAG_19677	AMAG_19677	pfam01644,pfam03142,pfam13632
Catenaria__anguillulae__PL171	JGI	128246	NA	gene_12554	pfam01644,pfam03142
Catenaria__anguillulae__PL171	JGI	128917	NA	gene_13256	pfam01644,pfam03142
Catenaria__anguillulae__PL171	JGI	120765	NA	gene_4946	pfam01644,pfam03142,pfam13632
Meyerozyma__guilliermondii__ATCC__6260	NCBI	EDK37950.1	146389792	PGUG_02048	pfam01644,pfam03142
Penicillium__digitatum__PHI26	NCBI	EKV15110.1	425776913	PDIG_27910	pfam01644,pfam03142
Rhizophagus__irregularis__DAOM__181602	NCBI	ESA05533.1	552921009	GLOINDRAFT_35412	pfam01644,pfam03142
Tuber__melanosporum	NCBI	CAZ84721.1	295636748	GSTUM_00009079001	pfam01644,pfam03142
Tuber__melanosporum	NCBI	CAZ86420.1	295638490	GSTUM_00011849001	pfam01644,pfam03142

## Sheet: Type A3
Table S4-Sheet 3: CHSs with Type A3 domain structure
Species	DB_source	protein_id	gi	locus_tag	PFAM_id
Allomyces__macrogynus	BI	AMAG_12350T0	AMAG_12350	AMAG_12350	pfam01644,pfam03142,pfam08407
Spizellomyces__punctatus	BI	SPPG_04845T0	SPPG_04845	SPPG_04845	pfam01644,pfam03142,pfam07223,pfam08407
Spizellomyces__punctatus	BI	SPPG_09498T0	SPPG_09498	SPPG_09498	pfam01644,pfam03142,pfam08407
Agaricus__bisporus__var.__bisporus__H97	NCBI	EKV47035.1	426197108	AGABI2DRAFT_203819	pfam01644,pfam03142,pfam08407
Batrachochytrium__dendrobatidis__JAM81	NCBI	EGF80647.1	328770606	BATDEDRAFT_19415	pfam01644,pfam03142,pfam08407
Botryobasidium__botryosum__FD-172__SS1	NCBI	KDQ16092.1	646294926	BOTBODRAFT_31167	pfam01644,pfam03142,pfam08407
Botryobasidium__botryosum__FD-172__SS1	NCBI	KDQ21855.1	646300702	BOTBODRAFT_215190	pfam01644,pfam03142,pfam08407
Candida__albicans__SC5314	NCBI	EAK97437.1	46438101	CaO19.7298	pfam01644,pfam03142,pfam08407,pfam09531
Candida__albicans__SC5314	NCBI	EAK98705.1	46439387	CaO19.12839	pfam01644,pfam03142,pfam08407,pfam13347
Candida__albicans__SC5314	NCBI	EAK98805.1	46439488	CaO19.5384	pfam01644,pfam03142,pfam08407,pfam13347
Candida__dubliniensis__CD36	NCBI	XP_002419013.1	241952583	CD36_80650	pfam01644,pfam03142,pfam08407,pfam13347
Candida__dubliniensis__CD36	NCBI	XP_002422381.1	241959324	CD36_34480	pfam01644,pfam03142,pfam08407
Candida__maltosa__Xu316	NCBI	EMG45395.1	459365868	G210_4419	pfam01644,pfam03142,pfam03430,pfam08407,pfam09531
Candida__orthopsilosis__Co__90-125	NCBI	XP_003870979.1	448535459	CORT_0G01660	pfam01644,pfam03142,pfam08407
Candida__orthopsilosis__Co__90-125	NCBI	XP_003871433.1	448538025	CORT_0H01960	pfam01644,pfam03142,pfam07695,pfam08407
Candida__tenuis__ATCC__10573	NCBI	XP_006687051.1	575515561	CANTEDRAFT_106977	pfam01644,pfam03142,pfam05656,pfam08407
Candida__tropicalis__MYA-3404	NCBI	XP_002546471.1	255723074	CTRG_05949	pfam01644,pfam03142,pfam08407
Candida__tropicalis__MYA-3404	NCBI	XP_002550802.1	255731756	CTRG_05100	pfam01644,pfam03142,pfam07695,pfam08407
Capronia__coronata__CBS__617.96	NCBI	XP_007720057.1	628219118	A1O1_00952	pfam01644,pfam03142,pfam08407
Capronia__epimyces__CBS__606.96	NCBI	EXJ89908.1	590014706	A1O3_02975	pfam01644,pfam03142,pfam08407
Ceriporiopsis__subvermispora__B	NCBI	EMD37704.1	449546735	CERSUDRAFT_50646	pfam01644,pfam03142,pfam08407
Cladophialophora__carrionii__CBS__160.54	NCBI	XP_008727087.1	671173242	G647_04524	pfam01644,pfam08407,pfam13641
Cladophialophora__psammophila__CBS__110553	NCBI	EXJ73593.1	589990943	A1O5_03355	pfam01644,pfam03142,pfam08407
Cladophialophora__yegresii__CBS__114405	NCBI	XP_007756373.1	628289722	A1O7_04168	pfam01644,pfam08407,pfam13641
Claviceps__purpurea__20.1	NCBI	CCE34017.1	399165083	CPUR_07948	pfam01644,pfam03142,pfam03157,pfam08407
Clavispora__lusitaniae__ATCC__42720	NCBI	EEQ36401.1	238846937	CLUG_00524	pfam01644,pfam03142,pfam08407
Coniophora__puteana__RWD-64-598__SS2	NCBI	EIW82657.1	392593332	CONPUDRAFT_52518	pfam01644,pfam03142,pfam08407
Coprinopsis__cinerea__okayama7#130	NCBI	EAU91728.1	116508833	CC1G_04496	pfam01644,pfam03142,pfam08407
Cryptococcus__gattii__WM276	NCBI	XP_003194382.1	321259323	CGB_E4240C	pfam01644,pfam03142,pfam08407
Debaryomyces__hansenii__CBS767	NCBI	XP_456523.2	294654462	DEHA2A04642g	pfam01644,pfam03142,pfam07695,pfam08407
Dichomitus__squalens__LYAD-421__SS1	NCBI	EJF65509.1	395333131	DICSQDRAFT_51763	pfam01644,pfam03142,pfam08407
Endocarpon__pusillum__Z07020	NCBI	XP_007796596.1	629669289	UCREL1_8730	pfam01644,pfam03142,pfam08407
Eutypa__lata__UCREL1	NCBI	EMR64284.1	471562875	UCREL1_8730	pfam01644,pfam03142,pfam08407
Exophiala__aquamarina__CBS__119918	NCBI	KEF62482.1	656916904	A1O9_00455	pfam01644,pfam03142,pfam08407
Exophiala__dermatitidis__NIH-UT8656	NCBI	XP_009158930.1	684170118	HMPREF1120_06479	pfam01644,pfam03142,pfam08407
Fibroporia__radiculosa	NCBI	CCM04085.1	403417385	FIBRA_06244	pfam01644,pfam03142,pfam08407
Fomitiporia__mediterranea__MF3-22	NCBI	EJD02909.1	393217420	FOMMEDRAFT_84790	pfam01644,pfam03142,pfam08407
Fomitopsis__pinicola__FP-58527__SS1	NCBI	EPS95560.1	527294705	FOMPIDRAFT_145706	pfam01644,pfam03142,pfam08407
Galerina__marginata__CBS__339.88	NCBI	KDR75062.1	648161355	GALMADRAFT_70113	pfam01644,pfam03142,pfam08407
Galerina__marginata__CBS__339.88	NCBI	KDR77594.1	648163907	GALMADRAFT_65539	pfam01644,pfam03142,pfam08407
Gloeophyllum__trabeum__ATCC__11539	NCBI	EPQ56996.1	521726834	GLOTRDRAFT_73487	pfam01644,pfam03142,pfam08407
Heterobasidion__irregulare__TC__32-1	NCBI	ETW82315.1	575066701	HETIRDRAFT_122804	pfam01644,pfam02948,pfam03142,pfam04554,pfam08407
Kazachstania__naganishii__CBS__8797	NCBI	CCK70784.1	403216287	KNAG_0F01160	pfam01644,pfam03142,pfam08407
Kazachstania__naganishii__CBS__8797	NCBI	CCK72520.1	403218028	KNAG_0K01590	pfam01644,pfam03142,pfam08407,pfam08493,pfam13346
Kuraishia__capsulata__CBS__1993	NCBI	CDK28598.1	584391976	KUCA_T00004582001	pfam01529,pfam01644,pfam01694,pfam03142,pfam08407,pfam13632
Laccaria__bicolor__S238N-H82	NCBI	EDR11492.1	164647248	LACBIDRAFT_246643	pfam01644,pfam03142,pfam08407
Lachancea__thermotolerans__CBS__6340	NCBI	XP_002552109.1	255711652	KLTH0B07392g	pfam01644,pfam03142,pfam08407,pfam12730
Lodderomyces__elongisporus__NRRL__YB-4239	NCBI	EDK44031.1	146449775	LELG_02210	pfam01644,pfam03142,pfam08407,pfam13347
Lodderomyces__elongisporus__NRRL__YB-4239	NCBI	EDK46832.1	146452576	LELG_05013	pfam01644,pfam03142,pfam08407,pfam12730
Lodderomyces__elongisporus__NRRL__YB-4239	NCBI	EDK47203.1	146452947	LELG_05384	pfam01644,pfam03142,pfam08407
Meyerozyma__guilliermondii__ATCC__6260	NCBI	EDK37465.2	190345561	PGUG_01563	pfam01644,pfam03142,pfam08407
Microbotryum__violaceum__p1A1__Lamole	NCBI	KDE05446.1	634350176	MVLG_04136	pfam01644,pfam03142,pfam08407
Mixia__osmundae__IAM__14324	NCBI	KEI36221.1	658161496	L969DRAFT_68218	pfam01644,pfam03142,pfam08407,pfam14264
Moniliophthora__roreri__MCA__2997	NCBI	ESK96664.1	554915584	Moror_6884	pfam01644,pfam03142,pfam08407,pfam12730
Naumovozyma__dairenensis__CBS__421	NCBI	XP_003670909.1	365988156	NDAI_0F03480	pfam01644,pfam03142,pfam08407
Ogataea__parapolymorpha__DL-1	NCBI	ESW97746.1	562972007	HPODL_01832	pfam01644,pfam03142,pfam08407
Phialophora__europaea__CBS__101466	NCBI	ETN41175.1	568118568	HMPREF1541_03110	pfam01644,pfam03142,pfam08407
Pleurotus__ostreatus__PC15	NCBI	KDQ26158.1	646305011	PLEOSDRAFT_1058237	pfam01644,pfam03142,pfam04554,pfam07223,pfam08407
Pleurotus__ostreatus__PC15	NCBI	KDQ27795.1	646306650	PLEOSDRAFT_28823	pfam01644,pfam03142,pfam08407
Punctularia__strigosozonata__HHB-11173__SS5	NCBI	EIN11658.1	390602265	PUNSTDRAFT_98832	pfam01644,pfam03142,pfam08407
Rhizophagus__irregularis__DAOM__181602	NCBI	ESA21436.1	552938332	GLOINDRAFT_121158	pfam01644,pfam03142,pfam08407
Rhizophagus__irregularis__DAOM__181602	NCBI	ESA24071.1	552941083	GLOINDRAFT_318355	pfam01644,pfam03142,pfam08407
Rhizophagus__irregularis__DAOM__181602	NCBI	ESA00610.1	552915330	GLOINDRAFT_328520	pfam01644,pfam03142,pfam08407
Rhodosporidium__toruloides__NP11	NCBI	EMS19857.1	472582161	RHTO_03900	pfam01644,pfam03142,pfam08407
Scheffersomyces__stipitis__CBS__6054	NCBI	XP_001384130.2	150865069	PICST_65597	pfam01644,pfam03142,pfam08407
Schizophyllum__commune__H4-8	NCBI	EFI95610.1	300104204	SCHCODRAFT_39094	pfam01644,pfam03142,pfam08407
Schizosaccharomyces__cryophilus__OY26	NCBI	EPY52688.1	528318113	SPOG_02009	pfam01644,pfam03142,pfam08407
Schizosaccharomyces__octosporus__yFS286	NCBI	EPX72734.1	528063171	SOCG_00496	pfam01644,pfam03142,pfam08407
Serpula__lacrymans__var.__lacrymans__S7.3	NCBI	EGO00075.1	336371735	SERLA73DRAFT_107038	pfam01644,pfam03142,pfam08407
Spathaspora__passalidarum__NRRL__Y-27907	NCBI	EGW29990.1	344299637	SPAPADRAFT_144438	pfam01644,pfam03142,pfam08407
Spathaspora__passalidarum__NRRL__Y-27907	NCBI	EGW33813.1	344303564	SPAPADRAFT_59174	pfam01644,pfam03142
Tetrapisispora__blattae__CBS__6284	NCBI	XP_004178426.1	444315538	TBLA_0B00640	pfam01644,pfam03142,pfam08407
Thielavia__terrestris__NRRL__8126	NCBI	AEO70950.1	347004551	THITE_2147675	pfam01644,pfam03142,pfam08407
Trametes__versicolor__FP-101664__SS1	NCBI	EIW63419.1	392570246	TRAVEDRAFT_69433	pfam01644,pfam03142,pfam08407
Tremella__mesenterica__DSM__1558	NCBI	EIW73092.1	392579965	TREMEDRAFT_70893	pfam01644,pfam03142,pfam04554,pfam07223,pfam08407
Trichosporon__asahii__var.__asahii__CBS__8904	NCBI	EKD01557.1	406698319	A1Q2_04118	pfam01644,pfam03142,pfam07223,pfam08407,pfam13347
Vanderwaltozyma__polyspora__DSM__70294	NCBI	EDO17977.1	156116504	Kpol_1054p24	pfam01644,pfam03142,pfam08407,pfam09531
Vanderwaltozyma__polyspora__DSM__70294	NCBI	EDO18858.1	156117396	Kpol_1023p27	pfam01644,pfam01757,pfam03142,pfam08407

## Sheet: Type B3
Table S4-Sheet4: CHSs with Type B3 domain structure
Species	DB_source	protein_id	gi	locus_tag	PFAM_id
Allomyces__macrogynus	BI	AMAG_12722T0	AMAG_12722	AMAG_12722	pfam00063,pfam03142,pfam08766,pfam13632
Allomyces__macrogynus	BI	AMAG_01322T0	AMAG_01322	AMAG_01322	pfam00063,pfam03142,pfam08766,pfam13632
Allomyces__macrogynus	BI	AMAG_14686T0	AMAG_14686	AMAG_14686	pfam00063,pfam03142,pfam08766,pfam13632
Allomyces__macrogynus	BI	AMAG_05513T0	AMAG_05513	AMAG_05513	pfam00063,pfam03142,pfam08766,pfam13632
Allomyces__macrogynus	BI	AMAG_07735T0	AMAG_07735	AMAG_07735	pfam00063,pfam03142,pfam08766,pfam13632
Allomyces__macrogynus	BI	AMAG_07755T0	AMAG_07755	AMAG_07755	pfam00063,pfam03142,pfam08766,pfam13632
Allomyces__macrogynus	BI	AMAG_09745T0	AMAG_09745	AMAG_09745	pfam00063,pfam00173,pfam03142,pfam08766,pfam13632
Allomyces__macrogynus	BI	AMAG_09765T0	AMAG_09765	AMAG_09765	pfam00063,pfam03142,pfam08766,pfam13632
Spizellomyces__punctatus	BI	SPPG_03441T0	SPPG_03441	SPPG_03441	pfam00063,pfam03142,pfam08766,pfam09594,pfam13632,pfam15449
Spizellomyces__punctatus	BI	SPPG_06138T0	SPPG_06138	SPPG_06138	pfam00063,pfam03142,pfam08766,pfam13632
Spizellomyces__punctatus	BI	SPPG_06659T0	SPPG_06659	SPPG_06659	pfam00063,pfam03142,pfam08766,pfam13632
Catenaria__anguillulae__PL171	JGI	122876	NA	gene_7097	pfam00063,pfam03142,pfam08766,pfam13632
Conidiobolus__coronatus__NRRL28638	JGI	11199	NA	gene_8662	pfam00063,pfam03142,pfam08766,pfam13632
Conidiobolus__coronatus__NRRL28638	JGI	11202	NA	gene_8664	pfam00063,pfam03142,pfam08766,pfam13632
Conidiobolus__coronatus__NRRL28638	JGI	39527	NA	gene_4963	pfam00063,pfam03142,pfam08766,pfam13632,pfam13687
Piromyces__sp.__E2	JGI	38925	NA	gene_2055	pfam00063,pfam03142,pfam08766,pfam13632
Piromyces__sp.__E2	JGI	38955	NA	gene_2054	pfam00063,pfam03142,pfam08766,pfam13632
Piromyces__sp.__E2	JGI	44015	NA	gene_8031	pfam00063,pfam03142,pfam08766,pfam13632
Piromyces__sp.__E2	JGI	45248	NA	gene_9336	pfam00063,pfam03142,pfam08766,pfam13632
Batrachochytrium__dendrobatidis__JAM81	NCBI	EGF79520.1	328769476	BATDEDRAFT_35424	pfam00063,pfam03142,pfam08766,pfam13632
Batrachochytrium__dendrobatidis__JAM81	NCBI	EGF82537.1	328772499	BATDEDRAFT_34502	pfam00063,pfam03142,pfam08766,pfam13632
Phaeosphaeria__nodorum__SN15	NCBI	EAT86989.2	160706843	SNOG_05925	pfam13254,pfam13632,pfam13641
