# Supplementary material for: Evolution of the chitin synthase gene family correlates with fungal morphogenesis and adaption to ecological niches
Source: Sci Rep. 2017 Mar 16;7:44527. doi: 10.1038/srep44527 (PMC5353729; doi:10.1038/srep44527)
Supplement: Supplementary Table S5 [file srep44527-s6.xlsx]

## Sheet: Sheet1
Table S5: The list of CHSs used in Fig. S2
my_species	locus_tag	PFAM_id
Allomyces__macrogynus	AMAG_17040	pfam01644,pfam03142,pfam06273,pfam08407
Allomyces__macrogynus	AMAG_17354	pfam00063,pfam00173,pfam03142,pfam08766,pfam13632
Allomyces__macrogynus	AMAG_20713	pfam00173,pfam03142,pfam08766,pfam13632
Allomyces__macrogynus	AMAG_02955	pfam01644,pfam03142,pfam08407,pfam13632
Allomyces__macrogynus	AMAG_05239	pfam01644,pfam03142,pfam08407
Allomyces__macrogynus	AMAG_07719	pfam00063,pfam00173,pfam03142,pfam08766,pfam13632
Allomyces__macrogynus	AMAG_08465	pfam01644,pfam03142,pfam08407,pfam15308
Allomyces__macrogynus	AMAG_09783	pfam00063,pfam00173,pfam03142,pfam13632
Allomyces__macrogynus	AMAG_10238	pfam01644,pfam03142,pfam08407
Spizellomyces__punctatus	SPPG_03084	pfam00173,pfam03142,pfam12868,pfam13632
Spizellomyces__punctatus	SPPG_03909	pfam01644,pfam03142,pfam08407
Spizellomyces__punctatus	SPPG_05446	pfam01644,pfam03142,pfam08407,pfam15449
Spizellomyces__punctatus	SPPG_05605	pfam01644,pfam03142,pfam07223,pfam08407,pfam14179
Spizellomyces__punctatus	SPPG_07609	pfam01644,pfam03142,pfam08407
Spizellomyces__punctatus	SPPG_07669	pfam00173,pfam00173,pfam03142,pfam08766,pfam13632
Spizellomyces__punctatus	SPPG_00937	pfam00063,pfam00173,pfam03142,pfam08766,pfam13632
Backusella__circina__FSU__941	gene_4083	pfam00173,pfam03142,pfam13632
Backusella__circina__FSU__941	gene_15211	pfam00063,pfam00173,pfam03142,pfam13632
Backusella__circina__FSU__941	gene_15276	pfam00063,pfam00173,pfam03142,pfam08766,pfam13632
Backusella__circina__FSU__941	gene_15106	pfam00063,pfam00173,pfam00173,pfam03142,pfam08766,pfam13632
Backusella__circina__FSU__941	gene_9306	pfam00063,pfam00173,pfam03142,pfam08430,pfam08766,pfam09721,pfam11498,pfam13632
Backusella__circina__FSU__941	gene_16495	pfam01644,pfam03142,pfam08407
Backusella__circina__FSU__941	gene_4930	pfam01644,pfam03142,pfam08407
Backusella__circina__FSU__941	gene_3851	pfam01644,pfam03142,pfam08407
Backusella__circina__FSU__941	gene_6389	pfam03142,pfam09606,pfam13632
Backusella__circina__FSU__941	gene_14461	pfam01644,pfam08407,pfam13641
Backusella__circina__FSU__941	gene_2150	pfam00063,pfam00173,pfam03142,pfam13632
Backusella__circina__FSU__941	gene_2388	pfam01644,pfam03142,pfam07223,pfam08407
Backusella__circina__FSU__941	gene_7254	pfam00063,pfam00173,pfam03142,pfam08766,pfam13632
Backusella__circina__FSU__941	gene_11340	pfam00063,pfam00173,pfam03142,pfam13632
Backusella__circina__FSU__941	gene_14078	pfam01644,pfam03142,pfam08407,pfam13347
Backusella__circina__FSU__941	gene_4899	pfam01644,pfam03142,pfam08407
Backusella__circina__FSU__941	gene_16748	pfam01644,pfam03142,pfam08407
Backusella__circina__FSU__941	gene_12205	pfam00063,pfam00173,pfam03142,pfam08766,pfam13632
Backusella__circina__FSU__941	gene_3583	pfam00063,pfam00173,pfam03142,pfam08766,pfam13632
Backusella__circina__FSU__941	gene_815	pfam00063,pfam00173,pfam00173,pfam03142,pfam13632
Backusella__circina__FSU__941	gene_4928	pfam00173,pfam03142,pfam13632
Backusella__circina__FSU__941	gene_6855	pfam00063,pfam00173,pfam03142,pfam13632
Catenaria__anguillulae__PL171	gene_7618	pfam03142,pfam13632
Catenaria__anguillulae__PL171	gene_7620	pfam03142,pfam13632
Catenaria__anguillulae__PL171	gene_8423	pfam00063,pfam00173,pfam03142,pfam08766,pfam13632
Catenaria__anguillulae__PL171	gene_11973	pfam00063,pfam03142,pfam08766,pfam13632
Catenaria__anguillulae__PL171	gene_1871	pfam00173,pfam00740,pfam03142,pfam03154,pfam13632
Catenaria__anguillulae__PL171	gene_9973	pfam00063,pfam00173,pfam03142,pfam08766,pfam13632
Catenaria__anguillulae__PL171	gene_11823	pfam00063,pfam00173,pfam03142,pfam08766,pfam13632
Catenaria__anguillulae__PL171	gene_4989	pfam01644,pfam03142,pfam08407
Coemansia__reversa__NRRL__1564	gene_728	pfam00063,pfam00173,pfam03142,pfam08766,pfam13632
Coemansia__reversa__NRRL__1564	gene_1323	pfam00173,pfam03142,pfam13632
Coemansia__reversa__NRRL__1564	gene_5829	pfam00173,pfam03142,pfam13632
Coemansia__reversa__NRRL__1564	gene_729	pfam00063,pfam00173,pfam03142,pfam08766,pfam13632
Coemansia__reversa__NRRL__1564	gene_1538	pfam01644,pfam03142,pfam04621,pfam08407
Coemansia__reversa__NRRL__1564	gene_4713	pfam00063,pfam00173,pfam03142,pfam08766,pfam09606,pfam13632
Coemansia__reversa__NRRL__1564	gene_5831	pfam00173,pfam03142,pfam08766,pfam13632
Coemansia__reversa__NRRL__1564	gene_6550	pfam00173,pfam03142,pfam08766,pfam13632
Conidiobolus__coronatus__NRRL28638	gene_7833	pfam00173,pfam03142,pfam13632
Conidiobolus__coronatus__NRRL28638	gene_7981	pfam03142,pfam13632
Conidiobolus__coronatus__NRRL28638	gene_8956	pfam01644,pfam03142,pfam08407
Conidiobolus__coronatus__NRRL28638	gene_9733	pfam00063,pfam00173,pfam03142,pfam08430,pfam08766,pfam13632
Leptosphaeria__maculans__JN3	gene_11438	pfam01644,pfam03142,pfam08407
Leptosphaeria__maculans__JN3	gene_2337	pfam13632,pfam13641
Leptosphaeria__maculans__JN3	gene_2347	pfam00063,pfam00173,pfam03142,pfam08766,pfam13632
Leptosphaeria__maculans__JN3	gene_5621	pfam01644,pfam03142,pfam08407
Leptosphaeria__maculans__JN3	gene_73	pfam00487,pfam01644,pfam03142,pfam08407
Piromyces__sp.__E2	gene_3377	pfam01644,pfam03142,pfam08407
Piromyces__sp.__E2	gene_2023	pfam01644,pfam03142,pfam04554,pfam08407,pfam15240
Piromyces__sp.__E2	gene_1847	pfam03142,pfam13632
Piromyces__sp.__E2	gene_8800	pfam00173,pfam03142,pfam13632
Piromyces__sp.__E2	gene_10847	pfam00173,pfam03142,pfam13632
Podospora__anserina__S__mat+	gene_2556	pfam01644,pfam03142,pfam07223,pfam08407,pfam14377
Podospora__anserina__S__mat+	gene_2782	pfam01644,pfam03142,pfam08407
Podospora__anserina__S__mat+	gene_4010	pfam01644,pfam03142,pfam08407
Podospora__anserina__S__mat+	gene_4559	pfam00063,pfam00173,pfam03142,pfam08766,pfam13632
Podospora__anserina__S__mat+	gene_4560	pfam00063,pfam00173,pfam03142,pfam08766,pfam13632,pfam14296
Podospora__anserina__S__mat+	gene_4675	pfam13632,pfam13641
Podospora__anserina__S__mat+	gene_1305	pfam00173,pfam03142,pfam13632
Rhizopus__microsporus__var.__microsporus	gene_4526	pfam00173,pfam03142,pfam13632
Rhizopus__microsporus__var.__microsporus	gene_10737	pfam01644,pfam03142,pfam08407
Rhizopus__microsporus__var.__microsporus	gene_8361	pfam00063,pfam00173,pfam03142,pfam13632
Rhizopus__microsporus__var.__microsporus	gene_209	pfam01644,pfam03142,pfam07223,pfam08407
Rhizopus__microsporus__var.__microsporus	gene_5249	pfam00063,pfam00173,pfam03142,pfam13632
Rhizopus__microsporus__var.__microsporus	gene_5771	pfam00063,pfam00173,pfam03142,pfam08766,pfam13632
Rhizopus__microsporus__var.__microsporus	gene_900	pfam01644,pfam03142,pfam08407
Rhizopus__microsporus__var.__microsporus	gene_2127	pfam00063,pfam00173,pfam03142,pfam08766,pfam13632
Rhizopus__microsporus__var.__microsporus	gene_2761	pfam01644,pfam03142,pfam08407
Rhizopus__microsporus__var.__microsporus	gene_9957	pfam00063,pfam00173,pfam03142,pfam08766,pfam13632
Rhizopus__microsporus__var.__microsporus	gene_8068	pfam00063,pfam00173,pfam03142,pfam08766,pfam13632
Rhizopus__microsporus__var.__microsporus	gene_8188	pfam00063,pfam00173,pfam00173,pfam03142,pfam08766,pfam13632
Rhizopus__microsporus__var.__microsporus	gene_3168	pfam00063,pfam00173,pfam03142,pfam13632
Rhizopus__microsporus__var.__microsporus	gene_9398	pfam00063,pfam00173,pfam00173,pfam03142,pfam08766,pfam13514,pfam13632,pfam13747
Umbelopsis__ramanniana__AG	gene_3826	pfam01644,pfam03142,pfam08407
Umbelopsis__ramanniana__AG	gene_8447	pfam00173,pfam03142,pfam13632
Umbelopsis__ramanniana__AG	gene_3685	pfam01644,pfam03142,pfam08407
Umbelopsis__ramanniana__AG	gene_4393	pfam00063,pfam00173,pfam03142,pfam13632
Umbelopsis__ramanniana__AG	gene_4695	pfam01644,pfam03142,pfam07223,pfam08407
Umbelopsis__ramanniana__AG	gene_6012	pfam00063,pfam00173,pfam00173,pfam03142,pfam08766,pfam13632
Umbelopsis__ramanniana__AG	gene_6508	pfam00173,pfam01595,pfam03142,pfam03276,pfam13632
Umbelopsis__ramanniana__AG	gene_7312	pfam01644,pfam03142,pfam08407
Umbelopsis__ramanniana__AG	gene_7980	pfam00063,pfam00173,pfam00173,pfam03142,pfam08766,pfam13632
Umbelopsis__ramanniana__AG	gene_8988	pfam01644,pfam03142,pfam08407,pfam12730
Umbelopsis__ramanniana__AG	gene_6313	pfam00063,pfam00173,pfam03142,pfam08766,pfam13632
Umbelopsis__ramanniana__AG	gene_11248	pfam01644,pfam03142,pfam08407
Umbelopsis__ramanniana__AG	gene_9	pfam01644,pfam03142,pfam08407
Agaricus__bisporus__var.__bisporus__H97	AGABI2DRAFT_212165	pfam03142,pfam04959,pfam08766,pfam13632
Agaricus__bisporus__var.__bisporus__H97	AGABI2DRAFT_187535	pfam00063,pfam00173,pfam03142,pfam08766,pfam13632
Agaricus__bisporus__var.__bisporus__H97	AGABI2DRAFT_221343	pfam00173,pfam03142,pfam13632
Agaricus__bisporus__var.__bisporus__H97	AGABI2DRAFT_230160	pfam01644,pfam03142,pfam08407
Agaricus__bisporus__var.__bisporus__H97	AGABI2DRAFT_191834	pfam01644,pfam03142,pfam08407
Agaricus__bisporus__var.__bisporus__H97	AGABI2DRAFT_60607	pfam01644,pfam03142,pfam08407,pfam11710
Ajellomyces__capsulatus__H143	HCDG_08060	pfam00487,pfam01636,pfam01644,pfam03142,pfam08407
Ajellomyces__capsulatus__H143	HCDG_08107	pfam01644,pfam03142,pfam08407
Ajellomyces__capsulatus__H143	HCDG_07071	pfam13632,pfam13641
Ajellomyces__capsulatus__H143	HCDG_05556	pfam01644,pfam02949,pfam03142,pfam03154,pfam08407
Ajellomyces__capsulatus__H143	HCDG_05306	pfam03142,pfam13632
Ajellomyces__capsulatus__H143	HCDG_04464	pfam00063,pfam00173,pfam03142,pfam08766,pfam13632
Ajellomyces__capsulatus__H143	HCDG_04466	pfam00173,pfam03142,pfam08766,pfam13632
Ajellomyces__dermatitidis__SLH14081	BDBG_07172	pfam01644,pfam03142,pfam08407
Ajellomyces__dermatitidis__SLH14081	BDBG_05130	pfam01644,pfam03142,pfam07223,pfam08407
Ajellomyces__dermatitidis__SLH14081	BDBG_05182	pfam01644,pfam03142,pfam08407
Ajellomyces__dermatitidis__SLH14081	BDBG_04157	pfam00173,pfam03142,pfam13632
Ajellomyces__dermatitidis__SLH14081	BDBG_03232	pfam00063,pfam00173,pfam03142,pfam08766,pfam13632
Ajellomyces__dermatitidis__SLH14081	BDBG_03234	pfam00063,pfam00173,pfam03142,pfam08766,pfam13632
Ajellomyces__dermatitidis__SLH14081	BDBG_00955	pfam03142,pfam03631,pfam13632
Arthrobotrys__oligospora__ATCC__24927	AOL_s00210g37	pfam00063,pfam00173,pfam03142,pfam08766,pfam13632
Arthrobotrys__oligospora__ATCC__24927	AOL_s00210g38	pfam00063,pfam00173,pfam03142,pfam08766,pfam13632
Arthrobotrys__oligospora__ATCC__24927	AOL_s00079g31	pfam01644,pfam03142,pfam08407,pfam12698
Arthrobotrys__oligospora__ATCC__24927	AOL_s00075g153	pfam01644,pfam03142,pfam08407
Arthrobotrys__oligospora__ATCC__24927	AOL_s00075g119	pfam01644,pfam03142,pfam08407
Arthroderma__benhamiae__CBS__112371	ARB_02486	pfam01644,pfam03142,pfam03154,pfam06161,pfam08407
Arthroderma__benhamiae__CBS__112371	ARB_01642	pfam03142,pfam13632,pfam13641
Arthroderma__benhamiae__CBS__112371	ARB_00726	pfam01644,pfam03142,pfam08407
Arthroderma__benhamiae__CBS__112371	ARB_03565	pfam01644,pfam03142,pfam03154,pfam08407,pfam13858
Arthroderma__benhamiae__CBS__112371	ARB_03823	pfam00063,pfam00173,pfam00173,pfam03142,pfam08766,pfam13632
Arthroderma__benhamiae__CBS__112371	ARB_03824	pfam00063,pfam00173,pfam03142,pfam08766,pfam13632
Arthroderma__benhamiae__CBS__112371	ARB_05870	pfam03142,pfam13632
Arthroderma__gypseum__CBS__118893	MGYG_01789	pfam03142,pfam03631,pfam13632,pfam13641
Arthroderma__gypseum__CBS__118893	MGYG_03094	pfam00063,pfam00173,pfam00173,pfam03142,pfam08766,pfam13632
Arthroderma__gypseum__CBS__118893	MGYG_03095	pfam00063,pfam00173,pfam03142,pfam08766,pfam13632
Arthroderma__gypseum__CBS__118893	MGYG_05688	pfam01644,pfam03142,pfam06161,pfam07223,pfam08407
Arthroderma__gypseum__CBS__118893	MGYG_06569	pfam01644,pfam03142,pfam08407
Arthroderma__gypseum__CBS__118893	MGYG_08253	pfam01644,pfam03142,pfam06583,pfam08407,pfam13858
Arthroderma__gypseum__CBS__118893	MGYG_08329	pfam03142,pfam13632
Arthroderma__otae__CBS__113480	MCYG_04016	pfam01644,pfam03142,pfam08407
Arthroderma__otae__CBS__113480	MCYG_03489	pfam00063,pfam00173,pfam00173,pfam03142,pfam08766,pfam13632
Arthroderma__otae__CBS__113480	MCYG_03491	pfam00063,pfam00173,pfam03142,pfam08766,pfam13632
Arthroderma__otae__CBS__113480	MCYG_08285	pfam01644,pfam03142,pfam08407,pfam09483,pfam12868,pfam13440
Arthroderma__otae__CBS__113480	MCYG_02552	pfam01644,pfam03142,pfam08407,pfam13858,pfam15385
Arthroderma__otae__CBS__113480	MCYG_02610	pfam03142,pfam13632
Arthroderma__otae__CBS__113480	MCYG_01239	pfam13625,pfam13632,pfam13641
Ashbya__gossypii__ATCC__10895	AGOS_AEL190W	pfam01644,pfam01757,pfam03142,pfam08407
Ashbya__gossypii__ATCC__10895	AGOS_ABL153W	pfam01644,pfam03142,pfam08407,pfam13346,pfam13347
Ashbya__gossypii__ATCC__10895	AGOS_AEL189W	pfam03142,pfam13632
Aspergillus__clavatus__NRRL__1	ACLA_022860	pfam03142,pfam13632
Aspergillus__clavatus__NRRL__1	ACLA_041870	pfam01644,pfam03142,pfam08407
Aspergillus__clavatus__NRRL__1	ACLA_093000	pfam00487,pfam01644,pfam03142,pfam08407
Aspergillus__clavatus__NRRL__1	ACLA_054220	pfam01644,pfam03142,pfam08407
Aspergillus__clavatus__NRRL__1	ACLA_072240	pfam00063,pfam00173,pfam00173,pfam03142,pfam08766,pfam13632
Aspergillus__clavatus__NRRL__1	ACLA_072250	pfam00063,pfam00173,pfam03142,pfam08766,pfam13632
Aspergillus__clavatus__NRRL__1	ACLA_004550	pfam01644,pfam03142,pfam08407
Aspergillus__clavatus__NRRL__1	ACLA_059050	pfam03142,pfam13632
Aspergillus__flavus__NRRL3357	AFLA_078290	pfam03142,pfam13632
Aspergillus__flavus__NRRL3357	AFLA_086070	pfam01644,pfam03142,pfam08407
Aspergillus__flavus__NRRL3357	AFLA_095960	pfam03142,pfam13632
Aspergillus__flavus__NRRL3357	AFLA_136030	pfam00063,pfam00173,pfam03142,pfam08766,pfam13632
Aspergillus__flavus__NRRL3357	AFLA_136040	pfam00063,pfam00173,pfam03142,pfam08766,pfam13632
Aspergillus__flavus__NRRL3357	AFLA_137200	pfam01644,pfam03142,pfam08407
Aspergillus__flavus__NRRL3357	AFLA_114760	pfam01644,pfam03142,pfam08407,pfam13632,pfam15498
Aspergillus__flavus__NRRL3357	AFLA_060590	pfam01644,pfam03142,pfam08407
Aspergillus__flavus__NRRL3357	AFLA_042780	pfam00487,pfam01644,pfam03142,pfam08407
Aspergillus__flavus__NRRL3357	AFLA_013690	pfam01644,pfam03142,pfam06697,pfam08407
Aspergillus__fumigatus__Af293	AFUA_4G04180	pfam01644,pfam03142,pfam08407
Aspergillus__fumigatus__Af293	AFUA_8G05630	pfam03142,pfam13632
Aspergillus__fumigatus__Af293	AFUA_5G00760	pfam01306,pfam01644,pfam03142,pfam08407
Aspergillus__fumigatus__Af293	AFUA_2G01870	pfam01644,pfam03142,pfam08407
Aspergillus__fumigatus__Af293	AFUA_1G12600	pfam03142,pfam13632
Aspergillus__fumigatus__Af293	AFUA_3G14420	pfam01644,pfam03142,pfam08407
Aspergillus__fumigatus__Af293	AFUA_2G13430	pfam00063,pfam00173,pfam03142,pfam08766,pfam13632
Aspergillus__fumigatus__Af293	AFUA_2G13440	pfam00063,pfam00173,pfam03142,pfam08766,pfam13632
Aspergillus__kawachii__IFO__4308	AKAW_03357	pfam00487,pfam01644,pfam03142,pfam08407
Aspergillus__kawachii__IFO__4308	AKAW_05320	pfam01644,pfam03142,pfam08407,pfam15498
Aspergillus__kawachii__IFO__4308	AKAW_00534	pfam00063,pfam00173,pfam03142,pfam08766,pfam13632
Aspergillus__kawachii__IFO__4308	AKAW_00535	pfam00063,pfam00173,pfam00173,pfam00487,pfam03142,pfam08766,pfam13632
Aspergillus__kawachii__IFO__4308	AKAW_05968	pfam01644,pfam03142,pfam08407
Aspergillus__kawachii__IFO__4308	AKAW_06421	pfam01644,pfam03142,pfam08407
Aspergillus__kawachii__IFO__4308	AKAW_06605	pfam01021,pfam03142,pfam13632,pfam13641
Aspergillus__kawachii__IFO__4308	AKAW_06930	pfam03142,pfam13632
Aspergillus__kawachii__IFO__4308	AKAW_08996	pfam01644,pfam03142,pfam08407
Aspergillus__nidulans__FGSC__A4	AN1555.2	pfam03142,pfam13632
Aspergillus__nidulans__FGSC__A4	AN2523.2	pfam01644,pfam03142,pfam08407
Aspergillus__nidulans__FGSC__A4	AN4367.2	pfam01644,pfam03142,pfam08407
Aspergillus__nidulans__FGSC__A4	AN4566.2	pfam00487,pfam01644,pfam03142,pfam08407
Aspergillus__nidulans__FGSC__A4	AN6317.2	pfam03142,pfam08766,pfam13632
Aspergillus__nidulans__FGSC__A4	AN6318.2	pfam00063,pfam00173,pfam03142,pfam08766,pfam13632,pfam13687
Aspergillus__niger__ATCC__1015	ASPNIDRAFT_50188	pfam03142,pfam13632
Aspergillus__niger__ATCC__1015	ASPNIDRAFT_56923	pfam01644,pfam03142,pfam08407
Aspergillus__niger__ATCC__1015	ASPNIDRAFT_225720	pfam01644,pfam03142,pfam08407
Aspergillus__niger__ATCC__1015	ASPNIDRAFT_38285	pfam03142,pfam13632,pfam13641
Aspergillus__niger__ATCC__1015	ASPNIDRAFT_197060	pfam00063,pfam00173,pfam00173,pfam00487,pfam03142,pfam08766,pfam13632
Aspergillus__niger__ATCC__1015	ASPNIDRAFT_118792	pfam00063,pfam00173,pfam03142,pfam08766,pfam13632
Aspergillus__niger__ATCC__1015	ASPNIDRAFT_53259	pfam00487,pfam01644,pfam03142,pfam08407
Aspergillus__niger__ATCC__1015	ASPNIDRAFT_45992	pfam01644,pfam03142,pfam08407
Aspergillus__niger__ATCC__1015	ASPNIDRAFT_49223	pfam01644,pfam03142,pfam03154,pfam08407
Aspergillus__oryzae__3.042	Ao3042_00520	pfam01644,pfam03142,pfam08407
Aspergillus__oryzae__3.042	Ao3042_00237	pfam03142,pfam13632
Aspergillus__oryzae__3.042	Ao3042_10050	pfam03142,pfam13632
Aspergillus__oryzae__3.042	Ao3042_09750	pfam00487,pfam01644,pfam03142,pfam08407
Aspergillus__oryzae__3.042	Ao3042_07787	pfam01644,pfam03142,pfam06697,pfam08407
Aspergillus__oryzae__3.042	Ao3042_06782	pfam01644,pfam03142,pfam08407
Aspergillus__oryzae__3.042	Ao3042_06052	pfam01644,pfam03142,pfam08407,pfam15498
Aspergillus__oryzae__3.042	Ao3042_04575	pfam00063,pfam00173,pfam03142,pfam08766,pfam13632
Aspergillus__oryzae__3.042	Ao3042_04574	pfam00063,pfam00173,pfam03142,pfam08766,pfam13632
Aspergillus__oryzae__3.042	Ao3042_01730	pfam01644,pfam03142,pfam08407
Aspergillus__terreus__NIH2624	ATEG_07757	pfam03142,pfam13632
Aspergillus__terreus__NIH2624	ATEG_07926	pfam01644,pfam03142,pfam08407
Aspergillus__terreus__NIH2624	ATEG_10118	pfam01644,pfam03142,pfam08407
Aspergillus__terreus__NIH2624	ATEG_05738	pfam01644,pfam03142,pfam08407
Aspergillus__terreus__NIH2624	ATEG_03503	pfam01644,pfam03142,pfam08407
Aspergillus__terreus__NIH2624	ATEG_01318	pfam00063,pfam00173,pfam03142,pfam08766,pfam13632
Aspergillus__terreus__NIH2624	ATEG_01319	pfam00063,pfam00173,pfam03142,pfam08766,pfam13632
Aspergillus__terreus__NIH2624	ATEG_00451	pfam03142,pfam13520,pfam13632
Aureobasidium__pullulans__EXF-150	M438DRAFT_278348	pfam03142,pfam13632
Aureobasidium__pullulans__EXF-150	M438DRAFT_274227	pfam03142,pfam03631,pfam13632
Aureobasidium__pullulans__EXF-150	M438DRAFT_333808	pfam01644,pfam03142,pfam08407
Aureobasidium__pullulans__EXF-150	M438DRAFT_373496	pfam01644,pfam03142,pfam07284,pfam08407,pfam12730
Aureobasidium__pullulans__EXF-150	M438DRAFT_343911	pfam00063,pfam00173,pfam03142,pfam08766,pfam13632
Aureobasidium__pullulans__EXF-150	M438DRAFT_363645	pfam00063,pfam00173,pfam03142,pfam08766,pfam13632
Aureobasidium__pullulans__EXF-150	M438DRAFT_266926	pfam01644,pfam03142,pfam08407
Auricularia__delicata__TFB-10046__SS5	AURDEDRAFT_105208	pfam01644,pfam03142,pfam08407
Auricularia__delicata__TFB-10046__SS5	AURDEDRAFT_112999	pfam01644,pfam03142,pfam08407,pfam12698
Auricularia__delicata__TFB-10046__SS5	AURDEDRAFT_142792	pfam00063,pfam00173,pfam03142,pfam08766,pfam13632
Auricularia__delicata__TFB-10046__SS5	AURDEDRAFT_99027	pfam01644,pfam03142,pfam08407
Auricularia__delicata__TFB-10046__SS5	AURDEDRAFT_111303	pfam00173,pfam03142,pfam13632
Auricularia__delicata__TFB-10046__SS5	AURDEDRAFT_117013	pfam00063,pfam00173,pfam03142,pfam08766,pfam13632
Auricularia__delicata__TFB-10046__SS5	AURDEDRAFT_72585	pfam01644,pfam03142,pfam08407
Batrachochytrium__dendrobatidis__JAM81	BATDEDRAFT_14509	pfam01644,pfam03142,pfam08407
Batrachochytrium__dendrobatidis__JAM81	BATDEDRAFT_36075	pfam02705,pfam05109,pfam13632,pfam13641
Batrachochytrium__dendrobatidis__JAM81	BATDEDRAFT_8502	pfam00063,pfam00173,pfam03142,pfam08766,pfam13632
Batrachochytrium__dendrobatidis__JAM81	BATDEDRAFT_21013	pfam01644,pfam03142,pfam08407
Baudoinia__compniacensis__UAMH__10762	BAUCODRAFT_151586	pfam00487,pfam01644,pfam03142,pfam08407,pfam09770
Baudoinia__compniacensis__UAMH__10762	BAUCODRAFT_38517	pfam01644,pfam03142,pfam08407
Baudoinia__compniacensis__UAMH__10762	BAUCODRAFT_75792	pfam01644,pfam03142,pfam07223,pfam08407,pfam15621
Baudoinia__compniacensis__UAMH__10762	BAUCODRAFT_72783	pfam03142,pfam13632
Baudoinia__compniacensis__UAMH__10762	BAUCODRAFT_472520	pfam03142,pfam13632
Baudoinia__compniacensis__UAMH__10762	BAUCODRAFT_70429	pfam00063,pfam00173,pfam03142,pfam08766,pfam13632
Baudoinia__compniacensis__UAMH__10762	BAUCODRAFT_108848	pfam00063,pfam00173,pfam03142,pfam08766,pfam10326,pfam13632
Beauveria__bassiana__ARSEF__2860	BBA_08043	pfam00173,pfam03142,pfam13632
Beauveria__bassiana__ARSEF__2860	BBA_07346	pfam13632,pfam13641
Beauveria__bassiana__ARSEF__2860	BBA_06846	pfam03142,pfam13632
Beauveria__bassiana__ARSEF__2860	BBA_06858	pfam00063,pfam00173,pfam03142,pfam08766,pfam13632
Beauveria__bassiana__ARSEF__2860	BBA_06859	pfam00063,pfam00173,pfam03142,pfam08766,pfam13632
Beauveria__bassiana__ARSEF__2860	BBA_04667	pfam01644,pfam03142,pfam08407
Beauveria__bassiana__ARSEF__2860	BBA_03236	pfam01644,pfam03142,pfam03154,pfam08407
Beauveria__bassiana__ARSEF__2860	BBA_03590	pfam01644,pfam03142,pfam07670,pfam08407,pfam09531
Bipolaris__oryzae__ATCC__44560	COCMIDRAFT_33399	pfam01644,pfam03142,pfam08407
Bipolaris__oryzae__ATCC__44560	COCMIDRAFT_80593	pfam03142,pfam13632
Bipolaris__oryzae__ATCC__44560	COCMIDRAFT_7194	pfam00063,pfam00173,pfam03142,pfam08766,pfam13632
Bipolaris__oryzae__ATCC__44560	COCMIDRAFT_101009	pfam00063,pfam00173,pfam03142,pfam08766,pfam13632
Bipolaris__oryzae__ATCC__44560	COCMIDRAFT_101001	pfam03142,pfam13632
Bipolaris__oryzae__ATCC__44560	COCMIDRAFT_28447	pfam01644,pfam03142,pfam05297,pfam08407,pfam13197
Bipolaris__oryzae__ATCC__44560	COCMIDRAFT_39046	pfam01494,pfam01644,pfam03142,pfam07976,pfam08407
Bipolaris__zeicola__26-R-13	COCCADRAFT_2263	pfam01644,pfam03142,pfam08407
Bipolaris__zeicola__26-R-13	COCCADRAFT_88921	pfam01644,pfam03142,pfam08407
Bipolaris__zeicola__26-R-13	COCCADRAFT_3694	pfam00063,pfam00173,pfam03142,pfam08766,pfam13632
Bipolaris__zeicola__26-R-13	COCCADRAFT_3695	pfam00063,pfam00173,pfam03142,pfam08766,pfam13632
Bipolaris__zeicola__26-R-13	COCCADRAFT_91851	pfam03142,pfam13632
Bipolaris__zeicola__26-R-13	COCCADRAFT_38604	pfam01644,pfam03142,pfam05297,pfam08407
Bipolaris__zeicola__26-R-13	COCCADRAFT_104320	pfam03142,pfam13632
Blumeria__graminis__f.__sp.__tritici__96224	BGT96224_937	pfam00063,pfam00173,pfam03142,pfam08766,pfam13632
Blumeria__graminis__f.__sp.__tritici__96224	BGT96224_936	pfam00063,pfam00173,pfam03142,pfam08766,pfam13632
Blumeria__graminis__f.__sp.__tritici__96224	BGT96224_1327	pfam03142,pfam13632
Blumeria__graminis__f.__sp.__tritici__96224	BGT96224_4799	pfam01644,pfam03142,pfam08407
Blumeria__graminis__f.__sp.__tritici__96224	BGT96224_914	pfam01644,pfam03142,pfam08407
Blumeria__graminis__f.__sp.__tritici__96224	BGT96224_4876	pfam01644,pfam03142,pfam08407,pfam10630
Blumeria__graminis__f.__sp.__tritici__96224	BGT96224_4874	pfam00173,pfam03142,pfam13632
Botryobasidium__botryosum__FD-172__SS1	BOTBODRAFT_31854	pfam00063,pfam00173,pfam03142,pfam08766,pfam13632
Botryobasidium__botryosum__FD-172__SS1	BOTBODRAFT_604806	pfam01644,pfam03142,pfam08407
Botryobasidium__botryosum__FD-172__SS1	BOTBODRAFT_25937	pfam00173,pfam03142,pfam13632
Botryobasidium__botryosum__FD-172__SS1	BOTBODRAFT_175203	pfam00063,pfam03142,pfam08766,pfam13632
Botryotinia__fuckeliana__B05.10	BC1G_04441	pfam01644,pfam03142,pfam08407
Botryotinia__fuckeliana__B05.10	BC1G_12940	pfam01644,pfam03142,pfam08407
Botryotinia__fuckeliana__B05.10	BC1G_15938	pfam00063,pfam00173,pfam00173,pfam03142,pfam08766,pfam13632
Botryotinia__fuckeliana__B05.10	BC1G_11533	pfam01644,pfam03142,pfam03154,pfam08407
Botryotinia__fuckeliana__B05.10	BC1G_09768	pfam13632,pfam13641
Botryotinia__fuckeliana__B05.10	BC1G_15275	pfam00173,pfam03142,pfam13632
Byssochlamys__spectabilis__No.__5	PVAR5_7520	pfam00487,pfam01644,pfam03142,pfam08407
Byssochlamys__spectabilis__No.__5	PVAR5_6116	pfam01644,pfam03142,pfam08407
Byssochlamys__spectabilis__No.__5	PVAR5_3655	pfam00012,pfam03631,pfam13632,pfam13641
Byssochlamys__spectabilis__No.__5	PVAR5_3573	pfam01644,pfam03142,pfam05109,pfam08407
Byssochlamys__spectabilis__No.__5	PVAR5_2877	pfam00400,pfam03142,pfam13632
Byssochlamys__spectabilis__No.__5	PVAR5_1009	pfam00063,pfam00173,pfam03142,pfam08766,pfam13632,pfam13886
Byssochlamys__spectabilis__No.__5	PVAR5_1010	pfam00063,pfam00173,pfam00173,pfam03142,pfam08430,pfam08766,pfam13632
Candida__albicans__SC5314	CaO19.12655	pfam01644,pfam03142,pfam08407
Candida__albicans__SC5314	CaO19.5188	pfam01644,pfam03142,pfam08407
Candida__dubliniensis__CD36	CD36_72420	pfam01644,pfam03142,pfam08407
Candida__glabrata	CAGL0I04818g	pfam01644,pfam03142,pfam08407
Candida__glabrata	CAGL0J11506g	pfam01644,pfam03142,pfam08407
Candida__maltosa__Xu316	G210_3868	pfam01644,pfam03142,pfam07695,pfam08407
Candida__orthopsilosis__Co__90-125	CORT_0D06430	pfam01644,pfam03142,pfam06930,pfam08407
Candida__tenuis__ATCC__10573	CANTEDRAFT_121132	pfam01644,pfam03142,pfam08407,pfam09531
Candida__tenuis__ATCC__10573	CANTEDRAFT_106978	pfam01644,pfam03142,pfam08407,pfam14158
Candida__tropicalis__MYA-3404	CTRG_05721	pfam01644,pfam02554,pfam03142,pfam08407,pfam13347
Capronia__coronata__CBS__617.96	A1O1_03259	pfam01644,pfam03142,pfam08407,pfam12868
Capronia__coronata__CBS__617.96	A1O1_04325	pfam01644,pfam03142,pfam08407,pfam15449,pfam15453
Capronia__coronata__CBS__617.96	A1O1_05502	pfam03142,pfam13632
Capronia__coronata__CBS__617.96	A1O1_06886	pfam13632,pfam13641
Capronia__coronata__CBS__617.96	A1O1_07879	pfam00063,pfam00173,pfam00173,pfam03142,pfam08766,pfam13632
Capronia__coronata__CBS__617.96	A1O1_07880	pfam00063,pfam00173,pfam03142,pfam08766,pfam13632
Capronia__epimyces__CBS__606.96	A1O3_01385	pfam01644,pfam03142,pfam08407,pfam15449,pfam15479
Capronia__epimyces__CBS__606.96	A1O3_09084	pfam03142,pfam13632
Capronia__epimyces__CBS__606.96	A1O3_10237	pfam03142,pfam13632
Capronia__epimyces__CBS__606.96	A1O3_01837	pfam01644,pfam03142,pfam08407,pfam12868
Capronia__epimyces__CBS__606.96	A1O3_10077	pfam00063,pfam00173,pfam03142,pfam08766,pfam13632
Capronia__epimyces__CBS__606.96	A1O3_10078	pfam00063,pfam00173,pfam03142,pfam08766,pfam13632
Ceriporiopsis__subvermispora__B	CERSUDRAFT_110916	pfam00063,pfam00173,pfam03142,pfam08430,pfam08766,pfam13632
Ceriporiopsis__subvermispora__B	CERSUDRAFT_80501	pfam01644,pfam03142,pfam08407
Ceriporiopsis__subvermispora__B	CERSUDRAFT_110822	pfam01644,pfam03142,pfam07223,pfam08407
Ceriporiopsis__subvermispora__B	CERSUDRAFT_119085	pfam00173,pfam03142,pfam13632
Ceriporiopsis__subvermispora__B	CERSUDRAFT_172061	pfam01644,pfam03142,pfam08407
Ceriporiopsis__subvermispora__B	CERSUDRAFT_114869	pfam00063,pfam00173,pfam03142,pfam08766,pfam13632
Ceriporiopsis__subvermispora__B	CERSUDRAFT_46010	pfam01644,pfam03142,pfam08407
Chaetomium__globosum__CBS__148.51	CHGG_04835	pfam03142,pfam13632
Chaetomium__globosum__CBS__148.51	CHGG_04902	pfam03142,pfam08766,pfam13632
Chaetomium__globosum__CBS__148.51	CHGG_04903	pfam00063,pfam00173,pfam00173,pfam03142,pfam13632,pfam14296
Chaetomium__globosum__CBS__148.51	CHGG_00596	pfam01644,pfam03142,pfam08407
Chaetomium__thermophilum__var.__thermophilum__DSM__1495	CTHT_0029870	pfam03142,pfam03631,pfam13632
Chaetomium__thermophilum__var.__thermophilum__DSM__1495	CTHT_0030060	pfam00063,pfam00173,pfam03142,pfam08766,pfam13632,pfam14296
Chaetomium__thermophilum__var.__thermophilum__DSM__1495	CTHT_0030070	pfam00063,pfam00173,pfam03142,pfam08766,pfam13632
Chaetomium__thermophilum__var.__thermophilum__DSM__1495	CTHT_0039460	pfam01644,pfam01757,pfam03142,pfam05109,pfam08407
Chaetomium__thermophilum__var.__thermophilum__DSM__1495	CTHT_0051660	pfam01644,pfam03142,pfam08407
Chaetomium__thermophilum__var.__thermophilum__DSM__1495	CTHT_0059710	pfam00173,pfam03142,pfam08619,pfam13632
Chaetomium__thermophilum__var.__thermophilum__DSM__1495	CTHT_0062640	pfam01644,pfam01943,pfam03142,pfam08407
Cladophialophora__carrionii__CBS__160.54	G647_10224	pfam00063,pfam00173,pfam03142,pfam08766,pfam13632
Cladophialophora__carrionii__CBS__160.54	G647_10225	pfam00063,pfam03142,pfam08766,pfam13632
Cladophialophora__carrionii__CBS__160.54	G647_03307	pfam03142,pfam13632
Cladophialophora__carrionii__CBS__160.54	G647_04162	pfam01644,pfam03142,pfam08407
Cladophialophora__carrionii__CBS__160.54	G647_06838	pfam01644,pfam03142,pfam08407,pfam15308,pfam15548
Cladophialophora__carrionii__CBS__160.54	G647_08235	pfam13632,pfam13641
Cladophialophora__psammophila__CBS__110553	A1O5_03651	pfam01644,pfam03142,pfam06728,pfam08407
Cladophialophora__psammophila__CBS__110553	A1O5_02760	pfam03142,pfam13632
Cladophialophora__psammophila__CBS__110553	A1O5_07540	pfam13632,pfam13641
Cladophialophora__psammophila__CBS__110553	A1O5_12879	pfam01644,pfam03142,pfam03154,pfam04484,pfam08407
Cladophialophora__psammophila__CBS__110553	A1O5_05821	pfam00063,pfam00173,pfam03142,pfam08766,pfam13632
Cladophialophora__psammophila__CBS__110553	A1O5_05822	pfam00063,pfam00173,pfam03142,pfam08766,pfam13632
Cladophialophora__yegresii__CBS__114405	A1O7_04527	pfam01644,pfam03142,pfam08407
Cladophialophora__yegresii__CBS__114405	A1O7_05691	pfam01644,pfam03142,pfam08407
Cladophialophora__yegresii__CBS__114405	A1O7_06801	pfam03142,pfam13632
Cladophialophora__yegresii__CBS__114405	A1O7_09562	pfam00063,pfam00173,pfam03142,pfam08766,pfam13632
Cladophialophora__yegresii__CBS__114405	A1O7_09563	pfam00063,pfam00173,pfam03142,pfam08766,pfam13632
Cladophialophora__yegresii__CBS__114405	A1O7_10035	pfam13632,pfam13641
Claviceps__purpurea__20.1	CPUR_07757	pfam01644,pfam03142,pfam03154,pfam08407
Claviceps__purpurea__20.1	CPUR_06280	pfam01644,pfam03142,pfam07415,pfam08407
Claviceps__purpurea__20.1	CPUR_05293	pfam13632,pfam13641
Claviceps__purpurea__20.1	CPUR_05306	pfam00063,pfam00173,pfam03142,pfam08766,pfam13632
Claviceps__purpurea__20.1	CPUR_05307	pfam00063,pfam00173,pfam03142,pfam08766,pfam13632
Claviceps__purpurea__20.1	CPUR_04504	pfam00173,pfam03142,pfam13632
Clavispora__lusitaniae__ATCC__42720	CLUG_01337	pfam01644,pfam03142,pfam08407,pfam13664
Coccidioides__immitis__RS	CIMG_08655	pfam01644,pfam03142,pfam08407,pfam12698
Coccidioides__immitis__RS	CIMG_08766	pfam03142,pfam13632
Coccidioides__immitis__RS	CIMG_06862	pfam03142,pfam13632
Coccidioides__immitis__RS	CIMG_05021	pfam00063,pfam00173,pfam00173,pfam03142,pfam08766,pfam13632
Coccidioides__immitis__RS	CIMG_05022	pfam00063,pfam00173,pfam03142,pfam08766,pfam13632
Coccidioides__immitis__RS	CIMG_05598	pfam01644,pfam03142,pfam08407
Coccidioides__immitis__RS	CIMG_05647	pfam01644,pfam03142,pfam08407
Coccidioides__posadasii__C735__delta__SOWgp	CPC735_067210	pfam01644,pfam03142,pfam08407
Coccidioides__posadasii__C735__delta__SOWgp	CPC735_067630	pfam01644,pfam03142,pfam08407
Coccidioides__posadasii__C735__delta__SOWgp	CPC735_032650	pfam03142,pfam03631,pfam13632
Coccidioides__posadasii__C735__delta__SOWgp	CPC735_062580	pfam01644,pfam03142,pfam08407,pfam12698
Coccidioides__posadasii__C735__delta__SOWgp	CPC735_063090	pfam03142,pfam13632
Coccidioides__posadasii__C735__delta__SOWgp	CPC735_068700	pfam00063,pfam00173,pfam03142,pfam08766,pfam13632
Coccidioides__posadasii__C735__delta__SOWgp	CPC735_068710	pfam00063,pfam00173,pfam00173,pfam03142,pfam08766,pfam13632
Cochliobolus__heterostrophus__C5	COCHEDRAFT_1147948	pfam00063,pfam00173,pfam00173,pfam03142,pfam08766,pfam13632
Cochliobolus__heterostrophus__C5	COCHEDRAFT_1198592	pfam00063,pfam00173,pfam03142,pfam08766,pfam13632
Cochliobolus__heterostrophus__C5	COCHEDRAFT_1117346	pfam03142,pfam03631,pfam13632
Cochliobolus__heterostrophus__C5	COCHEDRAFT_1228500	pfam00487,pfam01644,pfam03142,pfam05297,pfam08407
Cochliobolus__heterostrophus__C5	COCHEDRAFT_1207965	pfam01644,pfam03142,pfam08407
Cochliobolus__heterostrophus__C5	COCHEDRAFT_1192892	pfam01644,pfam03142,pfam08407
Cochliobolus__heterostrophus__C5	COCHEDRAFT_1169579	pfam03142,pfam08648,pfam13136,pfam13632
Cochliobolus__sativus__ND90Pr	COCSADRAFT_132882	pfam01644,pfam03142,pfam04893,pfam05297,pfam08407
Cochliobolus__sativus__ND90Pr	COCSADRAFT_33205	pfam01644,pfam03142,pfam06930,pfam08407
Cochliobolus__sativus__ND90Pr	COCSADRAFT_25652	pfam01644,pfam03142,pfam08407
Cochliobolus__sativus__ND90Pr	COCSADRAFT_182346	pfam03142,pfam13632
Cochliobolus__sativus__ND90Pr	COCSADRAFT_182748	pfam00063,pfam00173,pfam03142,pfam08766,pfam13632
Cochliobolus__sativus__ND90Pr	COCSADRAFT_121125	pfam00063,pfam00173,pfam03142,pfam08766,pfam13632
Cochliobolus__sativus__ND90Pr	COCSADRAFT_221014	pfam03142,pfam03631,pfam13632
Colletotrichum__fioriniae__PJ7	CFIO01_00474	pfam00063,pfam00173,pfam03142,pfam08766,pfam13632
Colletotrichum__fioriniae__PJ7	CFIO01_00475	pfam00063,pfam00173,pfam03142,pfam08766,pfam13632
Colletotrichum__fioriniae__PJ7	CFIO01_03762	pfam01529,pfam01644,pfam03142,pfam08407,pfam15229
Colletotrichum__fioriniae__PJ7	CFIO01_10504	pfam00173,pfam03142,pfam13632
Colletotrichum__fioriniae__PJ7	CFIO01_12076	pfam01644,pfam03142,pfam08407
Colletotrichum__fioriniae__PJ7	CFIO01_09839	pfam01644,pfam03142,pfam07223,pfam08407
Colletotrichum__fioriniae__PJ7	CFIO01_12746	pfam13632,pfam13641
Colletotrichum__gloeosporioides__Cg-14	CGLO_05764	pfam00173,pfam03142,pfam13632
Colletotrichum__gloeosporioides__Cg-14	CGLO_00541	pfam01644,pfam03142,pfam08407
Colletotrichum__gloeosporioides__Cg-14	CGLO_12604	pfam00063,pfam00173,pfam03142,pfam08766,pfam13632
Colletotrichum__gloeosporioides__Cg-14	CGLO_11521	pfam13632,pfam13641
Colletotrichum__gloeosporioides__Cg-14	CGLO_08967	pfam00063,pfam00173,pfam03142,pfam08766,pfam13632
Colletotrichum__higginsianum	CH063_01328	pfam13632,pfam13641
Colletotrichum__higginsianum	CH063_07042	pfam01644,pfam03142,pfam08407
Colletotrichum__higginsianum	CH063_05853	pfam01644,pfam03142,pfam07099,pfam08407,pfam15229
Colletotrichum__higginsianum	CH063_05042	pfam01644,pfam01944,pfam03142,pfam08347,pfam08407
Colletotrichum__higginsianum	CH063_13880	pfam03142,pfam08766,pfam13632
Colletotrichum__higginsianum	CH063_04156	pfam00173,pfam03142,pfam13632
Colletotrichum__higginsianum	CH063_13034	pfam03142,pfam08766,pfam13632
Colletotrichum__orbiculare__MAFF__240422	Cob_03859	pfam00063,pfam00173,pfam03142,pfam08766,pfam13632
Colletotrichum__orbiculare__MAFF__240422	Cob_03860	pfam00063,pfam00173,pfam03142,pfam08766,pfam13632
Colletotrichum__orbiculare__MAFF__240422	Cob_12315	pfam00173,pfam03142,pfam13632
Colletotrichum__orbiculare__MAFF__240422	Cob_12200	pfam13632,pfam13641
Colletotrichum__orbiculare__MAFF__240422	Cob_10241	pfam01644,pfam03142,pfam08407
Colletotrichum__orbiculare__MAFF__240422	Cob_09405	pfam01644,pfam03142,pfam08407
Colletotrichum__orbiculare__MAFF__240422	Cob_06343	pfam01529,pfam01644,pfam03142,pfam05109,pfam08407,pfam15229
Coniophora__puteana__RWD-64-598__SS2	CONPUDRAFT_79246	pfam01644,pfam03142,pfam08407
Coniophora__puteana__RWD-64-598__SS2	CONPUDRAFT_111431	pfam00063,pfam00173,pfam03142,pfam08766,pfam13632
Coniophora__puteana__RWD-64-598__SS2	CONPUDRAFT_83169	pfam00063,pfam00173,pfam00173,pfam03142,pfam08766,pfam13632
Coniophora__puteana__RWD-64-598__SS2	CONPUDRAFT_56357	pfam01644,pfam03142,pfam08407
Coniophora__puteana__RWD-64-598__SS2	CONPUDRAFT_55110	pfam01644,pfam03142,pfam08407
Coniophora__puteana__RWD-64-598__SS2	CONPUDRAFT_89159	pfam00063,pfam00173,pfam03142,pfam08766,pfam12868,pfam13632,pfam14296
Coniophora__puteana__RWD-64-598__SS2	CONPUDRAFT_136351	pfam03142,pfam13632
Coniosporium__apollinis__CBS__100218	W97_01227	pfam03142,pfam06495,pfam13632
Coniosporium__apollinis__CBS__100218	W97_02466	pfam01644,pfam03142,pfam08407
Coniosporium__apollinis__CBS__100218	W97_02830	pfam03631,pfam13632,pfam13641
Coniosporium__apollinis__CBS__100218	W97_02955	pfam00063,pfam00173,pfam03142,pfam08766,pfam13632
Coniosporium__apollinis__CBS__100218	W97_02956	pfam00063,pfam00173,pfam03142,pfam08766,pfam13632,pfam14296
Coniosporium__apollinis__CBS__100218	W97_05342	pfam01644,pfam03142,pfam03154,pfam08407,pfam15242
Coniosporium__apollinis__CBS__100218	W97_08773	pfam01644,pfam03142,pfam08407
Coprinopsis__cinerea__okayama7#130	CC1G_07400	pfam00173,pfam03142,pfam13632
Coprinopsis__cinerea__okayama7#130	CC1G_06628	pfam01644,pfam03142,pfam08407
Coprinopsis__cinerea__okayama7#130	CC1G_00631	pfam03142,pfam04484,pfam05109,pfam13632
Coprinopsis__cinerea__okayama7#130	CC1G_05866	pfam01644,pfam03142,pfam08407
Coprinopsis__cinerea__okayama7#130	CC1G_03095	pfam01644,pfam03142,pfam08407
Coprinopsis__cinerea__okayama7#130	CC1G_11270	pfam00063,pfam00173,pfam03142,pfam08766,pfam13632
Coprinopsis__cinerea__okayama7#130	CC1G_00272	pfam01644,pfam03142,pfam08407
Coprinopsis__cinerea__okayama7#130	CC1G_10992	pfam00063,pfam00173,pfam03142,pfam08766,pfam13632
Cordyceps__militaris__CM01	CCM_06973	pfam00173,pfam03142,pfam13632
Cordyceps__militaris__CM01	CCM_01980	pfam01644,pfam03142,pfam08407
Cordyceps__militaris__CM01	CCM_02953	pfam03142,pfam13632
Cordyceps__militaris__CM01	CCM_02965	pfam00063,pfam00173,pfam03142,pfam08766,pfam09852,pfam13632
Cordyceps__militaris__CM01	CCM_02966	pfam00063,pfam00173,pfam03142,pfam08766,pfam13632
Cordyceps__militaris__CM01	CCM_00447	pfam01644,pfam03142,pfam08407
Cordyceps__militaris__CM01	CCM_08511	pfam01644,pfam03142,pfam07670,pfam08407
Cryptococcus__gattii__WM276	CGB_C9650W	pfam01644,pfam03142,pfam07223,pfam08407
Cryptococcus__gattii__WM276	CGB_F4460C	pfam00063,pfam00173,pfam03142,pfam08766,pfam13632
Cryptococcus__gattii__WM276	CGB_G0020C	pfam00173,pfam03142,pfam13632
Cryptococcus__gattii__WM276	CGB_A5540W	pfam00173,pfam00173,pfam03142,pfam08766,pfam13632
Cryptococcus__gattii__WM276	CGB_G3300C	pfam01644,pfam03142,pfam07223,pfam08407
Cryptococcus__gattii__WM276	CGB_N3200W	pfam01644,pfam03142,pfam08407,pfam15301
Cryptococcus__neoformans__var.__neoformans__JEC21	CNC00050	pfam01644,pfam02158,pfam03142,pfam07223,pfam08407
Cryptococcus__neoformans__var.__neoformans__JEC21	CNF01610	pfam00063,pfam00173,pfam03142,pfam08766,pfam13632
Cryptococcus__neoformans__var.__neoformans__JEC21	CNA05300	pfam00173,pfam00173,pfam03142,pfam08766,pfam13632
Cryptococcus__neoformans__var.__neoformans__JEC21	CNG02520	pfam01644,pfam03142,pfam07223,pfam08407
Cryptococcus__neoformans__var.__neoformans__JEC21	CNG04660	pfam00173,pfam03142,pfam13632
Cryptococcus__neoformans__var.__neoformans__JEC21	CNE03240	pfam01644,pfam03142,pfam08407
Dacryopinax__sp.__DJM-731__SS1	DACRYDRAFT_119184	pfam01644,pfam03142,pfam08407
Dacryopinax__sp.__DJM-731__SS1	DACRYDRAFT_22634	pfam00063,pfam00173,pfam03142,pfam08766,pfam13632
Dacryopinax__sp.__DJM-731__SS1	DACRYDRAFT_50210	pfam01644,pfam03142,pfam08407
Dacryopinax__sp.__DJM-731__SS1	DACRYDRAFT_20829	pfam03142,pfam13632
Dacryopinax__sp.__DJM-731__SS1	DACRYDRAFT_19523	pfam00063,pfam00173,pfam03142,pfam08430,pfam08766,pfam13632
Dactylellina__haptotyla__CBS__200.50	H072_9861	pfam00063,pfam00173,pfam00173,pfam03142,pfam08766,pfam13632
Dactylellina__haptotyla__CBS__200.50	H072_9862	pfam00063,pfam00173,pfam00173,pfam03142,pfam08766,pfam13632
Dactylellina__haptotyla__CBS__200.50	H072_8868	pfam01644,pfam03142,pfam08407,pfam12698
Dactylellina__haptotyla__CBS__200.50	H072_4709	pfam01644,pfam03142,pfam03157,pfam08407
Dactylellina__haptotyla__CBS__200.50	H072_1334	pfam01644,pfam03142,pfam08407,pfam12430
Debaryomyces__hansenii__CBS767	DEHA2D03916g	pfam01644,pfam03142,pfam08407,pfam13347
Debaryomyces__hansenii__CBS767	DEHA2A08822g	pfam01644,pfam03142,pfam08407
Dekkera__bruxellensis__AWRI1499	AWRI1499_0032	pfam01644,pfam03142,pfam08407
Dichomitus__squalens__LYAD-421__SS1	DICSQDRAFT_165065	pfam01644,pfam03142,pfam08407,pfam09770
Dichomitus__squalens__LYAD-421__SS1	DICSQDRAFT_111238	pfam00173,pfam03142,pfam13632
Dichomitus__squalens__LYAD-421__SS1	DICSQDRAFT_184227	pfam01644,pfam03142,pfam08407
Dichomitus__squalens__LYAD-421__SS1	DICSQDRAFT_136260	pfam00063,pfam00173,pfam03142,pfam08766,pfam13632
Dichomitus__squalens__LYAD-421__SS1	DICSQDRAFT_104531	pfam00063,pfam00173,pfam03142,pfam08766,pfam13632
Dichomitus__squalens__LYAD-421__SS1	DICSQDRAFT_103043	pfam01644,pfam03142,pfam08407
Dothistroma__septosporum__NZE10	DOTSEDRAFT_130189	pfam03142,pfam13632
Dothistroma__septosporum__NZE10	DOTSEDRAFT_172367	pfam01644,pfam03142,pfam08407,pfam15240
Dothistroma__septosporum__NZE10	DOTSEDRAFT_70361	pfam00487,pfam01644,pfam03142,pfam08407
Dothistroma__septosporum__NZE10	DOTSEDRAFT_70463	pfam01644,pfam03142,pfam08407
Dothistroma__septosporum__NZE10	DOTSEDRAFT_69268	pfam00063,pfam00173,pfam03142,pfam08766,pfam13632
Dothistroma__septosporum__NZE10	DOTSEDRAFT_69269	pfam00063,pfam00173,pfam03142,pfam08766,pfam13632
Dothistroma__septosporum__NZE10	DOTSEDRAFT_95197	pfam13632,pfam13641
Drechslerella__stenobrocha__248	DRE_05988	pfam03142,pfam13632
Drechslerella__stenobrocha__248	DRE_07747	pfam01644,pfam03142,pfam07223,pfam08407,pfam13440
Drechslerella__stenobrocha__248	DRE_07181	pfam01529,pfam01644,pfam03142,pfam05956,pfam08407
Edhazardia__aedis__USNM__41457	EDEG_01376	pfam00173,pfam03142,pfam13632
Endocarpon__pusillum__Z07020	EPUS_05073	pfam01644,pfam03142,pfam07223,pfam08407
Endocarpon__pusillum__Z07020	EPUS_01899	pfam01644,pfam03142,pfam03546,pfam08407
Endocarpon__pusillum__Z07020	EPUS_01575	pfam00012,pfam03142,pfam13632
Endocarpon__pusillum__Z07020	UCREL1_7427	pfam01644,pfam03142,pfam08407
Endocarpon__pusillum__Z07020	UCREL1_10593	pfam00063,pfam00173,pfam03142,pfam08766,pfam13632
Endocarpon__pusillum__Z07020	UCREL1_10594	pfam00063,pfam00173,pfam00173,pfam03142,pfam07223,pfam08766,pfam13632
Endocarpon__pusillum__Z07020	UCREL1_11034	pfam00173,pfam03142,pfam13632
Endocarpon__pusillum__Z07020	UCREL1_11262	pfam03142,pfam13632
Endocarpon__pusillum__Z07020	EPUS_02076	pfam01644,pfam03142,pfam08407,pfam13632
Endocarpon__pusillum__Z07020	EPUS_00971	pfam03142,pfam13632
Endocarpon__pusillum__Z07020	UCREL1_2099	pfam01644,pfam03142,pfam08407
Endocarpon__pusillum__Z07020	EPUS_08745	pfam00063,pfam00173,pfam03142,pfam08766,pfam13632
Endocarpon__pusillum__Z07020	EPUS_08746	pfam00063,pfam00173,pfam00173,pfam03142,pfam08766,pfam13632
Endocarpon__pusillum__Z07020	UCREL1_3744	pfam01644,pfam03142,pfam08407
Eremothecium__cymbalariae__DBVPG#7215	Ecym_6436	pfam01644,pfam03142,pfam08407,pfam13347
Eutypa__lata__UCREL1	UCREL1_10593	pfam00063,pfam00173,pfam03142,pfam08766,pfam13632
Eutypa__lata__UCREL1	UCREL1_10594	pfam00063,pfam00173,pfam00173,pfam03142,pfam07223,pfam08766,pfam13632
Eutypa__lata__UCREL1	UCREL1_7427	pfam01644,pfam03142,pfam08407
Eutypa__lata__UCREL1	UCREL1_11262	pfam03142,pfam13632
Eutypa__lata__UCREL1	UCREL1_11034	pfam00173,pfam03142,pfam13632
Eutypa__lata__UCREL1	UCREL1_3744	pfam01644,pfam03142,pfam08407
Eutypa__lata__UCREL1	UCREL1_2099	pfam01644,pfam03142,pfam08407
Exophiala__aquamarina__CBS__119918	A1O9_00701	pfam01644,pfam03142,pfam08407
Exophiala__aquamarina__CBS__119918	A1O9_01375	pfam03142,pfam13632
Exophiala__aquamarina__CBS__119918	A1O9_08779	pfam00063,pfam00173,pfam03142,pfam08766,pfam13632
Exophiala__aquamarina__CBS__119918	A1O9_08780	pfam00063,pfam00173,pfam00173,pfam03142,pfam08766,pfam13632
Exophiala__aquamarina__CBS__119918	A1O9_08818	pfam03142,pfam13632
Exophiala__aquamarina__CBS__119918	A1O9_04760	pfam01644,pfam03142,pfam04484,pfam08407,pfam15301
Exophiala__dermatitidis__NIH-UT8656	HMPREF1120_06816	pfam01644,pfam03142,pfam08407,pfam12730,pfam12868
Exophiala__dermatitidis__NIH-UT8656	HMPREF1120_07721	pfam03142,pfam13632
Exophiala__dermatitidis__NIH-UT8656	HMPREF1120_07981	pfam01644,pfam03142,pfam08407,pfam15402,pfam15502
Exophiala__dermatitidis__NIH-UT8656	HMPREF1120_08776	pfam00063,pfam00173,pfam03142,pfam08766,pfam13632
Exophiala__dermatitidis__NIH-UT8656	HMPREF1120_08777	pfam00063,pfam00173,pfam03142,pfam08766,pfam13632
Exophiala__dermatitidis__NIH-UT8656	HMPREF1120_09115	pfam13632,pfam13641
Fibroporia__radiculosa	FIBRA_01097	pfam01644,pfam03142,pfam07223,pfam08407
Fibroporia__radiculosa	FIBRA_01792	pfam01644,pfam03142,pfam04554,pfam07223,pfam07690,pfam08407,pfam14179
Fibroporia__radiculosa	FIBRA_02507	pfam00063,pfam00173,pfam03142,pfam08430,pfam08766,pfam13632
Fibroporia__radiculosa	FIBRA_02731	pfam00173,pfam03142,pfam13632
Fibroporia__radiculosa	FIBRA_05180	pfam00063,pfam00173,pfam03142,pfam08766,pfam13632
Fibroporia__radiculosa	FIBRA_05795	pfam01644,pfam03142,pfam07223,pfam08407
Fibroporia__radiculosa	FIBRA_06226	pfam01644,pfam03142,pfam08407,pfam09991
Fomitiporia__mediterranea__MF3-22	FOMMEDRAFT_129350	pfam01644,pfam03142,pfam08407
Fomitiporia__mediterranea__MF3-22	FOMMEDRAFT_110719	pfam01644,pfam03142,pfam08407
Fomitiporia__mediterranea__MF3-22	FOMMEDRAFT_111794	pfam00063,pfam00173,pfam03142,pfam08430,pfam08766,pfam09606,pfam13632
Fomitiporia__mediterranea__MF3-22	FOMMEDRAFT_123845	pfam00063,pfam00173,pfam03142,pfam08766,pfam13632
Fomitiporia__mediterranea__MF3-22	FOMMEDRAFT_123489	pfam03142,pfam13632
Fomitiporia__mediterranea__MF3-22	FOMMEDRAFT_167079	pfam01644,pfam03142,pfam08407,pfam12273
Fomitopsis__pinicola__FP-58527__SS1	FOMPIDRAFT_140479	pfam00173,pfam03142,pfam13632
Fomitopsis__pinicola__FP-58527__SS1	FOMPIDRAFT_1047178	pfam03142,pfam08766,pfam13632
Fomitopsis__pinicola__FP-58527__SS1	FOMPIDRAFT_1028873	pfam00063,pfam03142,pfam13632
Fomitopsis__pinicola__FP-58527__SS1	FOMPIDRAFT_160627	pfam01644,pfam03142,pfam08407
Fomitopsis__pinicola__FP-58527__SS1	FOMPIDRAFT_160195	pfam01644,pfam03142,pfam08407
Fomitopsis__pinicola__FP-58527__SS1	FOMPIDRAFT_131809	pfam01644,pfam03142,pfam08407
Fomitopsis__pinicola__FP-58527__SS1	FOMPIDRAFT_114373	pfam00063,pfam03142,pfam13632
Fomitopsis__pinicola__FP-58527__SS1	FOMPIDRAFT_72097	pfam00063,pfam00173,pfam03142,pfam08430,pfam08766,pfam13632
Fusarium__graminearum	FG05_02483	pfam00859,pfam01644,pfam03142,pfam08407
Fusarium__graminearum	FG05_03418	pfam01644,pfam03142,pfam08407
Fusarium__graminearum	FG05_01949	pfam13632,pfam13641
Fusarium__graminearum	FG05_12039	pfam00063,pfam00173,pfam03142,pfam08766,pfam13632,pfam15351
Fusarium__graminearum	FG05_01272	pfam00173,pfam03142,pfam13632
Fusarium__graminearum	FG05_10116	pfam01644,pfam03142,pfam08407
Fusarium__graminearum	FG05_10327	pfam01644,pfam03142,pfam08407
Fusarium__oxysporum__Fo47	FOZG_09919	pfam01644,pfam03142,pfam06484,pfam08407
Fusarium__oxysporum__Fo47	FOZG_02931	pfam03142,pfam13632
Fusarium__oxysporum__Fo47	FOZG_02946	pfam00063,pfam00173,pfam03142,pfam08766,pfam13632,pfam15351
Fusarium__oxysporum__Fo47	FOZG_02948	pfam00063,pfam00173,pfam00173,pfam03142,pfam08766,pfam13632
Fusarium__oxysporum__Fo47	FOZG_00758	pfam00173,pfam03142,pfam13632
Fusarium__oxysporum__Fo47	FOZG_13104	pfam01644,pfam03142,pfam08407
Fusarium__oxysporum__Fo47	FOZG_10826	pfam01644,pfam01944,pfam03142,pfam03157,pfam08407
Fusarium__oxysporum__Fo47	FOZG_11070	pfam01644,pfam03142,pfam08407
Fusarium__pseudograminearum__CS3096	FPSE_01920	pfam01644,pfam03142,pfam07223,pfam08407
Fusarium__pseudograminearum__CS3096	FPSE_02608	pfam01644,pfam03142,pfam08407
Fusarium__pseudograminearum__CS3096	FPSE_00419	pfam00173,pfam03142,pfam13632
Fusarium__pseudograminearum__CS3096	FPSE_08382	pfam01644,pfam03142,pfam08407
Fusarium__pseudograminearum__CS3096	FPSE_09171	pfam13632,pfam13641
Fusarium__pseudograminearum__CS3096	FPSE_09192	pfam00063,pfam00173,pfam03142,pfam08766,pfam13632,pfam15351
Fusarium__pseudograminearum__CS3096	FPSE_09193	pfam00063,pfam00173,pfam00173,pfam03142,pfam08766,pfam13632
Fusarium__verticillioides__7600	FVEG_07280	pfam00063,pfam00173,pfam00173,pfam03142,pfam08766,pfam13632
Fusarium__verticillioides__7600	FVEG_07281	pfam00063,pfam00173,pfam03142,pfam08766,pfam13632,pfam15351
Fusarium__verticillioides__7600	FVEG_07296	pfam03142,pfam13632
Fusarium__verticillioides__7600	FVEG_09097	pfam01644,pfam03142,pfam08407
Fusarium__verticillioides__7600	FVEG_10778	pfam01644,pfam03142,pfam08407
Fusarium__verticillioides__7600	FVEG_01403	pfam00173,pfam03142,pfam13632
Fusarium__verticillioides__7600	FVEG_02839	pfam01644,pfam03142,pfam08407
Fusarium__verticillioides__7600	FVEG_03058	pfam01644,pfam03142,pfam03157,pfam08407,pfam12730
Gaeumannomyces__graminis__var.__tritici__R3-111a-1	GGTG_03745	pfam00063,pfam00173,pfam03142,pfam08766,pfam13632
Gaeumannomyces__graminis__var.__tritici__R3-111a-1	GGTG_03746	pfam00063,pfam03142,pfam08766,pfam13632
Gaeumannomyces__graminis__var.__tritici__R3-111a-1	GGTG_04108	pfam03142,pfam13632
Gaeumannomyces__graminis__var.__tritici__R3-111a-1	GGTG_12189	pfam00173,pfam03142,pfam13632
Gaeumannomyces__graminis__var.__tritici__R3-111a-1	GGTG_14037	pfam01644,pfam03142,pfam08407
Gaeumannomyces__graminis__var.__tritici__R3-111a-1	GGTG_06861	pfam01644,pfam03142,pfam08407
Gaeumannomyces__graminis__var.__tritici__R3-111a-1	GGTG_03012	pfam01644,pfam01644,pfam03142,pfam05203,pfam08407,pfam13403
Galerina__marginata__CBS__339.88	GALMADRAFT_69541	pfam00173,pfam03142,pfam13632
Galerina__marginata__CBS__339.88	GALMADRAFT_259196	pfam00063,pfam03142,pfam08766,pfam13632,pfam15621
Galerina__marginata__CBS__339.88	GALMADRAFT_236148	pfam01644,pfam03142,pfam05145,pfam08407
Galerina__marginata__CBS__339.88	GALMADRAFT_237329	pfam00063,pfam00173,pfam03142,pfam07223,pfam08430,pfam08766,pfam13632
Galerina__marginata__CBS__339.88	GALMADRAFT_132186	pfam03142,pfam05109,pfam13632
Galerina__marginata__CBS__339.88	GALMADRAFT_234638	pfam01644,pfam03142,pfam08407
Geomyces__destructans__20631-21	GMDG_05040	pfam01644,pfam03142,pfam08407,pfam12730
Geomyces__destructans__20631-21	GMDG_01507	pfam00003,pfam01644,pfam03142,pfam08407
Geomyces__destructans__20631-21	GMDG_01580	pfam00173,pfam03142,pfam03353,pfam13632
Geomyces__destructans__20631-21	GMDG_07225	pfam00063,pfam00173,pfam03142,pfam08766,pfam13632
Geomyces__destructans__20631-21	GMDG_07226	pfam00063,pfam00173,pfam03142,pfam08766,pfam13632
Geomyces__destructans__20631-21	GMDG_02476	pfam01644,pfam03142,pfam08407
Glarea__lozoyensis__ATCC__20868	GLAREA_10569	pfam00179,pfam01644,pfam03142,pfam08407
Glarea__lozoyensis__ATCC__20868	GLAREA_01732	pfam13632,pfam13641
Glarea__lozoyensis__ATCC__20868	GLAREA_04660	pfam00063,pfam00173,pfam03142,pfam08766,pfam13632
Glarea__lozoyensis__ATCC__20868	GLAREA_04661	pfam00063,pfam00173,pfam03142,pfam08766,pfam13632
Glarea__lozoyensis__ATCC__20868	GLAREA_09507	pfam01644,pfam03142,pfam08407
Glarea__lozoyensis__ATCC__20868	GLAREA_09718	pfam01644,pfam02948,pfam03142,pfam08395,pfam08407
Glarea__lozoyensis__ATCC__20868	GLAREA_07529	pfam00173,pfam03142,pfam13632
Glarea__lozoyensis__ATCC__20868	GLAREA_06605	pfam01644,pfam03142,pfam08407
Gloeophyllum__trabeum__ATCC__11539	GLOTRDRAFT_108791	pfam00173,pfam03142,pfam09606,pfam13632
Gloeophyllum__trabeum__ATCC__11539	GLOTRDRAFT_102100	pfam01644,pfam03142,pfam08407,pfam14179
Gloeophyllum__trabeum__ATCC__11539	GLOTRDRAFT_141298	pfam00063,pfam03142,pfam08766,pfam13632
Gloeophyllum__trabeum__ATCC__11539	GLOTRDRAFT_139637	pfam00063,pfam00173,pfam03142,pfam08766,pfam13632
Gloeophyllum__trabeum__ATCC__11539	GLOTRDRAFT_100384	pfam01644,pfam03142,pfam08407,pfam12730,pfam12868
Gloeophyllum__trabeum__ATCC__11539	GLOTRDRAFT_58690	pfam00173,pfam03142,pfam13632
Gloeophyllum__trabeum__ATCC__11539	GLOTRDRAFT_69829	pfam00063,pfam00173,pfam03142,pfam08766,pfam09606,pfam13632
Gloeophyllum__trabeum__ATCC__11539	GLOTRDRAFT_135994	pfam01644,pfam03142,pfam08407
Glomerella__graminicola__M1.001	GLRG_02726	pfam13632,pfam13641
Glomerella__graminicola__M1.001	GLRG_03399	pfam01644,pfam03142,pfam08407
Glomerella__graminicola__M1.001	GLRG_04171	pfam01644,pfam03142,pfam07223,pfam08407
Glomerella__graminicola__M1.001	GLRG_04512	pfam00173,pfam03142,pfam13632
Glomerella__graminicola__M1.001	GLRG_05787	pfam01644,pfam03142,pfam07099,pfam08407
Glomerella__graminicola__M1.001	GLRG_08318	pfam00063,pfam00173,pfam03142,pfam08766,pfam13632
Glomerella__graminicola__M1.001	GLRG_08319	pfam00063,pfam00173,pfam03142,pfam08766,pfam13632
Grosmannia__clavigera__kw1407	CMQ_489	pfam01644,pfam03142,pfam08407
Grosmannia__clavigera__kw1407	CMQ_596	pfam00063,pfam00173,pfam03142,pfam08430,pfam08766,pfam13632
Grosmannia__clavigera__kw1407	CMQ_1077	pfam00063,pfam00173,pfam03142,pfam08766,pfam13632
Grosmannia__clavigera__kw1407	CMQ_1273	pfam01644,pfam03142,pfam03157,pfam03169,pfam08407
Grosmannia__clavigera__kw1407	CMQ_5797	pfam01644,pfam03142,pfam08407,pfam15621
Heterobasidion__irregulare__TC__32-1	HETIRDRAFT_40811	pfam01644,pfam03142,pfam08407
Heterobasidion__irregulare__TC__32-1	HETIRDRAFT_65409	pfam00063,pfam00173,pfam03142,pfam08766,pfam13632
Heterobasidion__irregulare__TC__32-1	HETIRDRAFT_45068	pfam01644,pfam03142,pfam08407
Heterobasidion__irregulare__TC__32-1	HETIRDRAFT_169377	pfam03142,pfam13632
Heterobasidion__irregulare__TC__32-1	HETIRDRAFT_34180	pfam00173,pfam03142,pfam08766,pfam12144,pfam13632
Heterobasidion__irregulare__TC__32-1	HETIRDRAFT_146709	pfam01644,pfam03142,pfam08407
Jaapia__argillacea__MUCL__33604	JAAARDRAFT_29204	pfam01644,pfam03142,pfam08407,pfam09770,pfam14179
Jaapia__argillacea__MUCL__33604	JAAARDRAFT_118463	pfam00063,pfam00173,pfam03142,pfam07223,pfam08430,pfam08766,pfam13632
Jaapia__argillacea__MUCL__33604	JAAARDRAFT_27919	pfam01644,pfam03142,pfam08407
Jaapia__argillacea__MUCL__33604	JAAARDRAFT_40984	pfam01644,pfam03142,pfam08407,pfam12868
Jaapia__argillacea__MUCL__33604	JAAARDRAFT_133348	pfam01644,pfam03142,pfam08407
Jaapia__argillacea__MUCL__33604	JAAARDRAFT_131726	pfam00063,pfam03142,pfam08766,pfam13632
Jaapia__argillacea__MUCL__33604	JAAARDRAFT_58321	pfam00173,pfam03142,pfam13632
Kazachstania__africana__CBS__2517	KAFR_0F02390	pfam01148,pfam01644,pfam03142,pfam08407
Kazachstania__africana__CBS__2517	KAFR_0F02410	pfam03142,pfam13632
Kazachstania__africana__CBS__2517	KAFR_0A07650	pfam01644,pfam03142,pfam07264,pfam08407
Kazachstania__naganishii__CBS__8797	KNAG_0K01330	pfam03142,pfam13632
Kluyveromyces__lactis	KLLA0D03542g	pfam01644,pfam03142,pfam08407
Kluyveromyces__lactis	KLLA0F20966g	pfam01644,pfam03142,pfam08407
Komagataella__pastoris__GS115	PAS_chr2-2_0094	pfam01644,pfam03142,pfam08407,pfam11188
Komagataella__pastoris__GS115	PAS_chr1-1_0393	pfam01644,pfam03142,pfam08407,pfam09594
Kuraishia__capsulata__CBS__1993	KUCA_T00004454001	pfam01644,pfam03142,pfam08407,pfam09913
Kuraishia__capsulata__CBS__1993	KUCA_T00004676001	pfam01644,pfam03142,pfam08407
Laccaria__bicolor__S238N-H82	LACBIDRAFT_247128	pfam00173,pfam03142,pfam13632
Laccaria__bicolor__S238N-H82	LACBIDRAFT_188623	pfam01644,pfam03142,pfam08407
Laccaria__bicolor__S238N-H82	LACBIDRAFT_181144	pfam01644,pfam03142,pfam08407
Laccaria__bicolor__S238N-H82	LACBIDRAFT_187522	pfam03142,pfam13632
Laccaria__bicolor__S238N-H82	LACBIDRAFT_243532	pfam00173,pfam03142,pfam13632
Laccaria__bicolor__S238N-H82	LACBIDRAFT_186476	pfam00063,pfam03142,pfam08766,pfam13632
Laccaria__bicolor__S238N-H82	LACBIDRAFT_239741	pfam01644,pfam03142,pfam08407
Lachancea__thermotolerans__CBS__6340	KLTH0A01826g	pfam01644,pfam03142,pfam03595,pfam08407
Lichtheimia__corymbifera__JMRC-FSU-9682	LCOR_02600.1	pfam00173,pfam03142,pfam05629,pfam13632
Lichtheimia__corymbifera__JMRC-FSU-9682	LCOR_00170.1	pfam00063,pfam00173,pfam03142,pfam08430,pfam09606,pfam13632
Lichtheimia__corymbifera__JMRC-FSU-9682	LCOR_10124.1	pfam01644,pfam03142,pfam08407,pfam13347
Lichtheimia__corymbifera__JMRC-FSU-9682	LCOR_09552.1	pfam00063,pfam00173,pfam03142,pfam08766,pfam09606,pfam13632
Lichtheimia__corymbifera__JMRC-FSU-9682	LCOR_08352.1	pfam00063,pfam00173,pfam03142,pfam08766,pfam13632
Lichtheimia__corymbifera__JMRC-FSU-9682	LCOR_07908.1	pfam01644,pfam03142,pfam08407
Lichtheimia__corymbifera__JMRC-FSU-9682	LCOR_07772.1	pfam01644,pfam03142,pfam08407
Lichtheimia__corymbifera__JMRC-FSU-9682	LCOR_07078.1	pfam00063,pfam00173,pfam03142,pfam08766,pfam13632
Lichtheimia__corymbifera__JMRC-FSU-9682	LCOR_06954.1	pfam00063,pfam00173,pfam03142,pfam08766,pfam13632
Lichtheimia__corymbifera__JMRC-FSU-9682	LCOR_05774.1	pfam01644,pfam03142,pfam08407
Lichtheimia__corymbifera__JMRC-FSU-9682	LCOR_03834.1	pfam00063,pfam00173,pfam03142,pfam13632
Lichtheimia__corymbifera__JMRC-FSU-9682	LCOR_03380.1	pfam01644,pfam03142,pfam07223,pfam08407
Lichtheimia__corymbifera__JMRC-FSU-9682	LCOR_03070.1	pfam01644,pfam03142,pfam07223,pfam08407,pfam12730
Macrophomina__phaseolina__MS6	MPH_00409	pfam00173,pfam03142,pfam12871,pfam13632
Macrophomina__phaseolina__MS6	MPH_12634	pfam01644,pfam03142,pfam08407
Macrophomina__phaseolina__MS6	MPH_10856	pfam01644,pfam03142,pfam08407,pfam11029
Macrophomina__phaseolina__MS6	MPH_08630	pfam00063,pfam00173,pfam03142,pfam08766,pfam13632
Macrophomina__phaseolina__MS6	MPH_08631	pfam00063,pfam00173,pfam03142,pfam08766,pfam13632
Macrophomina__phaseolina__MS6	MPH_08514	pfam03142,pfam13632
Macrophomina__phaseolina__MS6	MPH_07151	pfam01644,pfam03142,pfam08407,pfam15449
Magnaporthe__oryzae__70-15	MGG_09962	pfam00173,pfam03142,pfam13632
Magnaporthe__oryzae__70-15	MGG_04145	pfam01644,pfam03142,pfam08407,pfam15449
Magnaporthe__oryzae__70-15	MGG_06064	pfam03631,pfam13632,pfam13641
Magnaporthe__oryzae__70-15	MGG_13014	pfam00063,pfam00173,pfam03142,pfam08430,pfam08766,pfam13632
Magnaporthe__oryzae__70-15	MGG_13013	pfam00063,pfam00173,pfam03142,pfam08766,pfam13632
Magnaporthe__oryzae__70-15	MGG_09551	pfam01644,pfam03142,pfam08407,pfam12273,pfam12868
Magnaporthe__oryzae__70-15	MGG_01802	pfam01644,pfam03142,pfam08407
Malassezia__globosa__CBS__7966	MGL_2189	pfam03142,pfam08766,pfam13632
Malassezia__globosa__CBS__7966	MGL_1466	pfam00063,pfam00173,pfam03142,pfam08766,pfam13632
Malassezia__globosa__CBS__7966	MGL_1195	pfam01644,pfam03142,pfam08407
Malassezia__sympodialis__ATCC__42132	MSY001_1791	pfam01644,pfam03142,pfam08407
Malassezia__sympodialis__ATCC__42132	MSY001_1919	pfam00063,pfam00173,pfam03142,pfam08766,pfam13632
Malassezia__sympodialis__ATCC__42132	MSY001_2382	pfam00063,pfam00173,pfam00173,pfam03142,pfam08766,pfam13632
Marssonina__brunnea__f.__sp.__multigermtubi__MB_m1	MBM_07930	pfam01644,pfam03142,pfam07223,pfam08407
Marssonina__brunnea__f.__sp.__multigermtubi__MB_m1	MBM_08081	pfam01644,pfam03142,pfam08407
Marssonina__brunnea__f.__sp.__multigermtubi__MB_m1	MBM_06183	pfam03142,pfam13632
Marssonina__brunnea__f.__sp.__multigermtubi__MB_m1	MBM_01742	pfam13632,pfam13641
Marssonina__brunnea__f.__sp.__multigermtubi__MB_m1	MBM_01977	pfam01529,pfam01644,pfam03142,pfam03154,pfam08407
Marssonina__brunnea__f.__sp.__multigermtubi__MB_m1	MBM_00722	pfam00063,pfam00173,pfam03142,pfam04039,pfam08766,pfam13632
Marssonina__brunnea__f.__sp.__multigermtubi__MB_m1	MBM_00723	pfam00063,pfam00173,pfam03142,pfam08766,pfam13632
Melampsora__larici-populina__98AG31	MELLADRAFT_86246	pfam01644,pfam03142,pfam08407,pfam15240
Melampsora__larici-populina__98AG31	MELLADRAFT_48052	pfam00063,pfam00173,pfam00173,pfam03142,pfam08766,pfam13632
Melampsora__larici-populina__98AG31	MELLADRAFT_42252	pfam01644,pfam03142,pfam08407
Melampsora__larici-populina__98AG31	MELLADRAFT_34066	pfam01644,pfam08407,pfam13641
Melampsora__larici-populina__98AG31	MELLADRAFT_73345	pfam01644,pfam03142,pfam08407
Metarhizium__acridum__CQMa__102	MAC_08626	pfam13632,pfam13641
Metarhizium__acridum__CQMa__102	MAC_08638	pfam00063,pfam00173,pfam03142,pfam08430,pfam08766,pfam13632
Metarhizium__acridum__CQMa__102	MAC_08639	pfam00063,pfam00173,pfam03142,pfam08766,pfam13632
Metarhizium__acridum__CQMa__102	MAC_08167	pfam01644,pfam03142,pfam08407,pfam15402
Metarhizium__acridum__CQMa__102	MAC_08014	pfam01644,pfam03142,pfam08407
Metarhizium__acridum__CQMa__102	MAC_07513	pfam00173,pfam03142,pfam13632
Metarhizium__acridum__CQMa__102	MAC_03818	pfam01644,pfam03142,pfam08407
Metarhizium__anisopliae__ARSEF__23	MAA_01099	pfam13632,pfam13641
Metarhizium__anisopliae__ARSEF__23	MAA_01111	pfam00063,pfam00173,pfam03142,pfam08430,pfam08766,pfam13632
Metarhizium__anisopliae__ARSEF__23	MAA_01112	pfam00063,pfam00173,pfam03142,pfam08766,pfam13632
Metarhizium__anisopliae__ARSEF__23	MAA_02740	pfam01644,pfam03142,pfam08407
Metarhizium__anisopliae__ARSEF__23	MAA_02999	pfam01644,pfam03142,pfam08407
Metarhizium__anisopliae__ARSEF__23	MAA_03168	pfam01644,pfam03142,pfam08407
Metarhizium__anisopliae__ARSEF__23	MAA_00137	pfam00173,pfam03142,pfam13632
Metarhizium__robertsii	X797_010219	pfam00173,pfam03142,pfam13632
Metarhizium__robertsii	X797_006020	pfam00063,pfam00173,pfam03142,pfam08766,pfam13632
Metarhizium__robertsii	X797_006021	pfam00063,pfam00173,pfam03142,pfam08430,pfam08766,pfam13632
Metarhizium__robertsii	X797_006035	pfam03631,pfam13632,pfam13641
Metarhizium__robertsii	X797_005438	pfam01644,pfam03142,pfam08407
Metarhizium__robertsii	X797_004380	pfam01644,pfam03142,pfam08407
Metarhizium__robertsii	X797_004576	pfam01644,pfam03142,pfam08407
Meyerozyma__guilliermondii__ATCC__6260	PGUG_00200	pfam01644,pfam03142,pfam08407
Microbotryum__violaceum__p1A1__Lamole	MVLG_05947	pfam00063,pfam00173,pfam03142,pfam08766,pfam10326,pfam13632
Microbotryum__violaceum__p1A1__Lamole	MVLG_04926	pfam01644,pfam03142,pfam08407
Microbotryum__violaceum__p1A1__Lamole	MVLG_04049	pfam00063,pfam00173,pfam03142,pfam08766,pfam13632
Microbotryum__violaceum__p1A1__Lamole	MVLG_01926	pfam01644,pfam03142,pfam07223,pfam08407,pfam15461
Microbotryum__violaceum__p1A1__Lamole	MVLG_00546	pfam01644,pfam03142,pfam07223,pfam08407
Microbotryum__violaceum__p1A1__Lamole	MVLG_00449	pfam03142,pfam13632
Millerozyma__farinosa	GNLVRS01_PISO0J05949g	pfam01644,pfam03142,pfam08407
Millerozyma__farinosa	GNLVRS01_PISO0I04144g	pfam01644,pfam03142,pfam08407
Millerozyma__farinosa	GNLVRS01_PISO0F06737g	pfam01644,pfam03142,pfam08407,pfam09913
Millerozyma__farinosa	GNLVRS01_PISO0E05416g	pfam01644,pfam03142,pfam08407
Millerozyma__farinosa	GNLVRS01_PISO0D03039g	pfam01644,pfam03142,pfam08407,pfam13346
Millerozyma__farinosa	GNLVRS01_PISO0C02972g	pfam01644,pfam03142,pfam07695,pfam08407
Mixia__osmundae__IAM__14324	L969DRAFT_89794	pfam01644,pfam03142,pfam07223,pfam08407
Mixia__osmundae__IAM__14324	L969DRAFT_96277	pfam01644,pfam03142,pfam08407
Mixia__osmundae__IAM__14324	L969DRAFT_269472	pfam01644,pfam03142,pfam08407
Mixia__osmundae__IAM__14324	L969DRAFT_91609	pfam00063,pfam00173,pfam03142,pfam08766,pfam13632
Mixia__osmundae__IAM__14324	L969DRAFT_91946	pfam00173,pfam03142,pfam13632
Moniliophthora__roreri__MCA__2997	Moror_10481	pfam00063,pfam00173,pfam03142,pfam08766,pfam13632
Moniliophthora__roreri__MCA__2997	Moror_4826	pfam01644,pfam03142,pfam08407
Moniliophthora__roreri__MCA__2997	Moror_8998	pfam00173,pfam03142,pfam13632
Moniliophthora__roreri__MCA__2997	Moror_8757	pfam01644,pfam03142,pfam08407
Moniliophthora__roreri__MCA__2997	Moror_17470	pfam01644,pfam03142,pfam08407
Moniliophthora__roreri__MCA__2997	Moror_10996	pfam03142,pfam13632
Moniliophthora__roreri__MCA__2997	Moror_5872	pfam03142,pfam07223,pfam08430,pfam08766,pfam13632
Moniliophthora__roreri__MCA__2997	Moror_1988	pfam01644,pfam03142,pfam08407
Mucor__circinelloides__f.__circinelloides__1006PhL	HMPREF1544_00744	pfam01644,pfam03142,pfam08407,pfam12730
Mucor__circinelloides__f.__circinelloides__1006PhL	HMPREF1544_00491	pfam00063,pfam00173,pfam03142,pfam08766,pfam13632
Mucor__circinelloides__f.__circinelloides__1006PhL	HMPREF1544_00063	pfam00063,pfam00173,pfam00173,pfam03142,pfam08430,pfam08766,pfam13632
Mucor__circinelloides__f.__circinelloides__1006PhL	HMPREF1544_10713	pfam00173,pfam03142,pfam13632
Mucor__circinelloides__f.__circinelloides__1006PhL	HMPREF1544_10496	pfam00063,pfam00173,pfam03142,pfam08766,pfam13632
Mucor__circinelloides__f.__circinelloides__1006PhL	HMPREF1544_10484	pfam00063,pfam00173,pfam00173,pfam03142,pfam08766,pfam13632
Mucor__circinelloides__f.__circinelloides__1006PhL	HMPREF1544_09476	pfam01644,pfam03142,pfam08407
Mucor__circinelloides__f.__circinelloides__1006PhL	HMPREF1544_07444	pfam01644,pfam03142,pfam08407
Mucor__circinelloides__f.__circinelloides__1006PhL	HMPREF1544_05100	pfam03142,pfam09770,pfam13632
Mucor__circinelloides__f.__circinelloides__1006PhL	HMPREF1544_04729	pfam00063,pfam00173,pfam03142,pfam13632
Mucor__circinelloides__f.__circinelloides__1006PhL	HMPREF1544_04047	pfam00063,pfam00173,pfam03142,pfam13632
Mucor__circinelloides__f.__circinelloides__1006PhL	HMPREF1544_03892	pfam00063,pfam00173,pfam03142,pfam07223,pfam13632
Mucor__circinelloides__f.__circinelloides__1006PhL	HMPREF1544_03735	pfam01644,pfam03142,pfam08407
Mucor__circinelloides__f.__circinelloides__1006PhL	HMPREF1544_03276	pfam01644,pfam03142,pfam08407
Mucor__circinelloides__f.__circinelloides__1006PhL	HMPREF1544_03123	pfam01644,pfam02948,pfam03142,pfam08407
Mucor__circinelloides__f.__circinelloides__1006PhL	HMPREF1544_02982	pfam00063,pfam00173,pfam00173,pfam03142,pfam08766,pfam13632
Mucor__circinelloides__f.__circinelloides__1006PhL	HMPREF1544_02845	pfam00063,pfam00173,pfam03142,pfam08766,pfam13632
Myceliophthora__thermophila__ATCC__42464	MYCTH_2296388	pfam00173,pfam03142,pfam13632
Myceliophthora__thermophila__ATCC__42464	MYCTH_2299267	pfam03142,pfam03631,pfam13632
Myceliophthora__thermophila__ATCC__42464	MYCTH_2299402	pfam00063,pfam00173,pfam03142,pfam08766,pfam13632
Myceliophthora__thermophila__ATCC__42464	MYCTH_112916	pfam00063,pfam00173,pfam03142,pfam08766,pfam13632,pfam14296
Myceliophthora__thermophila__ATCC__42464	MYCTH_79885	pfam01644,pfam03142,pfam08407
Myceliophthora__thermophila__ATCC__42464	MYCTH_2302583	pfam01644,pfam03142,pfam08407
Myceliophthora__thermophila__ATCC__42464	MYCTH_2309764	pfam01644,pfam03142,pfam08407,pfam12868
Mycosphaerella__graminicola__IPO323	MYCGRDRAFT_98274	pfam00487,pfam01644,pfam03142,pfam08407
Mycosphaerella__graminicola__IPO323	MYCGRDRAFT_65104	pfam01644,pfam03142,pfam08407
Mycosphaerella__graminicola__IPO323	MYCGRDRAFT_100232	pfam00173,pfam03142,pfam13632
Mycosphaerella__graminicola__IPO323	MYCGRDRAFT_100284	pfam01644,pfam03142,pfam08407
Mycosphaerella__graminicola__IPO323	MYCGRDRAFT_108152	pfam00063,pfam00173,pfam03142,pfam08766,pfam13632
Mycosphaerella__graminicola__IPO323	MYCGRDRAFT_108151	pfam00063,pfam00173,pfam03142,pfam08766,pfam13632
Mycosphaerella__populorum__SO2202	SEPMUDRAFT_150681	pfam01644,pfam03142,pfam07223,pfam08407,pfam12730
Mycosphaerella__populorum__SO2202	SEPMUDRAFT_49366	pfam03142,pfam13632
Mycosphaerella__populorum__SO2202	SEPMUDRAFT_147938	pfam01644,pfam03142,pfam08407,pfam13347
Mycosphaerella__populorum__SO2202	SEPMUDRAFT_148081	pfam01644,pfam03142,pfam08407
Mycosphaerella__populorum__SO2202	SEPMUDRAFT_146931	pfam00063,pfam00173,pfam03142,pfam08766,pfam13632
Mycosphaerella__populorum__SO2202	SEPMUDRAFT_146932	pfam00063,pfam00173,pfam03142,pfam08766,pfam09606,pfam13632
Mycosphaerella__populorum__SO2202	SEPMUDRAFT_131377	pfam03142,pfam10225,pfam10243,pfam13632
Naumovozyma__castellii__CBS__4309	NCAS_0A10230	pfam03142,pfam13632
Naumovozyma__castellii__CBS__4309	NCAS_0A10240	pfam01644,pfam03142,pfam08407
Naumovozyma__castellii__CBS__4309	NCAS_0G01720	pfam01545,pfam01644,pfam03142,pfam08407
Naumovozyma__dairenensis__CBS__421	NDAI_0A07230	pfam01644,pfam03142,pfam08407
Nectria__haematococca__mpVI__77-13-4	NECHADRAFT_49923	pfam00063,pfam00173,pfam00173,pfam03142,pfam08766,pfam13632
Nectria__haematococca__mpVI__77-13-4	NECHADRAFT_106423	pfam13632,pfam13641
Nectria__haematococca__mpVI__77-13-4	NECHADRAFT_69633	pfam01644,pfam03142,pfam08407
Nectria__haematococca__mpVI__77-13-4	NECHADRAFT_61264	pfam01644,pfam03142,pfam08407
Nectria__haematococca__mpVI__77-13-4	NECHADRAFT_123074	pfam00173,pfam03142,pfam13632
Nectria__haematococca__mpVI__77-13-4	NECHADRAFT_102013	pfam01644,pfam03142,pfam08407
Nectria__haematococca__mpVI__77-13-4	NECHADRAFT_44215	pfam01644,pfam03142,pfam08407,pfam15511
Nectria__haematococca__mpVI__77-13-4	NECHADRAFT_32764	pfam00063,pfam00173,pfam03142,pfam13632
Nectria__haematococca__mpVI__77-13-4	NECHADRAFT_123231	pfam00063,pfam00173,pfam03142,pfam08766,pfam13632,pfam15351
Neofusicoccum__parvum__UCRNP2	UCRNP2_9176	pfam01644,pfam03142,pfam08407
Neofusicoccum__parvum__UCRNP2	UCRNP2_7383	pfam00063,pfam00173,pfam03142,pfam08766,pfam13632
Neofusicoccum__parvum__UCRNP2	UCRNP2_7384	pfam00063,pfam00173,pfam03142,pfam08766,pfam13632
Neofusicoccum__parvum__UCRNP2	UCRNP2_6052	pfam00173,pfam03142,pfam13632
Neofusicoccum__parvum__UCRNP2	UCRNP2_5815	pfam03142,pfam03631,pfam13632
Neofusicoccum__parvum__UCRNP2	UCRNP2_5482	pfam01644,pfam03142,pfam08407,pfam13440
Neofusicoccum__parvum__UCRNP2	UCRNP2_9573	pfam01644,pfam03142,pfam03154,pfam08407
Neosartorya__fischeri__NRRL__181	NFIA_005110	pfam01644,pfam03142,pfam08407
Neosartorya__fischeri__NRRL__181	NFIA_088620	pfam00063,pfam00173,pfam03142,pfam08766,pfam13632
Neosartorya__fischeri__NRRL__181	NFIA_088630	pfam00063,pfam00173,pfam03142,pfam08766,pfam13632
Neosartorya__fischeri__NRRL__181	NFIA_098390	pfam03142,pfam13632
Neosartorya__fischeri__NRRL__181	NFIA_029210	pfam01644,pfam03142,pfam08407
Neosartorya__fischeri__NRRL__181	NFIA_062840	pfam01644,pfam03142,pfam08407
Neosartorya__fischeri__NRRL__181	NFIA_012950	pfam03142,pfam13632
Neosartorya__fischeri__NRRL__181	NFIA_034240	pfam00487,pfam01644,pfam03142,pfam08407
Neosartorya__fischeri__NRRL__181	NFIA_041420	pfam01644,pfam03142,pfam08407
Neurospora__crassa__OR74A	NCU03611	pfam01644,pfam03142,pfam08407
Neurospora__crassa__OR74A	NCU09324	pfam00173,pfam03142,pfam13632,pfam15240
Neurospora__crassa__OR74A	NCU05239	pfam01644,pfam03142,pfam07223,pfam07695,pfam08407
Neurospora__crassa__OR74A	NCU05268	pfam13632,pfam13641
Neurospora__crassa__OR74A	NCU04352	pfam00063,pfam00173,pfam03142,pfam08766,pfam13632
Neurospora__crassa__OR74A	NCU04350	pfam00063,pfam00173,pfam03142,pfam08766,pfam13632
Neurospora__crassa__OR74A	NCU04251	pfam01644,pfam03142,pfam08407,pfam12868
Neurospora__tetrasperma__FGSC__2509	NEUTE2DRAFT_147099	pfam00173,pfam03142,pfam13632,pfam15240
Neurospora__tetrasperma__FGSC__2509	NEUTE2DRAFT_86918	pfam00063,pfam00173,pfam03142,pfam08766,pfam13632
Neurospora__tetrasperma__FGSC__2509	NEUTE2DRAFT_108303	pfam00063,pfam00173,pfam03142,pfam08766,pfam13632
Neurospora__tetrasperma__FGSC__2509	NEUTE2DRAFT_109290	pfam13632,pfam13641
Neurospora__tetrasperma__FGSC__2509	NEUTE2DRAFT_109369	pfam01644,pfam03142,pfam07695,pfam08407,pfam15279
Neurospora__tetrasperma__FGSC__2509	NEUTE2DRAFT_103611	pfam01644,pfam03142,pfam08407
Neurospora__tetrasperma__FGSC__2509	NEUTE2DRAFT_156123	pfam01644,pfam03142,pfam08407,pfam12868
Ogataea__parapolymorpha__DL-1	HPODL_00927	pfam01644,pfam03142,pfam08407
Ogataea__parapolymorpha__DL-1	HPODL_02293	pfam01644,pfam03142,pfam08407
Ophiocordyceps__sinensis__CO18	OCS_05576	pfam00063,pfam00173,pfam03142,pfam08430,pfam08766,pfam13632
Ophiocordyceps__sinensis__CO18	OCS_05379	pfam01644,pfam03142,pfam04791,pfam08407,pfam15251
Ophiocordyceps__sinensis__CO18	OCS_04853	pfam01644,pfam03142,pfam08407
Ophiocordyceps__sinensis__CO18	OCS_06759	pfam00173,pfam03142,pfam08766,pfam13632
Ophiocordyceps__sinensis__CO18	OCS_04763	pfam01644,pfam03142,pfam08407
Ophiocordyceps__sinensis__CO18	OCS_06447	pfam03142,pfam13632
Ophiocordyceps__sinensis__CO18	OCS_06004	pfam00173,pfam03142,pfam13632
Ophiostoma__piceae__UAMH__11346	F503_06537	pfam03142,pfam13632
Ophiostoma__piceae__UAMH__11346	F503_01021	pfam01644,pfam03142,pfam08407
Ophiostoma__piceae__UAMH__11346	F503_07212	pfam00173,pfam03142,pfam13632
Ophiostoma__piceae__UAMH__11346	F503_05012	pfam01644,pfam03142,pfam08407
Ophiostoma__piceae__UAMH__11346	F503_05092	pfam00063,pfam00173,pfam03142,pfam08766,pfam13632
Ophiostoma__piceae__UAMH__11346	F503_05093	pfam00063,pfam00173,pfam03142,pfam08766,pfam13632
Ophiostoma__piceae__UAMH__11346	F503_05830	pfam01644,pfam03142,pfam03154,pfam08407
Paracoccidioides__brasiliensis__Pb18	PADG_02603	pfam00173,pfam03142,pfam13632
Paracoccidioides__brasiliensis__Pb18	PADG_02784	pfam03142,pfam13632
Paracoccidioides__brasiliensis__Pb18	PADG_06438	pfam01644,pfam03142,pfam04647,pfam08407
Paracoccidioides__brasiliensis__Pb18	PADG_07911	pfam00063,pfam00173,pfam03142,pfam08766,pfam13632
Paracoccidioides__brasiliensis__Pb18	PADG_07913	pfam00063,pfam00173,pfam03142,pfam08766,pfam13632
Paracoccidioides__sp.__lutzii__Pb01	PAAG_00215	pfam00063,pfam00173,pfam03142,pfam08766,pfam13632
Paracoccidioides__sp.__lutzii__Pb01	PAAG_07751	pfam03142,pfam13632
Paracoccidioides__sp.__lutzii__Pb01	PAAG_08385	pfam01644,pfam03142,pfam03251,pfam04484,pfam08407
Paracoccidioides__sp.__lutzii__Pb01	PAAG_03342	pfam00487,pfam01644,pfam03142,pfam07223,pfam08407,pfam14944
Paracoccidioides__sp.__lutzii__Pb01	PAAG_03391	pfam01644,pfam04647,pfam08407,pfam13520,pfam13641
Paracoccidioides__sp.__lutzii__Pb01	PAAG_04862	pfam00173,pfam03142,pfam13632
Penicillium__digitatum__PHI26	PDIG_78580	pfam13632,pfam13641
Penicillium__digitatum__PHI26	PDIG_76160	pfam01644,pfam03142,pfam08407
Penicillium__digitatum__PHI26	PDIG_69920	pfam00063,pfam00173,pfam03142,pfam08766,pfam13632
Penicillium__digitatum__PHI26	PDIG_69930	pfam00063,pfam00173,pfam03142,pfam08766,pfam13632
Penicillium__digitatum__PHI26	PDIG_89090	pfam03142,pfam13632
Penicillium__digitatum__PHI26	PDIG_23050	pfam01644,pfam03142,pfam08407,pfam11188
Penicillium__digitatum__PHI26	PDIG_22170	pfam00179,pfam01490,pfam01644,pfam03142,pfam08407
Penicillium__digitatum__PHI26	PDIG_90720	pfam01644,pfam03142,pfam07223,pfam08407
Penicillium__oxalicum__114-2	PDE_01856	pfam01644,pfam03142,pfam03154,pfam08407
Penicillium__oxalicum__114-2	PDE_02083	pfam01644,pfam03142,pfam08407
Penicillium__oxalicum__114-2	PDE_05710	pfam01644,pfam03142,pfam03154,pfam08407
Penicillium__oxalicum__114-2	PDE_06421	pfam03142,pfam13632
Penicillium__oxalicum__114-2	PDE_00702	pfam13632,pfam13641
Penicillium__oxalicum__114-2	PDE_08046	pfam01644,pfam03142,pfam08407
Penicillium__oxalicum__114-2	PDE_08661	pfam00063,pfam00173,pfam00173,pfam03142,pfam08766,pfam13632
Penicillium__oxalicum__114-2	PDE_08662	pfam00063,pfam00173,pfam03142,pfam08766,pfam13632
Penicillium__oxalicum__114-2	PDE_09407	pfam01644,pfam03142,pfam08407
Penicillium__roqueforti	PROQFM164_S01g002077	pfam01644,pfam03142,pfam08407
Penicillium__roqueforti	PROQFM164_S01g002334	pfam13632,pfam13641
Penicillium__roqueforti	PROQFM164_S03g001198	pfam00063,pfam00173,pfam00173,pfam03142,pfam08766,pfam13632
Penicillium__roqueforti	PROQFM164_S03g001200	pfam00063,pfam00173,pfam00173,pfam03142,pfam08766,pfam13632
Penicillium__roqueforti	PROQFM164_S07g000008	pfam01644,pfam03142,pfam08407
Penicillium__roqueforti	PROQFM164_S02g002254	pfam01644,pfam03142,pfam07223,pfam08407
Penicillium__roqueforti	PROQFM164_S02g003228	pfam03142,pfam13632
Penicillium__roqueforti	PROQFM164_S01g000589	pfam01644,pfam03142,pfam08407
Penicillium__roqueforti	PROQFM164_S01g001162	pfam01644,pfam03142,pfam08407
Pestalotiopsis__fici__W106-1	PFICI_05017	pfam13632,pfam13641
Pestalotiopsis__fici__W106-1	PFICI_05238	pfam01644,pfam03142,pfam08407,pfam15511
Pestalotiopsis__fici__W106-1	PFICI_01118	pfam01644,pfam03142,pfam08407,pfam13520
Pestalotiopsis__fici__W106-1	PFICI_01446	pfam00173,pfam03142,pfam13632
Pestalotiopsis__fici__W106-1	PFICI_13513	pfam01644,pfam03142,pfam08407,pfam13520
Pestalotiopsis__fici__W106-1	PFICI_06085	pfam01644,pfam03142,pfam08407
Pestalotiopsis__fici__W106-1	PFICI_07201	pfam01644,pfam03142,pfam08407
Pestalotiopsis__fici__W106-1	PFICI_04362	pfam00063,pfam00173,pfam00173,pfam03142,pfam08766,pfam13632
Pestalotiopsis__fici__W106-1	PFICI_04363	pfam00063,pfam00173,pfam03142,pfam08766,pfam13632
Phaeosphaeria__nodorum__SN15	SNOG_13325	pfam00063,pfam00173,pfam03142,pfam08766,pfam13632
Phaeosphaeria__nodorum__SN15	SNOG_13326	pfam00063,pfam00173,pfam03142,pfam08766,pfam13632
Phaeosphaeria__nodorum__SN15	SNOG_13479	pfam01494,pfam01644,pfam03142,pfam07976,pfam08407,pfam10846,pfam15301
Phaeosphaeria__nodorum__SN15	SNOG_05499	pfam01644,pfam03142,pfam08407,pfam12730
Phanerochaete__carnosa__HHB-10118-sp	PHACADRAFT_201595	pfam01644,pfam03142,pfam07223,pfam08407
Phanerochaete__carnosa__HHB-10118-sp	PHACADRAFT_250571	pfam01644,pfam03142,pfam08407,pfam09991
Phanerochaete__carnosa__HHB-10118-sp	PHACADRAFT_138474	pfam00063,pfam00173,pfam03142,pfam08430,pfam08766,pfam13632
Phanerochaete__carnosa__HHB-10118-sp	PHACADRAFT_253847	pfam00063,pfam03142,pfam08766,pfam13632
Phanerochaete__carnosa__HHB-10118-sp	PHACADRAFT_257626	pfam00173,pfam03142,pfam13632
Phanerochaete__carnosa__HHB-10118-sp	PHACADRAFT_97090	pfam01644,pfam03142,pfam08407
Phialophora__europaea__CBS__101466	HMPREF1541_08275	pfam03142,pfam13632
Phialophora__europaea__CBS__101466	HMPREF1541_03352	pfam01644,pfam03142,pfam08407
Phialophora__europaea__CBS__101466	HMPREF1541_01645	pfam01644,pfam03142,pfam05109,pfam08407
Phialophora__europaea__CBS__101466	HMPREF1541_02802	pfam03142,pfam13632
Phialophora__europaea__CBS__101466	HMPREF1541_00249	pfam00063,pfam00173,pfam03142,pfam08766,pfam13632
Phialophora__europaea__CBS__101466	HMPREF1541_00250	pfam00063,pfam00173,pfam03142,pfam08766,pfam13632
Piriformospora__indica__DSM__11827	PIIN_02844	pfam01644,pfam03142,pfam08407
Piriformospora__indica__DSM__11827	PIIN_03240	pfam01644,pfam03142,pfam05109,pfam08407
Piriformospora__indica__DSM__11827	PIIN_04658	pfam00063,pfam00173,pfam03142,pfam08430,pfam08766,pfam13632
Piriformospora__indica__DSM__11827	PIIN_00009	pfam01644,pfam03142,pfam03154,pfam08407,pfam12533
Piriformospora__indica__DSM__11827	PIIN_06905	pfam00063,pfam00173,pfam03142,pfam08766,pfam13632
Piriformospora__indica__DSM__11827	PIIN_09460	pfam01644,pfam03142,pfam08407,pfam12730,pfam13520
Pleurotus__ostreatus__PC15	PLEOSDRAFT_1060345	pfam00063,pfam03142,pfam08766,pfam13632
Pleurotus__ostreatus__PC15	PLEOSDRAFT_186160	pfam01644,pfam01757,pfam03142,pfam08407
Pleurotus__ostreatus__PC15	PLEOSDRAFT_1054937	pfam01644,pfam03142,pfam08407
Pleurotus__ostreatus__PC15	PLEOSDRAFT_1093142	pfam00063,pfam00173,pfam03142,pfam08766,pfam13632
Pleurotus__ostreatus__PC15	PLEOSDRAFT_1036823	pfam01644,pfam03142,pfam08407
Pleurotus__ostreatus__PC15	PLEOSDRAFT_1063335	pfam03142,pfam13632
Postia__placenta__Mad-698-R	POSPLDRAFT_89583	pfam00173,pfam03142,pfam13632
Pseudallescheria__apiosperma	SAPIO_CDS9773	pfam01644,pfam03142,pfam03154,pfam08407
Pseudallescheria__apiosperma	SAPIO_CDS10760	pfam01644,pfam03142,pfam08407
Pseudallescheria__apiosperma	SAPIO_CDS10594	pfam01644,pfam03142,pfam08407
Pseudallescheria__apiosperma	SAPIO_CDS7076	pfam00063,pfam00173,pfam03142,pfam08766,pfam13632
Pseudallescheria__apiosperma	SAPIO_CDS7077	pfam00063,pfam00173,pfam03142,pfam08766,pfam13632
Pseudallescheria__apiosperma	SAPIO_CDS6491	pfam01644,pfam03142,pfam08407
Pseudallescheria__apiosperma	SAPIO_CDS3659	pfam00173,pfam03142,pfam13632
Pseudocercospora__fijiensis__CIRAD86	MYCFIDRAFT_190171	pfam01644,pfam03142,pfam03154,pfam08407
Pseudocercospora__fijiensis__CIRAD86	MYCFIDRAFT_167636	pfam03142,pfam13632
Pseudocercospora__fijiensis__CIRAD86	MYCFIDRAFT_203370	pfam01644,pfam03142,pfam08407
Pseudocercospora__fijiensis__CIRAD86	MYCFIDRAFT_203582	pfam00146,pfam01644,pfam03142,pfam07223,pfam08407,pfam12533
Pseudocercospora__fijiensis__CIRAD86	MYCFIDRAFT_96055	pfam03142,pfam13632
Pseudocercospora__fijiensis__CIRAD86	MYCFIDRAFT_49517	pfam00063,pfam00173,pfam00173,pfam03142,pfam08766,pfam13632
Pseudocercospora__fijiensis__CIRAD86	MYCFIDRAFT_56332	pfam00063,pfam00173,pfam03142,pfam08766,pfam13632
Pseudozyma__antarctica__T-34	PANT_9d00225	pfam01644,pfam03142,pfam08407
Pseudozyma__antarctica__T-34	PANT_9c00260	pfam01644,pfam03142,pfam07223,pfam08407
Pseudozyma__antarctica__T-34	PANT_14d00088	pfam00063,pfam00173,pfam03142,pfam08766,pfam13632,pfam13634
Pseudozyma__antarctica__T-34	PANT_18c00007	pfam01644,pfam03142,pfam07223,pfam08407,pfam14264
Pseudozyma__antarctica__T-34	PANT_19d00039	pfam00173,pfam00173,pfam03142,pfam08430,pfam08766,pfam13632
Pseudozyma__antarctica__T-34	PANT_25c00012	pfam01644,pfam03142,pfam08407
Pseudozyma__antarctica__T-34	PANT_5d00121	pfam03142,pfam13632
Pseudozyma__hubeiensis__SY62	PHSY_001668	pfam03142,pfam06070,pfam09421,pfam13632
Pseudozyma__hubeiensis__SY62	PHSY_002152	pfam01644,pfam03142,pfam06930,pfam08407
Pseudozyma__hubeiensis__SY62	PHSY_002758	pfam00063,pfam00173,pfam03142,pfam08766,pfam13632
Pseudozyma__hubeiensis__SY62	PHSY_002987	pfam01644,pfam03142,pfam07223,pfam08407
Pseudozyma__hubeiensis__SY62	PHSY_005229	pfam00173,pfam00173,pfam03142,pfam08430,pfam08766,pfam13632
Pseudozyma__hubeiensis__SY62	PHSY_007406	pfam01644,pfam03142,pfam07223,pfam08407,pfam11188
Pseudozyma__hubeiensis__SY62	PHSY_000867	pfam01644,pfam03142,pfam08407
Puccinia__graminis__f.__sp.__tritici__CRL__75-36-700-3	PGTG_08730	pfam00173,pfam03142,pfam13632
Puccinia__graminis__f.__sp.__tritici__CRL__75-36-700-3	PGTG_21586	pfam03142,pfam13632
Puccinia__graminis__f.__sp.__tritici__CRL__75-36-700-3	PGTG_20839	pfam01644,pfam03142,pfam08407
Puccinia__graminis__f.__sp.__tritici__CRL__75-36-700-3	PGTG_02527	pfam01644,pfam03142,pfam08407
Puccinia__graminis__f.__sp.__tritici__CRL__75-36-700-3	PGTG_03325	pfam01644,pfam03142,pfam08407
Puccinia__graminis__f.__sp.__tritici__CRL__75-36-700-3	PGTG_17815	pfam01644,pfam03142,pfam08407
Puccinia__graminis__f.__sp.__tritici__CRL__75-36-700-3	PGTG_10666	pfam01644,pfam03142,pfam08407
Punctularia__strigosozonata__HHB-11173__SS5	PUNSTDRAFT_59152	pfam01644,pfam03142,pfam08407
Punctularia__strigosozonata__HHB-11173__SS5	PUNSTDRAFT_130270	pfam00063,pfam03142,pfam08766,pfam13632
Punctularia__strigosozonata__HHB-11173__SS5	PUNSTDRAFT_112715	pfam01644,pfam03142,pfam08407
Punctularia__strigosozonata__HHB-11173__SS5	PUNSTDRAFT_101108	pfam00063,pfam00173,pfam03142,pfam07223,pfam08430,pfam08766,pfam13632
Punctularia__strigosozonata__HHB-11173__SS5	PUNSTDRAFT_98557	pfam00173,pfam03142,pfam13632
Punctularia__strigosozonata__HHB-11173__SS5	PUNSTDRAFT_59962	pfam01644,pfam03142,pfam08407
Pyrenophora__teres__f.__teres__0-1	PTT_08478	pfam03142,pfam13632
Pyrenophora__teres__f.__teres__0-1	PTT_10339	pfam01644,pfam03142,pfam08407,pfam15485
Pyrenophora__teres__f.__teres__0-1	PTT_02290	pfam03142,pfam05110,pfam13632
Pyrenophora__teres__f.__teres__0-1	PTT_10933	pfam00063,pfam00173,pfam03142,pfam07695,pfam08766,pfam13632
Pyrenophora__teres__f.__teres__0-1	PTT_10934	pfam00063,pfam00173,pfam03142,pfam08766,pfam13632
Pyrenophora__teres__f.__teres__0-1	PTT_14983	pfam01644,pfam03142,pfam08407
Pyrenophora__teres__f.__teres__0-1	PTT_04677	pfam01644,pfam03142,pfam08407,pfam12730
Pyrenophora__tritici-repentis__Pt-1C-BFP	PTRG_07569	pfam03142,pfam13632
Pyrenophora__tritici-repentis__Pt-1C-BFP	PTRG_01430	pfam01644,pfam03142,pfam08407
Pyrenophora__tritici-repentis__Pt-1C-BFP	PTRG_02340	pfam01644,pfam03142,pfam08407
Pyrenophora__tritici-repentis__Pt-1C-BFP	PTRG_03095	pfam01644,pfam03142,pfam08407,pfam12526
Pyrenophora__tritici-repentis__Pt-1C-BFP	PTRG_05004	pfam00063,pfam00173,pfam03142,pfam08766,pfam13632
Pyrenophora__tritici-repentis__Pt-1C-BFP	PTRG_05005	pfam00063,pfam00173,pfam03142,pfam08766,pfam13632
Pyrenophora__tritici-repentis__Pt-1C-BFP	PTRG_05009	pfam03142,pfam05110,pfam13632
Rhizoctonia__solani__AG-3__Rhs1AP	RSOL_472940	pfam00063,pfam00173,pfam03142,pfam08766,pfam13632
Rhizoctonia__solani__AG-3__Rhs1AP	RSOL_069130	pfam01644,pfam03142,pfam07223,pfam08407
Rhizoctonia__solani__AG-3__Rhs1AP	RSOL_015150	pfam01644,pfam03142,pfam08407
Rhizoctonia__solani__AG-3__Rhs1AP	RSOL_389440	pfam00063,pfam00173,pfam03142,pfam08766,pfam13632
Rhizoctonia__solani__AG-3__Rhs1AP	RSOL_480150	pfam01644,pfam03142,pfam07223,pfam08407,pfam11029
Rhizoctonia__solani__AG-3__Rhs1AP	RSOL_440430	pfam00628,pfam01644,pfam03142,pfam07223,pfam08226,pfam08407
Rhizophagus__irregularis__DAOM__181602	GLOINDRAFT_348546	pfam00063,pfam00173,pfam03142,pfam08766,pfam13632
Rhizophagus__irregularis__DAOM__181602	GLOINDRAFT_346942	pfam00173,pfam03142,pfam13632
Rhizophagus__irregularis__DAOM__181602	GLOINDRAFT_346613	pfam00063,pfam00173,pfam03142,pfam08766,pfam13632
Rhizophagus__irregularis__DAOM__181602	GLOINDRAFT_344952	pfam00173,pfam03142,pfam13632
Rhizophagus__irregularis__DAOM__181602	GLOINDRAFT_339241	pfam01644,pfam03142,pfam07960,pfam08407,pfam09321
Rhizophagus__irregularis__DAOM__181602	GLOINDRAFT_68035	pfam00173,pfam03142,pfam13632
Rhizophagus__irregularis__DAOM__181602	GLOINDRAFT_67853	pfam00173,pfam03142,pfam13632
Rhizophagus__irregularis__DAOM__181602	GLOINDRAFT_67365	pfam01644,pfam03142,pfam08407
Rhizopus__delemar__RA__99-880	RO3G_10151	pfam00063,pfam00173,pfam03142,pfam08766,pfam13632
Rhizopus__delemar__RA__99-880	RO3G_10568	pfam00063,pfam00173,pfam03142,pfam13632
Rhizopus__delemar__RA__99-880	RO3G_11165	pfam00063,pfam00173,pfam03142,pfam08766,pfam13632
Rhizopus__delemar__RA__99-880	RO3G_11900	pfam01644,pfam03142,pfam08407
Rhizopus__delemar__RA__99-880	RO3G_12476	pfam00173,pfam03142,pfam13632
Rhizopus__delemar__RA__99-880	RO3G_13214	pfam03142,pfam13632
Rhizopus__delemar__RA__99-880	RO3G_14688	pfam00063,pfam00173,pfam03142,pfam08766,pfam13632
Rhizopus__delemar__RA__99-880	RO3G_15485	pfam00063,pfam00173,pfam03142,pfam13632
Rhizopus__delemar__RA__99-880	RO3G_16230	pfam01644,pfam03142,pfam07223,pfam08407
Rhizopus__delemar__RA__99-880	RO3G_17187	pfam00063,pfam00173,pfam03142,pfam13632
Rhizopus__delemar__RA__99-880	RO3G_02895	pfam00173,pfam03142,pfam13632
Rhizopus__delemar__RA__99-880	RO3G_04443	pfam00063,pfam00173,pfam03142,pfam08430,pfam08766,pfam13632
Rhizopus__delemar__RA__99-880	RO3G_00522	pfam01644,pfam03142,pfam03154,pfam04554,pfam08407
Rhizopus__delemar__RA__99-880	RO3G_08099	pfam01644,pfam03142,pfam08407
Rhizopus__delemar__RA__99-880	RO3G_00942	pfam01644,pfam03142,pfam08407
Rhodosporidium__toruloides__NP11	RHTO_06603	pfam01644,pfam03142,pfam07223,pfam08407,pfam12730
Rhodosporidium__toruloides__NP11	RHTO_03942	pfam01644,pfam03142,pfam03157,pfam08407
Rhodosporidium__toruloides__NP11	RHTO_02459	pfam01644,pfam03142,pfam08407,pfam14179
Rhodosporidium__toruloides__NP11	RHTO_07980	pfam00173,pfam03142,pfam13632
Rhodosporidium__toruloides__NP11	RHTO_07316	pfam00063,pfam00173,pfam03142,pfam08766,pfam13632
Rhodosporidium__toruloides__NP11	RHTO_00456	pfam00063,pfam00173,pfam03142,pfam08766,pfam10326,pfam13632
Rhodotorula__glutinis__ATCC__204091	RTG_01253	pfam00063,pfam00173,pfam00173,pfam03142,pfam08766,pfam10326,pfam13632
Rozella__allomycis__CSF55	O9G_001627	pfam00173,pfam03142,pfam12796,pfam13632,pfam13637,pfam13857
Rozella__allomycis__CSF55	O9G_000408	pfam00173,pfam03142,pfam13632
Rozella__allomycis__CSF55	O9G_004391	pfam00063,pfam00173,pfam03142,pfam08766,pfam13632
Rozella__allomycis__CSF55	O9G_002272	pfam00173,pfam03142,pfam13632
Saccharomyces__cerevisiae__S288c	YBR038W	pfam01644,pfam03142,pfam08407
Saccharomyces__cerevisiae__S288c	YNL192W	pfam01644,pfam03142,pfam08407
Saccharomycetaceae__sp.__Ashbya__aceri	AACERI_AaceriAEL190W	pfam01644,pfam01757,pfam03142,pfam08407
Saccharomycetaceae__sp.__Ashbya__aceri	AACERI_AaceriAEL189W	pfam03142,pfam13632
Saccharomycetaceae__sp.__Ashbya__aceri	AACERI_AaceriABL153W	pfam01644,pfam03142,pfam08407,pfam13346
Scheffersomyces__stipitis__CBS__6054	PICST_29807	pfam01644,pfam03142,pfam08407,pfam13347
Scheffersomyces__stipitis__CBS__6054	PICST_42812	pfam01644,pfam03142,pfam07695,pfam08407
Scheffersomyces__stipitis__CBS__6054	PICST_51281	pfam01644,pfam03142,pfam08407,pfam09531,pfam13347
Schizophyllum__commune__H4-8	SCHCODRAFT_71533	pfam00173,pfam00173,pfam03142,pfam08430,pfam08766,pfam09606,pfam13632
Schizophyllum__commune__H4-8	SCHCODRAFT_48789	pfam01644,pfam03142,pfam08407
Schizophyllum__commune__H4-8	SCHCODRAFT_63043	pfam01644,pfam03142,pfam08407
Schizophyllum__commune__H4-8	SCHCODRAFT_63448	pfam01644,pfam03142,pfam08407
Schizophyllum__commune__H4-8	SCHCODRAFT_68652	pfam00063,pfam00173,pfam03142,pfam08766,pfam13632
Schizosaccharomyces__japonicus__yFS275	SJAG_04868	pfam01644,pfam03142,pfam08407
Schizosaccharomyces__pombe	SPAC13G6.12c	pfam01644,pfam03142,pfam08407
Sclerotinia__borealis__F-4157	SBOR_8803	pfam00063,pfam00173,pfam03142,pfam08766,pfam13632
Sclerotinia__borealis__F-4157	SBOR_7053	pfam01644,pfam03142,pfam08407
Sclerotinia__borealis__F-4157	SBOR_5663	pfam01644,pfam03142,pfam03154,pfam08407
Sclerotinia__borealis__F-4157	SBOR_9668	pfam00063,pfam00173,pfam03142,pfam08766,pfam13632
Sclerotinia__borealis__F-4157	SBOR_3119	pfam01644,pfam03142,pfam07223,pfam08407
Sclerotinia__borealis__F-4157	SBOR_0917	pfam13632,pfam13641
Sclerotinia__borealis__F-4157	SBOR_0352	pfam00173,pfam03142,pfam13632
Sclerotinia__sclerotiorum__1980__UF-70	SS1G_03857	pfam01644,pfam03142,pfam08407
Sclerotinia__sclerotiorum__1980__UF-70	SS1G_04263	pfam03142,pfam13632
Sclerotinia__sclerotiorum__1980__UF-70	SS1G_04961	pfam01644,pfam03142,pfam07223,pfam08407
Sclerotinia__sclerotiorum__1980__UF-70	SS1G_08265	pfam01644,pfam03142,pfam08407,pfam12737
Sclerotinia__sclerotiorum__1980__UF-70	SS1G_01889	pfam13632,pfam13641
Sclerotinia__sclerotiorum__1980__UF-70	SS1G_14116	pfam00063,pfam00173,pfam03142,pfam08766,pfam13632
Sclerotinia__sclerotiorum__1980__UF-70	SS1G_14118	pfam00063,pfam00173,pfam03142,pfam13632
Serpula__lacrymans__var.__lacrymans__S7.3	SERLA73DRAFT_151765	pfam00063,pfam03142,pfam08766,pfam13632
Serpula__lacrymans__var.__lacrymans__S7.3	SERLA73DRAFT_64710	pfam01644,pfam03142,pfam08407
Serpula__lacrymans__var.__lacrymans__S7.3	SERLA73DRAFT_172317	pfam01644,pfam03142,pfam08407
Serpula__lacrymans__var.__lacrymans__S7.3	SERLA73DRAFT_113672	pfam00063,pfam00173,pfam03142,pfam08766,pfam12316,pfam13632
Serpula__lacrymans__var.__lacrymans__S7.3	SERLA73DRAFT_55348	pfam01644,pfam03142,pfam08407
Serpula__lacrymans__var.__lacrymans__S7.3	SERLA73DRAFT_106295	pfam00173,pfam03142,pfam13632
Serpula__lacrymans__var.__lacrymans__S7.3	SERLA73DRAFT_168131	pfam00063,pfam00173,pfam03142,pfam08766,pfam13632,pfam14296
Setosphaeria__turcica__Et28A	SETTUDRAFT_133608	pfam01644,pfam03142,pfam08407,pfam12004
Setosphaeria__turcica__Et28A	SETTUDRAFT_155090	pfam01644,pfam03142,pfam07223,pfam08407
Setosphaeria__turcica__Et28A	SETTUDRAFT_131153	pfam03142,pfam13632,pfam15087
Setosphaeria__turcica__Et28A	SETTUDRAFT_28074	pfam03142,pfam10214,pfam13632
Setosphaeria__turcica__Et28A	SETTUDRAFT_130651	pfam00063,pfam03142,pfam08766,pfam13632
Setosphaeria__turcica__Et28A	SETTUDRAFT_168909	pfam00063,pfam00173,pfam03142,pfam08766,pfam13632
Setosphaeria__turcica__Et28A	SETTUDRAFT_160791	pfam00487,pfam01644,pfam03142,pfam08407,pfam12730
Sordaria__macrospora	SMAC_07162	pfam01644,pfam03142,pfam08407,pfam12868
Sordaria__macrospora	SMAC_07828	pfam01644,pfam03142,pfam08407,pfam12868
Sordaria__macrospora	SMAC_02767	pfam00173,pfam03142,pfam13632
Sordaria__macrospora	SMAC_03109	pfam01644,pfam03142,pfam08407
Sordaria__macrospora	SMAC_01722	pfam13632,pfam13641
Sordaria__macrospora	SMAC_01799	pfam00063,pfam00173,pfam03142,pfam04487,pfam08430,pfam08766,pfam13632
Sordaria__macrospora	SMAC_01800	pfam00063,pfam00173,pfam00173,pfam03142,pfam08766,pfam13632
Spathaspora__passalidarum__NRRL__Y-27907	SPAPADRAFT_61875	pfam02554,pfam03142,pfam13632
Spathaspora__passalidarum__NRRL__Y-27907	SPAPADRAFT_67080	pfam03142,pfam09721,pfam13632
Sporisorium__reilianum__SRZ2	sr10139	pfam01644,pfam03142,pfam08407
Sporisorium__reilianum__SRZ2	sr10158	pfam01644,pfam03142,pfam08407
Sporisorium__reilianum__SRZ2	sr15181	pfam01644,pfam03142,pfam07223,pfam08407,pfam14264
Sporisorium__reilianum__SRZ2	sr16010	pfam01644,pfam03142,pfam08407
Sporisorium__reilianum__SRZ2	sr14109	pfam00173,pfam03142,pfam08766,pfam12938,pfam13632
Sporisorium__reilianum__SRZ2	sr11106	pfam00063,pfam00173,pfam00173,pfam03142,pfam08766,pfam13632
Sporothrix__schenckii__ATCC__58251	HMPREF1624_02076	pfam01644,pfam03142,pfam08407
Sporothrix__schenckii__ATCC__58251	HMPREF1624_02798	pfam00063,pfam00173,pfam03142,pfam08766,pfam13632
Sporothrix__schenckii__ATCC__58251	HMPREF1624_02799	pfam00063,pfam00173,pfam03142,pfam08766,pfam13632
Sporothrix__schenckii__ATCC__58251	HMPREF1624_02857	pfam00179,pfam01644,pfam03142,pfam08407
Sporothrix__schenckii__ATCC__58251	HMPREF1624_00496	pfam00173,pfam03142,pfam13632
Sporothrix__schenckii__ATCC__58251	HMPREF1624_00932	pfam03142,pfam13632
Sporothrix__schenckii__ATCC__58251	HMPREF1624_01343	pfam01644,pfam03142,pfam03169,pfam08407
Stachybotrys__chartarum__IBT__7711	S7711_01919	pfam01644,pfam03142,pfam05956,pfam08407
Stachybotrys__chartarum__IBT__7711	S7711_02431	pfam00173,pfam03142,pfam13632
Stachybotrys__chartarum__IBT__7711	S7711_04612	pfam01644,pfam03142,pfam08407
Stachybotrys__chartarum__IBT__7711	S7711_00715	pfam03142,pfam13632
Stachybotrys__chartarum__IBT__7711	S7711_00727	pfam00063,pfam00173,pfam03142,pfam08766,pfam13632
Stachybotrys__chartarum__IBT__7711	S7711_00728	pfam00063,pfam00173,pfam03142,pfam08766,pfam13632
Stachybotrys__chartarum__IBT__7711	S7711_00100	pfam01061,pfam01644,pfam03142,pfam07223,pfam08407
Stereum__hirsutum__FP-91666__SS1	STEHIDRAFT_92496	pfam01644,pfam03142,pfam08407
Stereum__hirsutum__FP-91666__SS1	STEHIDRAFT_63761	pfam01644,pfam03142,pfam08407,pfam09538
Stereum__hirsutum__FP-91666__SS1	STEHIDRAFT_83837	pfam01644,pfam03142,pfam08407
Stereum__hirsutum__FP-91666__SS1	STEHIDRAFT_58134	pfam01644,pfam03142,pfam08407
Stereum__hirsutum__FP-91666__SS1	STEHIDRAFT_167986	pfam00063,pfam00173,pfam03142,pfam08766,pfam13632
Stereum__hirsutum__FP-91666__SS1	STEHIDRAFT_167412	pfam00063,pfam00173,pfam03142,pfam04503,pfam08430,pfam08766,pfam13632
Stereum__hirsutum__FP-91666__SS1	STEHIDRAFT_120278	pfam01644,pfam03142,pfam08407
Talaromyces__marneffei__ATCC__18224	PMAA_014540	pfam01644,pfam03142,pfam08407
Talaromyces__marneffei__ATCC__18224	PMAA_035260	pfam00063,pfam00173,pfam03142,pfam08766,pfam13632
Talaromyces__marneffei__ATCC__18224	PMAA_035270	pfam00063,pfam00173,pfam03142,pfam08766,pfam13632
Talaromyces__marneffei__ATCC__18224	PMAA_068320	pfam03142,pfam13632,pfam13641
Talaromyces__marneffei__ATCC__18224	PMAA_085540	pfam01644,pfam02096,pfam03142,pfam08407,pfam12004
Talaromyces__marneffei__ATCC__18224	PMAA_089760	pfam00499,pfam01644,pfam03142,pfam08407
Talaromyces__marneffei__ATCC__18224	PMAA_099990	pfam03142,pfam13632
Talaromyces__stipitatus__ATCC__10500	TSTA_088590	pfam03142,pfam07763,pfam13632,pfam13641
Talaromyces__stipitatus__ATCC__10500	TSTA_056950	pfam00063,pfam00173,pfam00173,pfam03142,pfam08766,pfam13632
Talaromyces__stipitatus__ATCC__10500	TSTA_056960	pfam00063,pfam00173,pfam03142,pfam13632
Talaromyces__stipitatus__ATCC__10500	TSTA_058490	pfam03142,pfam13632
Talaromyces__stipitatus__ATCC__10500	TSTA_120580	pfam01644,pfam03142,pfam05956,pfam08407
Talaromyces__stipitatus__ATCC__10500	TSTA_125790	pfam01644,pfam03142,pfam08407
Talaromyces__stipitatus__ATCC__10500	TSTA_002590	pfam01644,pfam03142,pfam08407
Tetrapisispora__blattae__CBS__6284	TBLA_0B06770	pfam03142,pfam13632
Tetrapisispora__blattae__CBS__6284	TBLA_0G02840	pfam01644,pfam03142,pfam08407
Tetrapisispora__phaffii__CBS__4417	TPHA_0F02420	pfam01644,pfam03142,pfam08407,pfam10277,pfam13632
Tetrapisispora__phaffii__CBS__4417	TPHA_0A04200	pfam03142,pfam09721,pfam13632
Tetrapisispora__phaffii__CBS__4417	TPHA_0M00610	pfam01644,pfam08407,pfam13346,pfam13641
Tetrapisispora__phaffii__CBS__4417	TPHA_0O01680	pfam01644,pfam03142,pfam08407
Thielavia__terrestris__NRRL__8126	THITE_2108832	pfam01644,pfam03142,pfam08407
Thielavia__terrestris__NRRL__8126	THITE_2106408	pfam01644,pfam03142,pfam08407
Thielavia__terrestris__NRRL__8126	THITE_2113371	pfam00173,pfam03142,pfam13632
Thielavia__terrestris__NRRL__8126	THITE_66300	pfam13632,pfam13641
Thielavia__terrestris__NRRL__8126	THITE_2115877	pfam00063,pfam00173,pfam03142,pfam08766,pfam13632
Thielavia__terrestris__NRRL__8126	THITE_2115879	pfam00063,pfam00173,pfam03142,pfam08766,pfam13632,pfam14296
Tilletiaria__anomala__UBC__951	K437DRAFT_144577	pfam00063,pfam00173,pfam03142,pfam03154,pfam08430,pfam13632
Tilletiaria__anomala__UBC__951	K437DRAFT_140271	pfam01644,pfam03142,pfam08407
Tilletiaria__anomala__UBC__951	K437DRAFT_207577	pfam01644,pfam03142,pfam08407
Tilletiaria__anomala__UBC__951	K437DRAFT_185596	pfam00063,pfam00173,pfam03142,pfam08766,pfam13632
Tilletiaria__anomala__UBC__951	K437DRAFT_231194	pfam01644,pfam03142,pfam08407
Tilletiaria__anomala__UBC__951	K437DRAFT_219286	pfam01644,pfam03142,pfam08407
Togninia__minima__UCRPA7	UCRPA7_7559	pfam00173,pfam03142,pfam13632
Togninia__minima__UCRPA7	UCRPA7_6878	pfam00063,pfam00173,pfam03142,pfam08766,pfam13632
Togninia__minima__UCRPA7	UCRPA7_6879	pfam00063,pfam00173,pfam03142,pfam08766,pfam13632
Togninia__minima__UCRPA7	UCRPA7_4595	pfam01644,pfam03142,pfam08407
Togninia__minima__UCRPA7	UCRPA7_1887	pfam01644,pfam03142,pfam08407
Togninia__minima__UCRPA7	UCRPA7_610	pfam01644,pfam03142,pfam08407,pfam09507
Torulaspora__delbrueckii	TDEL_0D04000	pfam01644,pfam03142,pfam08407
Torulaspora__delbrueckii	TDEL_0A01000	pfam01644,pfam01757,pfam03142,pfam08407
Trametes__versicolor__FP-101664__SS1	TRAVEDRAFT_162667	pfam01644,pfam03142,pfam03595,pfam08407
Trametes__versicolor__FP-101664__SS1	TRAVEDRAFT_27115	pfam00063,pfam00173,pfam03142,pfam08430,pfam08766,pfam13632
Trametes__versicolor__FP-101664__SS1	TRAVEDRAFT_114512	pfam00173,pfam03142,pfam13632
Trametes__versicolor__FP-101664__SS1	TRAVEDRAFT_135673	pfam01644,pfam03142,pfam08407
Trametes__versicolor__FP-101664__SS1	TRAVEDRAFT_135912	pfam01644,pfam03142,pfam08407
Trametes__versicolor__FP-101664__SS1	TRAVEDRAFT_158082	pfam01644,pfam03142,pfam08407
Trametes__versicolor__FP-101664__SS1	TRAVEDRAFT_31534	pfam00063,pfam03142,pfam08766,pfam13632
Tremella__mesenterica__DSM__1558	TREMEDRAFT_33680	pfam01644,pfam03142,pfam08407
Tremella__mesenterica__DSM__1558	TREMEDRAFT_11732	pfam01644,pfam03142,pfam08407,pfam12730
Tremella__mesenterica__DSM__1558	TREMEDRAFT_69288	pfam01644,pfam03142,pfam08407
Tremella__mesenterica__DSM__1558	TREMEDRAFT_74136	pfam00063,pfam00173,pfam03142,pfam08766,pfam13632
Tremella__mesenterica__DSM__1558	TREMEDRAFT_39451	pfam03142,pfam03154,pfam13632
Tremella__mesenterica__DSM__1558	TREMEDRAFT_74818	pfam00173,pfam03142,pfam13632
Tremella__mesenterica__DSM__1558	TREMEDRAFT_42150	pfam00173,pfam03142,pfam08226,pfam08766,pfam12067,pfam12316,pfam13632
Trichoderma__atroviride__IMI__206040	TRIATDRAFT_248556	pfam00173,pfam03142,pfam13632
Trichoderma__atroviride__IMI__206040	TRIATDRAFT_323101	pfam01644,pfam03142,pfam08407
Trichoderma__atroviride__IMI__206040	TRIATDRAFT_143107	pfam01644,pfam03142,pfam08407
Trichoderma__atroviride__IMI__206040	TRIATDRAFT_240086	pfam01644,pfam03142,pfam08407
Trichoderma__atroviride__IMI__206040	TRIATDRAFT_142365	pfam00063,pfam00173,pfam03142,pfam08766,pfam13632
Trichoderma__atroviride__IMI__206040	TRIATDRAFT_154895	pfam00063,pfam00173,pfam03142,pfam08430,pfam08766,pfam13632
Trichoderma__atroviride__IMI__206040	TRIATDRAFT_91144	pfam13632,pfam13641
Trichoderma__reesei__RUT__C-30	M419DRAFT_114628	pfam01644,pfam03142,pfam08407
Trichoderma__reesei__RUT__C-30	M419DRAFT_139518	pfam03142,pfam13632
Trichoderma__reesei__RUT__C-30	M419DRAFT_26956	pfam01644,pfam01944,pfam03142,pfam08407
Trichoderma__reesei__RUT__C-30	M419DRAFT_79604	pfam00173,pfam03142,pfam13632
Trichoderma__reesei__RUT__C-30	M419DRAFT_98699	pfam00063,pfam00173,pfam03142,pfam08430,pfam08766,pfam13632
Trichoderma__reesei__RUT__C-30	M419DRAFT_137093	pfam00063,pfam00173,pfam03142,pfam08766,pfam13632
Trichoderma__reesei__RUT__C-30	M419DRAFT_71660	pfam01644,pfam03142,pfam08407,pfam12004
Trichoderma__virens__Gv29-8	TRIVIDRAFT_72583	pfam01644,pfam03142,pfam08407
Trichoderma__virens__Gv29-8	TRIVIDRAFT_32080	pfam01644,pfam03142,pfam08407,pfam12730
Trichoderma__virens__Gv29-8	TRIVIDRAFT_87952	pfam00173,pfam03142,pfam13632
Trichoderma__virens__Gv29-8	TRIVIDRAFT_77496	pfam00063,pfam00173,pfam03142,pfam08766,pfam13632
Trichoderma__virens__Gv29-8	TRIVIDRAFT_90152	pfam00063,pfam00173,pfam03142,pfam08766,pfam13632
Trichoderma__virens__Gv29-8	TRIVIDRAFT_68951	pfam03142,pfam13632
Trichoderma__virens__Gv29-8	TRIVIDRAFT_39617	pfam01644,pfam03142,pfam08407
Trichophyton__equinum__CBS__127.97	TEQG_01202	pfam00063,pfam00173,pfam00173,pfam03142,pfam08766,pfam13632
Trichophyton__equinum__CBS__127.97	TEQG_01205	pfam00063,pfam00173,pfam03142,pfam08766,pfam13632
Trichophyton__equinum__CBS__127.97	TEQG_01631	pfam01644,pfam03142,pfam06161,pfam07223,pfam08407,pfam12533
Trichophyton__equinum__CBS__127.97	TEQG_02175	pfam03142,pfam13632,pfam13641
Trichophyton__equinum__CBS__127.97	TEQG_06336	pfam01644,pfam03142,pfam03154,pfam08407
Trichophyton__equinum__CBS__127.97	TEQG_06674	pfam01644,pfam03142,pfam08407,pfam13632
Trichophyton__equinum__CBS__127.97	TEQG_08539	pfam03142,pfam13632
Trichophyton__rubrum__CBS__118892	TERG_07657	pfam03142,pfam03631,pfam13632,pfam13641
Trichophyton__rubrum__CBS__118892	TERG_08867	pfam03142,pfam13632
Trichophyton__rubrum__CBS__118892	TERG_05649	pfam01644,pfam03142,pfam03154,pfam08407,pfam13858
Trichophyton__rubrum__CBS__118892	TERG_04918	pfam00063,pfam00173,pfam00173,pfam03142,pfam13632
Trichophyton__rubrum__CBS__118892	TERG_04919	pfam00063,pfam00173,pfam03142,pfam08766,pfam13632
Trichophyton__rubrum__CBS__118892	TERG_03843	pfam01644,pfam03142,pfam08407
Trichophyton__rubrum__CBS__118892	TERG_02562	pfam01644,pfam03142,pfam06161,pfam07223,pfam08407
Trichophyton__tonsurans__CBS__112818	TESG_01445	pfam03142,pfam13632,pfam13641
Trichophyton__tonsurans__CBS__112818	TESG_01643	pfam03142,pfam13632
Trichophyton__tonsurans__CBS__112818	TESG_01930	pfam01644,pfam03142,pfam06161,pfam07223,pfam08407,pfam12533
Trichophyton__tonsurans__CBS__112818	TESG_03329	pfam01644,pfam03142,pfam08407
Trichophyton__tonsurans__CBS__112818	TESG_05926	pfam00063,pfam00173,pfam00173,pfam03142,pfam13632
Trichophyton__tonsurans__CBS__112818	TESG_05928	pfam00063,pfam00173,pfam03142,pfam08766,pfam13632
Trichophyton__tonsurans__CBS__112818	TESG_07121	pfam01644,pfam03142,pfam03154,pfam08407,pfam13858
Trichophyton__verrucosum__HKI__0517	TRV_06602	pfam01644,pfam03142,pfam03154,pfam08407,pfam13858
Trichophyton__verrucosum__HKI__0517	TRV_05157	pfam03142,pfam13632,pfam13641
Trichophyton__verrucosum__HKI__0517	TRV_03668	pfam03142,pfam13632
Trichophyton__verrucosum__HKI__0517	TRV_01766	pfam00063,pfam00173,pfam03142,pfam08766,pfam13632
Trichophyton__verrucosum__HKI__0517	TRV_01768	pfam00063,pfam00173,pfam00173,pfam03142,pfam08766,pfam13632
Trichophyton__verrucosum__HKI__0517	TRV_00179	pfam01644,pfam03142,pfam08407
Trichophyton__verrucosum__HKI__0517	TRV_07346	pfam01644,pfam03142,pfam03154,pfam06161,pfam08407
Trichosporon__asahii__var.__asahii__CBS__8904	A1Q2_07344	pfam00063,pfam00173,pfam03142,pfam08766,pfam13632
Trichosporon__asahii__var.__asahii__CBS__8904	A1Q2_08318	pfam01644,pfam03142,pfam03154,pfam05562,pfam08407
Trichosporon__asahii__var.__asahii__CBS__8904	A1Q2_06116	pfam01644,pfam03142,pfam08407
Trichosporon__asahii__var.__asahii__CBS__8904	A1Q2_01213	pfam00063,pfam00173,pfam03142,pfam13632
Tuber__melanosporum	GSTUM_00002409001	pfam01644,pfam03142,pfam08407
Tuber__melanosporum	GSTUM_00005561001	pfam01644,pfam03142,pfam08407
Tuber__melanosporum	GSTUM_00008119001	pfam00063,pfam00173,pfam03142,pfam08766,pfam13632
Tuber__melanosporum	GSTUM_00008120001	pfam00063,pfam00173,pfam03142,pfam13632
Tuber__melanosporum	GSTUM_00001747001	pfam13632,pfam13641
Uncinocarpus__reesii__1704	UREG_02647	pfam01644,pfam03142,pfam08407,pfam12698
Uncinocarpus__reesii__1704	UREG_02708	pfam03142,pfam13632
Uncinocarpus__reesii__1704	UREG_03620	pfam03631,pfam13632,pfam13641
Uncinocarpus__reesii__1704	UREG_06103	pfam01644,pfam03142,pfam08407
Uncinocarpus__reesii__1704	UREG_06140	pfam01456,pfam01644,pfam03142,pfam06161,pfam08407
Uncinocarpus__reesii__1704	UREG_06535	pfam00063,pfam00173,pfam03142,pfam08766,pfam13632
Uncinocarpus__reesii__1704	UREG_06536	pfam00063,pfam00173,pfam00173,pfam03142,pfam08766,pfam13632
Ustilago__hordei__ASM28603v1	UHOR_04112	pfam03142,pfam03154,pfam13632
Ustilago__hordei__ASM28603v1	UHOR_04780	pfam00173,pfam03142,pfam08766,pfam13632
Ustilago__hordei__ASM28603v1	UHOR_04988	pfam00063,pfam00173,pfam03142,pfam08766,pfam13632
Ustilago__hordei__ASM28603v1	UHOR_06435	pfam01644,pfam03142,pfam07223,pfam08407,pfam14264
Ustilago__hordei__ASM28603v1	UHOR_07282	pfam01644,pfam03142,pfam08407
Ustilago__hordei__ASM28603v1	UHOR_00723	pfam01644,pfam03142,pfam07223,pfam08407
Ustilago__hordei__ASM28603v1	UHOR_00740	pfam01644,pfam03142,pfam08407
Ustilago__maydis__521	UM02569.1	pfam03142,pfam13632
Ustilago__maydis__521	UM03052.1	pfam00173,pfam00173,pfam03142,pfam08430,pfam13632
Ustilago__maydis__521	UM03204.1	pfam00063,pfam00173,pfam03142,pfam06682,pfam08766,pfam13632,pfam13634
Ustilago__maydis__521	UM04290.1	pfam01644,pfam03142,pfam07223,pfam08407,pfam14264
Ustilago__maydis__521	UM05480.1	pfam03142,pfam03157,pfam13632
Ustilago__maydis__521	UM00474.1	pfam01644,pfam03142,pfam08407
Vanderwaltozyma__polyspora__DSM__70294	Kpol_1037p49	pfam00173,pfam03142,pfam09721,pfam13632
Vanderwaltozyma__polyspora__DSM__70294	Kpol_1036p34a	pfam01644,pfam03142,pfam08407
Verticillium__alfalfae__VaMs.102	VDBG_08367	pfam01644,pfam03142,pfam03154,pfam08407,pfam09309,pfam12730,pfam15548
Verticillium__alfalfae__VaMs.102	VDBG_05981	pfam00173,pfam03142,pfam13257,pfam13632
Verticillium__alfalfae__VaMs.102	VDBG_02113	pfam01644,pfam03142,pfam07223,pfam08407
Verticillium__alfalfae__VaMs.102	VDBG_00304	pfam01644,pfam03142,pfam08407
Verticillium__alfalfae__VaMs.102	VDBG_00764	pfam13632,pfam13641
Verticillium__alfalfae__VaMs.102	VDBG_00808	pfam00063,pfam00173,pfam03142,pfam08766,pfam13632
Verticillium__alfalfae__VaMs.102	VDBG_00809	pfam00063,pfam00173,pfam03142,pfam12004,pfam13632
Verticillium__dahliae__VdLs.17	VDAG_00376	pfam03142,pfam13632
Verticillium__dahliae__VdLs.17	VDAG_00419	pfam00063,pfam00173,pfam03142,pfam08766,pfam13632,pfam14296
Verticillium__dahliae__VdLs.17	VDAG_00420	pfam00063,pfam00173,pfam03142,pfam08766,pfam13632
Verticillium__dahliae__VdLs.17	VDAG_08591	pfam01644,pfam03142,pfam08407
Verticillium__dahliae__VdLs.17	VDAG_10179	pfam01644,pfam03142,pfam03154,pfam07695,pfam08407,pfam08639,pfam15548
Verticillium__dahliae__VdLs.17	VDAG_02580	pfam01644,pfam03142,pfam07223,pfam08407
Verticillium__dahliae__VdLs.17	VDAG_03141	pfam00173,pfam03142,pfam13257,pfam13632
Villosiclava__virens	UV8b_4757	pfam00173,pfam03142,pfam13632
Villosiclava__virens	UV8b_3908	pfam01644,pfam03142,pfam08407
Villosiclava__virens	UV8b_7948	pfam01644,pfam03142,pfam08407
Villosiclava__virens	UV8b_7958	pfam01644,pfam03142,pfam07223,pfam08407
Villosiclava__virens	UV8b_3210	pfam03142,pfam13632
Villosiclava__virens	UV8b_3222	pfam00063,pfam00173,pfam03142,pfam08766,pfam13632
Villosiclava__virens	UV8b_3223	pfam00063,pfam00173,pfam03142,pfam08766,pfam13632
Wallemia__ichthyophaga__EXF-994	J056_003108	pfam01644,pfam03142,pfam08407
Wallemia__ichthyophaga__EXF-994	J056_004174	pfam00063,pfam03142,pfam08766,pfam13632
Wallemia__ichthyophaga__EXF-994	J056_000216	pfam00173,pfam03142,pfam08386,pfam13632
Wallemia__ichthyophaga__EXF-994	J056_000443	pfam00063,pfam00173,pfam03142,pfam08766,pfam13632,pfam13687
Wallemia__ichthyophaga__EXF-994	J056_001087	pfam01644,pfam03142,pfam07223,pfam08407
Wallemia__ichthyophaga__EXF-994	J056_001918	pfam01204,pfam01644,pfam03142,pfam08407
Wallemia__ichthyophaga__EXF-994	J056_002130	pfam03142,pfam13632
Wallemia__sebi__CBS__633.66	WALSEDRAFT_20827	pfam01644,pfam03142,pfam08407
Wallemia__sebi__CBS__633.66	WALSEDRAFT_47261	pfam00063,pfam00173,pfam03142,pfam04487,pfam08766,pfam13632,pfam13687
Wallemia__sebi__CBS__633.66	WALSEDRAFT_32858	pfam03142,pfam13632
Wallemia__sebi__CBS__633.66	WALSEDRAFT_63268	pfam01644,pfam03142,pfam08407
Wallemia__sebi__CBS__633.66	WALSEDRAFT_59341	pfam03142,pfam13632
Wallemia__sebi__CBS__633.66	WALSEDRAFT_30938	pfam00063,pfam03142,pfam08766,pfam13632
Wallemia__sebi__CBS__633.66	WALSEDRAFT_66236	pfam01644,pfam03142,pfam08407
Wickerhamomyces__ciferrii	BN7_5280	pfam01644,pfam03142,pfam08407,pfam09847
Wickerhamomyces__ciferrii	BN7_3135	pfam01644,pfam03142,pfam08407
Yarrowia__lipolytica__CLIB122	YALI0B16324g	pfam01644,pfam03142,pfam08407
Yarrowia__lipolytica__CLIB122	YALI0D03179g	pfam01644,pfam03142,pfam08407
Yarrowia__lipolytica__CLIB122	YALI0D25938g	pfam01644,pfam03142,pfam08407,pfam12730
Yarrowia__lipolytica__CLIB122	YALI0E10417g	pfam00173,pfam03142,pfam13632
Yarrowia__lipolytica__CLIB122	YALI0E22198g	pfam00063,pfam00173,pfam03142,pfam08766,pfam13632
Yarrowia__lipolytica__CLIB122	YALI0F28655g	pfam00063,pfam00173,pfam03142,pfam08766,pfam13632
Zygosaccharomyces__bailii__ISA1307	ZBAI_07915	pfam03142,pfam13632
Zygosaccharomyces__bailii__ISA1307	ZBAI_07917	pfam01644,pfam03142,pfam08407
Zygosaccharomyces__bailii__ISA1307	ZBAI_05231	pfam01644,pfam03142,pfam08407
Zygosaccharomyces__bailii__ISA1307	ZBAI_02059	pfam03142,pfam13632
Zygosaccharomyces__bailii__ISA1307	ZBAI_02061	pfam01644,pfam03142,pfam08407
Zygosaccharomyces__bailii__ISA1307	ZBAI_00061	pfam01644,pfam03142,pfam08407
Zygosaccharomyces__rouxii__CBS__732	ZYRO0A04004g	pfam01644,pfam03142,pfam08407
Zygosaccharomyces__rouxii__CBS__732	ZYRO0A04048g	pfam03142,pfam13632
Zygosaccharomyces__rouxii__CBS__732	ZYRO0C10054g	pfam01644,pfam03142,pfam08407,pfam11070
