# Supplementary material for: Evolution of the chitin synthase gene family correlates with fungal morphogenesis and adaption to ecological niches
Source: Sci Rep. 2017 Mar 16;7:44527. doi: 10.1038/srep44527 (PMC5353729; doi:10.1038/srep44527)
Supplement: Supplementary Table S7 [file srep44527-s8.xlsx]

## Sheet: Sheet1
Table S7: The list of CHSs from non-fungi-eukaryotes
Species	Name	NCBI lineage	Domain sturcture_Pfam ID
Salpingoeca rosetta	XP_004997389.1	Eukaryota; Opisthokonta; Choanoflagellida; Salpingoecidae; Salpingoeca	PF13632	PF03142	PF13641	PF13641	PF13632	PF03142	PF03142
Salpingoeca rosetta	XP_004997520.1	Eukaryota; Opisthokonta; Choanoflagellida; Salpingoecidae; Salpingoeca	PF13632	PF03142	PF07647	PF00536	PF07647	PF00536	PF13641	PF13506	PF13632	PF03142
Anopheles gambiae str. PEST	XP_321951.2	Eukaryota; Opisthokonta; Metazoa; Eumetazoa; Bilateria; Protostomia; Ecdysozoa; Panarthropoda; Arthropoda; Mandibulata;Pancrustacea; Hexapoda; Insecta; Dicondylia; Pterygota; Neoptera; Endopterygota; Diptera; Nematocera; Culicomorpha; Culicoidea; Culicidae;Anophelinae; Anopheles; Cellia; Pyretophorus; gambiae species complex; Anopheles gambiae	PF13632	PF13632	PF13641	PF13641	PF03142	PF13632	PF03142
Anopheles gambiae str. PEST	XP_321336.5	Eukaryota; Opisthokonta; Metazoa; Eumetazoa; Bilateria; Protostomia; Ecdysozoa; Panarthropoda; Arthropoda; Mandibulata;Pancrustacea; Hexapoda; Insecta; Dicondylia; Pterygota; Neoptera; Endopterygota; Diptera; Nematocera; Culicomorpha; Culicoidea; Culicidae;Anophelinae; Anopheles; Cellia; Pyretophorus; gambiae species complex; Anopheles gambiae	PF13632	PF13632	PF13641	PF03142	PF13632	PF03142
Bombyx mori	AFC69002.1	Eukaryota; Opisthokonta; Metazoa; Eumetazoa; Bilateria; Protostomia; Ecdysozoa; Panarthropoda; Arthropoda; Mandibulata;Pancrustacea; Hexapoda; Insecta; Dicondylia; Pterygota; Neoptera; Endopterygota; Amphiesmenoptera; Lepidoptera; Glossata; Neolepidoptera;Heteroneura; Ditrysia; Obtectomera; Bombycoidea; Bombycidae; Bombycinae; Bombyx	PF13632	PF13641	PF03142	PF13632	PF03142
Bombyx mori	NP_001245291.1	Eukaryota; Opisthokonta; Metazoa; Eumetazoa; Bilateria; Protostomia; Ecdysozoa; Panarthropoda; Arthropoda; Mandibulata;Pancrustacea; Hexapoda; Insecta; Dicondylia; Pterygota; Neoptera; Endopterygota; Amphiesmenoptera; Lepidoptera; Glossata; Neolepidoptera;Heteroneura; Ditrysia; Obtectomera; Bombycoidea; Bombycidae; Bombycinae; Bombyx	PF03142	PF13632	PF13641	PF03142	PF13632
Bombyx mori	XP_004931090.1	Eukaryota; Opisthokonta; Metazoa; Eumetazoa; Bilateria; Protostomia; Ecdysozoa; Panarthropoda; Arthropoda; Mandibulata;Pancrustacea; Hexapoda; Insecta; Dicondylia; Pterygota; Neoptera; Endopterygota; Amphiesmenoptera; Lepidoptera; Glossata; Neolepidoptera;Heteroneura; Ditrysia; Obtectomera; Bombycoidea; Bombycidae; Bombycinae; Bombyx	PF13641	PF03142	PF13632	PF03142
Apis dorsata	XP_006614966.1	Eukaryota; Opisthokonta; Metazoa; Eumetazoa; Bilateria; Protostomia; Ecdysozoa; Panarthropoda; Arthropoda; Mandibulata;Pancrustacea; Hexapoda; Insecta; Dicondylia; Pterygota; Neoptera; Endopterygota; Hymenoptera; Apocrita; Aculeata; Apoidea; Apidae; Apinae;Apini; Apis	PF13632	PF13641	PF00535	PF13641	PF03142	PF13632	PF03142	PF13632
Apis dorsata	XP_006625175.1	Eukaryota; Opisthokonta; Metazoa; Eumetazoa; Bilateria; Protostomia; Ecdysozoa; Panarthropoda; Arthropoda; Mandibulata;Pancrustacea; Hexapoda; Insecta; Dicondylia; Pterygota; Neoptera; Endopterygota; Hymenoptera; Apocrita; Aculeata; Apoidea; Apidae; Apinae;Apini; Apis	PF13632	PF13641	PF03142	PF13632	PF03142
Apis dorsata	XP_006625177.1	Eukaryota; Opisthokonta; Metazoa; Eumetazoa; Bilateria; Protostomia; Ecdysozoa; Panarthropoda; Arthropoda; Mandibulata;Pancrustacea; Hexapoda; Insecta; Dicondylia; Pterygota; Neoptera; Endopterygota; Hymenoptera; Apocrita; Aculeata; Apoidea; Apidae; Apinae;Apini; Apis	PF13632	PF13641	PF03142	PF13632	PF03142
Lottia gigantea	XP_009044998.1	Eukaryota; Opisthokonta; Metazoa; Eumetazoa; Bilateria; Protostomia; Lophotrochozoa; Mollusca; Gastropoda; Patellogastropoda;Lottioidea; Lottiidae; Lottia	PF03142	PF03142	PF13632
Lottia gigantea	XP_009051165.1	Eukaryota; Opisthokonta; Metazoa; Eumetazoa; Bilateria; Protostomia; Lophotrochozoa; Mollusca; Gastropoda; Patellogastropoda;Lottioidea; Lottiidae; Lottia	PF13632	PF13641	PF03142	PF13632	PF03142
Lottia gigantea	XP_009051436.1	Eukaryota; Opisthokonta; Metazoa; Eumetazoa; Bilateria; Protostomia; Lophotrochozoa; Mollusca; Gastropoda; Patellogastropoda;Lottioidea; Lottiidae; Lottia	PF13632	PF13632	PF13641	PF03142	PF13632	PF03142
Lottia gigantea	XP_009052040.1	Eukaryota; Opisthokonta; Metazoa; Eumetazoa; Bilateria; Protostomia; Lophotrochozoa; Mollusca; Gastropoda; Patellogastropoda;Lottioidea; Lottiidae; Lottia	PF03142	PF03142	PF13632
Lottia gigantea	XP_009061724.1	Eukaryota; Opisthokonta; Metazoa; Eumetazoa; Bilateria; Protostomia; Lophotrochozoa; Mollusca; Gastropoda; Patellogastropoda;Lottioidea; Lottiidae; Lottia	PF00063	PF13641	PF13506	PF03142	PF13632	PF03142
Lottia gigantea	XP_009061725.1	Eukaryota; Opisthokonta; Metazoa; Eumetazoa; Bilateria; Protostomia; Lophotrochozoa; Mollusca; Gastropoda; Patellogastropoda;Lottioidea; Lottiidae; Lottia	PF13641	PF03142	PF13632	PF03142	PF00063	PF03142
Lottia gigantea	XP_009061726.1	Eukaryota; Opisthokonta; Metazoa; Eumetazoa; Bilateria; Protostomia; Lophotrochozoa; Mollusca; Gastropoda; Patellogastropoda;Lottioidea; Lottiidae; Lottia	PF13641	PF03142	PF13632	PF03142	PF00063
Lottia gigantea	XP_009063632.1	Eukaryota; Opisthokonta; Metazoa; Eumetazoa; Bilateria; Protostomia; Lophotrochozoa; Mollusca; Gastropoda; Patellogastropoda;Lottioidea; Lottiidae; Lottia	PF13641	PF03142	PF13632	PF03142	PF13641	PF00063	PF03142
Acromyrmex echinatior	XP_011053053.1	Eukaryota; Opisthokonta; Metazoa; Eumetazoa; Bilateria; Protostomia; Ecdysozoa; Panarthropoda; Arthropoda; Mandibulata;Pancrustacea; Hexapoda; Insecta; Dicondylia; Pterygota; Neoptera; Endopterygota; Hymenoptera; Apocrita; Aculeata; Vespoidea; Formicidae;Myrmicinae; Attini; Acromyrmex	PF13632	PF13641	PF03142	PF13632	PF03142
Acromyrmex echinatior	XP_011053054.1	Eukaryota; Opisthokonta; Metazoa; Eumetazoa; Bilateria; Protostomia; Ecdysozoa; Panarthropoda; Arthropoda; Mandibulata;Pancrustacea; Hexapoda; Insecta; Dicondylia; Pterygota; Neoptera; Endopterygota; Hymenoptera; Apocrita; Aculeata; Vespoidea; Formicidae;Myrmicinae; Attini; Acromyrmex	PF13632	PF13641	PF03142	PF13632	PF03142
Acromyrmex echinatior	XP_011053055.1	Eukaryota; Opisthokonta; Metazoa; Eumetazoa; Bilateria; Protostomia; Ecdysozoa; Panarthropoda; Arthropoda; Mandibulata;Pancrustacea; Hexapoda; Insecta; Dicondylia; Pterygota; Neoptera; Endopterygota; Hymenoptera; Apocrita; Aculeata; Vespoidea; Formicidae;Myrmicinae; Attini; Acromyrmex	PF13632	PF13632	PF13641	PF03142	PF13632	PF03142
Capsaspora owczarzaki ATCC 30864	XP_004364192.1	Eukaryota; Opisthokonta; Opisthokonta incertae sedis; Ichthyosporea; Capsaspora; Capsaspora owczarzaki	PF03142	PF03142	PF03142	PF03142
Capsaspora owczarzaki ATCC 30864	EFW45347.2	Eukaryota; Opisthokonta; Opisthokonta incertae sedis; Ichthyosporea; Capsaspora; Capsaspora owczarzaki	PF03142	PF03142	PF03142
Entamoeba dispar SAW760	XP_001736754.1	Eukaryota; Amoebozoa; Archamoebae; Entamoebidae; Entamoeba; Entamoeba dispar	PF13414	PF00515	PF00515	PF13414	PF00515	PF03142	PF13632	PF03142	PF13641	PF03142	PF13632	PF03142	PF03142	PF00254
Entamoeba dispar SAW760	XP_001737042.1	Eukaryota; Amoebozoa; Archamoebae; Entamoebidae; Entamoeba; Entamoeba dispar	PF13641	PF03142	PF13632	PF03142	PF03142
Entamoeba histolytica HM-1:IMSS-A	XP_657212.2	Eukaryota; Amoebozoa; Archamoebae; Entamoebidae; Entamoeba; Entamoeba histolytica	PF13632	PF03142	PF03142	PF00535	PF13641	PF03142	PF13632	PF03142	PF00535	PF13632	PF03142
Entamoeba histolytica HM-1:IMSS-A	XP_651026.	Eukaryota; Amoebozoa; Archamoebae; Entamoebidae; Entamoeba; Entamoeba histolytica	PF13641	PF03142	PF13632	PF03142	PF03142
Entamoeba invadens IP1	XP_004183663.1	Eukaryota; Amoebozoa; Archamoebae; Entamoebidae; Entamoeba; Entamoeba invadens	PF13641	PF03142	PF13632	PF03142	PF03142
Entamoeba invadens IP1	XP_004184241.1	Eukaryota; Amoebozoa; Archamoebae; Entamoebidae; Entamoeba; Entamoeba invadens	PF13632	PF13632	PF03142	PF13641	PF03142	PF03142	PF13641	PF13632	PF13632	PF03142	PF13632	PF13632
Paramecium tetraurelia	XP_001462552.1	Eukaryota; Alveolata; Ciliophora; Intramacronucleata; Oligohymenophorea; Peniculida; Parameciidae; Paramecium; Paramecium tetraurelia	PF01644	PF01644	PF13641	PF03142	PF13632	PF03142	PF03142	PF03142	PF13632	PF01644
Paramecium tetraurelia	XP_001425643.1	Eukaryota; Alveolata; Ciliophora; Intramacronucleata; Oligohymenophorea; Peniculida; Parameciidae; Paramecium; Paramecium tetraurelia	PF01644	PF01644	PF03142	PF13632	PF03142	PF03142	PF13632	PF03142	PF13632
Paramecium tetraurelia	XP_001438675.1	Eukaryota; Alveolata; Ciliophora; Intramacronucleata; Oligohymenophorea; Peniculida; Parameciidae; Paramecium; Paramecium tetraurelia	PF03142	PF01644	PF01644	PF03142	PF13632	PF03142	PF13632
Perkinsus marinus ATCC 50983	XP_002767378.1	Eukaryota; Alveolata; Perkinsea; Perkinsida; Perkinsidae; Perkinsus; Perkinsus marinus	PF01644	PF01644	PF03142	PF13632	PF13632	PF03142
Perkinsus marinus ATCC 50983	XP_002784556.1	Eukaryota; Alveolata; Perkinsea; Perkinsida; Perkinsidae; Perkinsus; Perkinsus marinus	PF01644	PF13632	PF03142	PF13632	PF03142
Perkinsus marinus ATCC 50983	XP_002784557.1	Eukaryota; Alveolata; Perkinsea; Perkinsida; Perkinsidae; Perkinsus; Perkinsus marinus	PF01644	PF13632	PF03142	PF13632	PF03142
Oxytricha trifallax	EJY70167.1	Eukaryota; Alveolata; Ciliophora; Intramacronucleata; Spirotrichea; Stichotrichia; Sporadotrichida; Oxytrichidae;Oxytrichinae; Oxytricha	PF01644	PF03142	PF13632	PF01644
Oxytricha trifallax	EJY73776.1	Eukaryota; Alveolata; Ciliophora; Intramacronucleata; Spirotrichea; Stichotrichia; Sporadotrichida; Oxytrichidae;Oxytrichinae; Oxytricha	PF13641	PF03142	PF01644	PF13641	PF03142	PF13632	PF03142
Oxytricha trifallax	EJY76444.1	Eukaryota; Alveolata; Ciliophora; Intramacronucleata; Spirotrichea; Stichotrichia; Sporadotrichida; Oxytrichidae;Oxytrichinae; Oxytricha	PF01644	PF01644	PF01644	PF03142	PF13632
Stylonychia lemnae	CDW89133.1	Eukaryota; Alveolata; Ciliophora; Intramacronucleata; Spirotrichea; Stichotrichia; Sporadotrichida; Oxytrichidae;Stylonychinae; Stylonychia	PF01644	PF01644	PF03142	PF13632	PF03142
Stylonychia lemnae	CDW86208.1	Eukaryota; Alveolata; Ciliophora; Intramacronucleata; Spirotrichea; Stichotrichia; Sporadotrichida; Oxytrichidae;Stylonychinae; Stylonychia	PF01644	PF01644	PF03142	PF13632	PF03142	PF13632	PF13632
Stylonychia lemnae	CDW81853.1	Eukaryota; Alveolata; Ciliophora; Intramacronucleata; Spirotrichea; Stichotrichia; Sporadotrichida; Oxytrichidae;Stylonychinae; Stylonychia	PF03142	PF13641	PF01644	PF13641	PF03142	PF13632	PF03142
Stylonychia lemnae	CDW79909.1	Eukaryota; Alveolata; Ciliophora; Intramacronucleata; Spirotrichea; Stichotrichia; Sporadotrichida; Oxytrichidae;Stylonychinae; Stylonychia	PF01644	PF01644	PF03142	PF13632
Tetrahymena thermophila SB210	EAR83877.2	Eukaryota; Alveolata; Ciliophora; Intramacronucleata; Oligohymenophorea; Hymenostomatida; Tetrahymenina; Tetrahymenidae;Tetrahymena; Tetrahymena thermophila	PF03142	PF01644	PF01644	PF03142	PF03142	PF03142	PF03142
Tetrahymena thermophila SB210	EAR99425.3	Eukaryota; Alveolata; Ciliophora; Intramacronucleata; Oligohymenophorea; Hymenostomatida; Tetrahymenina; Tetrahymenidae;Tetrahymena; Tetrahymena thermophila	PF01644	PF03142	PF13632	PF03142	PF03142	PF01644
Tetrahymena thermophila SB210	EAR90453.2	Eukaryota; Alveolata; Ciliophora; Intramacronucleata; Oligohymenophorea; Hymenostomatida; Tetrahymenina; Tetrahymenidae;Tetrahymena; Tetrahymena thermophila	PF03142	PF01644	PF01644	PF01644	PF03142	PF01644	PF03142	PF03142	PF01644	PF01644	PF03142	PF03142	PF01644	PF03142
Tetrahymena thermophila SB210	EAR90455.2	Eukaryota; Alveolata; Ciliophora; Intramacronucleata; Oligohymenophorea; Hymenostomatida; Tetrahymenina; Tetrahymenidae;Tetrahymena; Tetrahymena thermophila	PF03142	PF01644	PF01644	PF13641	PF03142	PF03142	PF13632	PF01644	PF13632	PF03142
Tetrahymena thermophila SB210	EAR90456.3	Eukaryota; Alveolata; Ciliophora; Intramacronucleata; Oligohymenophorea; Hymenostomatida; Tetrahymenina; Tetrahymenidae;Tetrahymena; Tetrahymena thermophila	PF03142	PF01644	PF01644	PF13632	PF03142	PF03142	PF03142	PF13632
Tetrahymena thermophila SB210	EAR90459.2	Eukaryota; Alveolata; Ciliophora; Intramacronucleata; Oligohymenophorea; Hymenostomatida; Tetrahymenina; Tetrahymenidae;Tetrahymena; Tetrahymena thermophila	PF03142	PF03142	PF01644	PF01644	PF03142	PF03142
Tetrahymena thermophila SB210	EAR87844.2	Eukaryota; Alveolata; Ciliophora; Intramacronucleata; Oligohymenophorea; Hymenostomatida; Tetrahymenina; Tetrahymenidae;Tetrahymena; Tetrahymena thermophila	PF03142	PF01644	PF03142	PF03142
Ichthyophthirius multifiliis	XP_004025060.1	Eukaryota; Alveolata; Ciliophora; Intramacronucleata; Oligohymenophorea; Hymenostomatida; Ophryoglenina; Ichthyophthirius	PF03142	PF01644	PF03142	PF01644	PF03142	PF01644	PF03142
Ichthyophthirius multifiliis	XP_004039442.1	Eukaryota; Alveolata; Ciliophora; Intramacronucleata; Oligohymenophorea; Hymenostomatida; Ophryoglenina; Ichthyophthirius	PF03142	PF13632	PF03142
Phytophthora sojae	XP_009514470.1	Eukaryota; Stramenopiles; Oomycetes; Peronosporales; Phytophthora	PF08407	PF03142	PF01644	PF13641	PF03142	PF13632	PF08407	PF03142	PF04212	PF13632
Phytophthora sojae	XP_009524159.1	Eukaryota; Stramenopiles; Oomycetes; Peronosporales; Phytophthora	PF08407	PF13641	PF03142	PF01644	PF13641	PF03142	PF13632	PF08407	PF13632	PF03142	PF13632
Aphanomyces astaci	XP_009821372.1	Eukaryota; Stramenopiles; Oomycetes; Saprolegniales; Saprolegniaceae; Aphanomyces	PF04212	PF08407	PF03142	PF01644	PF13641	PF03142	PF13632	PF03142	PF13632
Aphanomyces astaci	XP_009821773.1	Eukaryota; Stramenopiles; Oomycetes; Saprolegniales; Saprolegniaceae; Aphanomyces	PF08407	PF01644	PF13641	PF03142	PF13632	PF08407	PF03142	PF13632
Aphanomyces astaci	XP_009821774.1	Eukaryota; Stramenopiles; Oomycetes; Saprolegniales; Saprolegniaceae; Aphanomyces	PF08407	PF01644	PF13641	PF03142	PF13632	PF08407	PF03142
Aphanomyces astaci	XP_009822940.1	Eukaryota; Stramenopiles; Oomycetes; Saprolegniales; Saprolegniaceae; Aphanomyces	PF13641	PF03142	PF01644	PF13641	PF03142	PF13632	PF03142
Aphanomyces astaci	XP_009822941.1	Eukaryota; Stramenopiles; Oomycetes; Saprolegniales; Saprolegniaceae; Aphanomyces	PF01644	PF13641	PF03142	PF01644	PF13641	PF03142	PF13632
Aphanomyces astaci	XP_009822942.1	Eukaryota; Stramenopiles; Oomycetes; Saprolegniales; Saprolegniaceae; Aphanomyces	PF13641	PF03142	PF13632	PF03142	PF13641	PF03142	PF01644
Aphanomyces astaci	XP_009844072.1	Eukaryota; Stramenopiles; Oomycetes; Saprolegniales; Saprolegniaceae; Aphanomyces	PF08407	PF13641	PF03142	PF01644	PF13641	PF03142	PF13632	PF08407	PF13632	PF03142	PF13632
Aphanomyces astaci	XP_009846617.1	Eukaryota; Stramenopiles; Oomycetes; Saprolegniales; Saprolegniaceae; Aphanomyces	PF13641	PF03142	PF01644	PF13641	PF13632	PF03142	PF03142	PF13632	PF13632
Saprolegnia parasitica CBS 223.65	KDO24422.1	Eukaryota; Stramenopiles; Oomycetes; Saprolegniales; Saprolegniaceae; Saprolegnia; Saprolegnia parasitica	PF08407	PF13641	PF03142	PF01644	PF03142	PF13632	PF08407	PF03142
Saprolegnia parasitica CBS 223.65	KDO29076.	Eukaryota; Stramenopiles; Oomycetes; Saprolegniales; Saprolegniaceae; Saprolegnia; Saprolegnia parasitica	PF13641	PF03142	PF01644	PF13641	PF03142	PF13632
Saprolegnia parasitica CBS 223.65	KDO30963.1	Eukaryota; Stramenopiles; Oomycetes; Saprolegniales; Saprolegniaceae; Saprolegnia; Saprolegnia parasitica	PF04212	PF08407	PF03142	PF01644	PF13641	PF03142	PF13632	PF03142
Saprolegnia parasitica CBS 223.65	KDO32861.1	Eukaryota; Stramenopiles; Oomycetes; Saprolegniales; Saprolegniaceae; Saprolegnia; Saprolegnia parasitica	PF08407	PF03142	PF13641	PF01644	PF01644	PF13632	PF03142	PF03142	PF13632
Saprolegnia parasitica CBS 223.65	KDO33156.1	Eukaryota; Stramenopiles; Oomycetes; Saprolegniales; Saprolegniaceae; Saprolegnia; Saprolegnia parasitica	PF08407	PF13641	PF03142	PF01644	PF13641	PF03142	PF13632	PF13641	PF13632
Saprolegnia parasitica CBS 223.65	KDO33265.1	Eukaryota; Stramenopiles; Oomycetes; Saprolegniales; Saprolegniaceae; Saprolegnia; Saprolegnia parasitica	PF13641	PF03142	PF01644	PF13641	PF03142	PF13632	PF03142	PF13632
Saprolegnia diclina VS20	XP_008605735.1	Eukaryota; Stramenopiles; Oomycetes; Saprolegniales; Saprolegniaceae; Saprolegnia; Saprolegnia diclina	PF04212	PF08407	PF03142	PF01644	PF13641	PF03142	PF13632	PF03142	PF13632
Saprolegnia diclina VS20	XP_008609594.1	Eukaryota; Stramenopiles; Oomycetes; Saprolegniales; Saprolegniaceae; Saprolegnia; Saprolegnia diclina	PF08407	PF03142	PF01644	PF13641	PF13506	PF13632	PF03142	PF13506	PF03142	PF13632
Saprolegnia diclina VS20	XP_008610967.1	Eukaryota; Stramenopiles; Oomycetes; Saprolegniales; Saprolegniaceae; Saprolegnia; Saprolegnia diclina	PF04212	PF08407	PF13641	PF03142	PF01644	PF13641	PF03142	PF13632	PF08407	PF13632	PF03142	PF04212
Saprolegnia diclina VS20	XP_008612546.1	Eukaryota; Stramenopiles; Oomycetes; Saprolegniales; Saprolegniaceae; Saprolegnia; Saprolegnia diclina	PF13641	PF03142	PF01644	PF13641	PF03142	PF13632	PF03142	PF13632
Saprolegnia diclina VS20	XP_008613289.1	Eukaryota; Stramenopiles; Oomycetes; Saprolegniales; Saprolegniaceae; Saprolegnia; Saprolegnia diclina	PF13641	PF13641	PF03142	PF01644	PF13641	PF03142	PF13632	PF13632	PF03142
Phytophthora parasitica P10297	XP_008905366.1	Eukaryota; Stramenopiles; Oomycetes; Peronosporales; Phytophthora; Phytophthora parasitica	PF08407	PF13641	PF03142	PF01644	PF13641	PF03142	PF13632	PF08407	PF03142	PF13632
Phytophthora infestans T30-4	XP_002908631.1	Eukaryota; Stramenopiles; Oomycetes; Peronosporales; Phytophthora; Phytophthora infestans	PF08407	PF13641	PF03142	PF01644	PF13641	PF03142	PF13632	PF08407	PF03142	PF13632
Phaeodactylum tricornutum CCAP 1055/1	XP_002176486.1	Eukaryota; Stramenopiles; Bacillariophyta; Bacillariophyceae; Bacillariophycidae; Naviculales; Phaeodactylaceae;Phaeodactylum; Phaeodactylum tricornutum	PF03142	PF00535	PF03142	PF13632
Phaeodactylum tricornutum CCAP 1055/1	XP_002178715.1	Eukaryota; Stramenopiles; Bacillariophyta; Bacillariophyceae; Bacillariophycidae; Naviculales; Phaeodactylaceae;Phaeodactylum; Phaeodactylum tricornutum	PF03142	PF00535	PF03142	PF03142
Phaeodactylum tricornutum CCAP 1055/1	XP_002181895.1	Eukaryota; Stramenopiles; Bacillariophyta; Bacillariophyceae; Bacillariophycidae; Naviculales; Phaeodactylaceae;Phaeodactylum; Phaeodactylum tricornutum	PF03142	PF03142	PF03142
Thalassiosira pseudonana CCMP1335	XP_002289299.1	Eukaryota; Stramenopiles; Bacillariophyta; Coscinodiscophyceae; Thalassiosirophycidae; Thalassiosirales; Thalassiosiraceae;Thalassiosira; Thalassiosira pseudonana	PF03142	PF13632	PF13641
Thalassiosira pseudonana CCMP1335	XP_002289741.1	Eukaryota; Stramenopiles; Bacillariophyta; Coscinodiscophyceae; Thalassiosirophycidae; Thalassiosirales; Thalassiosiraceae;Thalassiosira; Thalassiosira pseudonana	PF03142	PF13641	PF13632
Thalassiosira pseudonana CCMP1335	XP_002289764.1	Eukaryota; Stramenopiles; Bacillariophyta; Coscinodiscophyceae; Thalassiosirophycidae; Thalassiosirales; Thalassiosiraceae;Thalassiosira; Thalassiosira pseudonana	PF03142	PF13632	PF13641
Thalassiosira pseudonana CCMP1335	XP_002291658.1	Eukaryota; Stramenopiles; Bacillariophyta; Coscinodiscophyceae; Thalassiosirophycidae; Thalassiosirales; Thalassiosiraceae;Thalassiosira; Thalassiosira pseudonana	PF00173	PF00173	PF03142	PF13641	PF00535	PF13641	PF00535	PF13632
Thalassiosira pseudonana CCMP1335	XP_002295995.1	Eukaryota; Stramenopiles; Bacillariophyta; Coscinodiscophyceae; Thalassiosirophycidae; Thalassiosirales; Thalassiosiraceae;Thalassiosira; Thalassiosira pseudonana	PF03142	PF13641	PF00535	PF13641	PF00535	PF13632	PF13632
