# Supplementary material for: Evolution of the chitin synthase gene family correlates with fungal morphogenesis and adaption to ecological niches
Source: Sci Rep. 2017 Mar 16;7:44527. doi: 10.1038/srep44527 (PMC5353729; doi:10.1038/srep44527)
Supplement: Supplementary Table S8 [file srep44527-s9.xlsx]

## Sheet: Sheet1
Table S8: The list of bacterial NodC
species	ID	pfamDomains	Lineage
Sinorhizobium meliloti	AAB95329.1	PF00535	Bacteria; Proteobacteria; Alphaproteobacteria; Rhizobiales; Rhizobiaceae; Sinorhizobium/Ensifer group; Sinorhizobium
Rhizobium meliloti	AAB24745.1	PF00535	Bacteria; Proteobacteria; Alphaproteobacteria; Rhizobiales; Rhizobiaceae; Sinorhizobium/Ensifer group; Sinorhizobium
Sinorhizobium meliloti	WP_032490481.1	PF00535	Bacteria; Proteobacteria; Alphaproteobacteria; Rhizobiales; Rhizobiaceae; Sinorhizobium/Ensifer group; Sinorhizobium
Rhizobium leucaenae	CAA67139.1	PF00535	Bacteria; Proteobacteria; Alphaproteobacteria; Rhizobiales; Rhizobiaceae; Rhizobium/Agrobacterium group; Rhizobium
Rhizobium pisi	AFK94222.1	PF00535	Bacteria; Proteobacteria; Alphaproteobacteria; Rhizobiales; Rhizobiaceae; Rhizobium/Agrobacterium group; Rhizobium
Rhizobium leguminosarum bv. Trifolii	AFQ99238.1	PF00535	Bacteria; Proteobacteria; Alphaproteobacteria; Rhizobiales; Rhizobiaceae; Rhizobium/Agrobacterium group; Rhizobium; Rhizobium leguminosarum
Rhizobium sp. LPU83	YP_009087856.1	PF00535	Bacteria; Proteobacteria; Alphaproteobacteria; Rhizobiales; Rhizobiaceae; Rhizobium/Agrobacterium group; Rhizobium
Rhizobium leguminosarum bv. Trifolii	AFQ99238.1	PF00535	Bacteria; Proteobacteria; Alphaproteobacteria; Rhizobiales; Rhizobiaceae; Rhizobium/Agrobacterium group; Rhizobium; Rhizobium leguminosarum
Rhizobium sp. SIN-1	AAS91748.1	PF00535	Bacteria; Proteobacteria; Alphaproteobacteria; Rhizobiales; Rhizobiaceae; Rhizobium/Agrobacterium group; Rhizobium
Rhizobium tropici	AFJ42550.1	PF00535	Bacteria; Proteobacteria; Alphaproteobacteria; Rhizobiales; Rhizobiaceae; Rhizobium/Agrobacterium group; Rhizobium

## Sheet: Sheet3
	01 28 196 28 199 PF00535.21 Glycos_transf_2 Family 1 166 169 127.9 2.8e-37 1 CL0110
	02 51 218 51 221 PF00535.21 Glycos_transf_2 Family 1 166 169 125.7 1.4e-36 1 CL0110
	03 53 221 53 224 PF00535.21 Glycos_transf_2 Family 1 166 169 128.9 1.4e-37 1 CL0110
	04 52 219 52 223 PF00535.21 Glycos_transf_2 Family 1 165 169 120.5 5.5e-35 1 CL0110
	05 52 218 52 222 PF00535.21 Glycos_transf_2 Family 1 164 169 123.5 6.6e-36 1 CL0110
	06 52 219 52 221 PF00535.21 Glycos_transf_2 Family 1 165 169 129.6 8.4e-38 1 CL0110
	07 52 220 52 223 PF00535.21 Glycos_transf_2 Family 1 166 169 126.9 6.1e-37 1 CL0110
	08 52 219 52 221 PF00535.21 Glycos_transf_2 Family 1 165 169 129.6 8.4e-38 1 CL0110
	09 52 219 52 221 PF00535.21 Glycos_transf_2 Family 1 165 169 133.0 7.6e-39 1 CL0110
	10 52 219 52 223 PF00535.21 Glycos_transf_2 Family 1 165 169 124.4 3.6e-36 1 CL0110
