# Supplementary material for: Evolution of the chitin synthase gene family correlates with fungal morphogenesis and adaption to ecological niches
Source: Sci Rep. 2017 Mar 16;7:44527. doi: 10.1038/srep44527 (PMC5353729; doi:10.1038/srep44527)
Supplement: Supplementary Table S9 [file srep44527-s10.xlsx]

## Sheet: chs_all_infs_hdmad
No	my_species	No	PF domain structure						DB_source	term_infs	protein_id	gi	locus_tag	annotation	my_index	CDD_id	SMART_id	PFAM_id	With3Motif	protein_length	species_name	tax_id	NCBI_lineage	cd04190_loc_evalue	cd04190_length	cd04190_seq	pfam03142_loc_evalue	pfam03142_length	pfam03142_seq	CON1_loc	CON1_length	CON1_seq	protein_sequence
1	Allomyces__macrogynus	1	PF03142						BI	AMAG_12116T0 | AMAG_12116 | Allomyces macrogynus ATCC 38327 hypothetical protein (385 aa)	AMAG_12116T0	AMAG_12116	AMAG_12116	Allomyces macrogynus ATCC 38327 hypothetical protein (385 aa)	ALMA_11273	cd04190		pfam03142,pfam13632	YES	385	Allomyces macrogynus ATCC 38327	578462	Eukaryota; Fungi; Blastocladiomycota; Blastocladiomycetes; Blastocladiales; Blastocladiaceae; Allomyces.	139:338:3.53427e-39	200	PGNRGKRDSQLVAYASRLFAKLEYHFDRLGIQATDAKYVLVADADTKIAPDGLAITVDRMEMNPSFLGTCGETRVKNRFDSLVAAGQTFEYWLTHAVLKAFEGYYSNVLVLSGCFKIYRLKFVDGTTAIIDVRVLEDYSGAYQKTMHEHSLMTIGEDRYLSTLANRYLQHFAAAKCTTAIPDTLSVFSCQRRRWTNSLIH	2:381:3.33011e-80	380	SVVAALHPNWATYKYNESDALLVTHVPCYSEGMYVLRNTIDLCVGSEYSEDIKVLFIVVDGIVQRGTTTKPMHEILLRDVLFHKPDPEGPATDCLYSYASESGNVNSAARVYSGFYRDVPYVVVVKTGLITERASAKPGNRGKRDSQLVAYASRLFAKLEYHFDRLGIQATDAKYVLVADADTKIAPDGLAITVDRMEMNPSFLGTCGETRVKNRFDSLVAAGQTFEYWLTHAVLKAFEGYYSNVLVLSGCFKIYRLKFVDGTTAIIDVRVLEDYSGAYQKTMHEHSLMTIGEDRYLSTLANRYLQHFAAAKCTTAIPDTLSVFSCQRRRWTNSLIHFHLSLFMGVPKQDSWLSRALFNMVMIYELWMVFMLTIILPVGL	225:332	108	QTFEYWLTHAVLKAFEGYYSNVLVLSGCFKIYRLKFVDGTTAIIDVRVLEDYSGAYQKTMHEHSLMTIGEDRYLSTLANRYLQHFAAAKCTTAIPDTLSVFSCQRRRW	MSVVAALHPNWATYKYNESDALLVTHVPCYSEGMYVLRNTIDLCVGSEYSEDIKVLFIVVDGIVQRGTTTKPMHEILLRDVLFHKPDPEGPATDCLYSYASESGNVNSAARVYSGFYRDVPYVVVVKTGLITERASAKPGNRGKRDSQLVAYASRLFAKLEYHFDRLGIQATDAKYVLVADADTKIAPDGLAITVDRMEMNPSFLGTCGETRVKNRFDSLVAAGQTFEYWLTHAVLKAFEGYYSNVLVLSGCFKIYRLKFVDGTTAIIDVRVLEDYSGAYQKTMHEHSLMTIGEDRYLSTLANRYLQHFAAAKCTTAIPDTLSVFSCQRRRWTNSLIHFHLSLFMGVPKQDSWLSRALFNMVMIYELWMVFMLTIILPVGLFTA*
2	Allomyces__macrogynus	2	PF08407	PF01644	PF03142				BI	AMAG_12350T0 | AMAG_12350 | Allomyces macrogynus ATCC 38327 hypothetical protein (839 aa)	AMAG_12350T0	AMAG_12350	AMAG_12350	Allomyces macrogynus ATCC 38327 hypothetical protein (839 aa)	ALMA_11487	cd04190		pfam01644,pfam03142,pfam08407	YES	839	Allomyces macrogynus ATCC 38327	578462	Eukaryota; Fungi; Blastocladiomycota; Blastocladiomycetes; Blastocladiales; Blastocladiaceae; Allomyces.	149:465:2.27648e-80	317	IVVTMYNEEPELFIKTMQGVHNNIRQMLKQQEWGGADGWKKIVVAIISDGRTKINQETLTLISLMGCYQEGLMQQYNGRNETQAHIFEVTTEMNWQGQPEEDVKIVTHKDADDGVVPMQLLFCLKEANAKKINSHRWFFNAFAASLRPNVCVLLDVGTKPQSMSIYRLWRAFLNPQVGGACGEIAVEGSYWSMLNPIIAGQNFEYKMSNVLDKPLESVFGYISVLPGAFSAYRYAALQGRPLEEYFKGETLHNSSDIFTANMYLAEDRILCFELVAKANCNWILRYEKNSQAVTDAPATYAEFISQRRRWLNGSTFA	299:494:2.90232e-17	196	CVLLDVGTKPQSMSIYRLWRAFLNPQVGGACGEIAVEGSYWSMLNPIIAGQNFEYKMSNVLDKPLESVFGYISVLPGAFSAYRYAALQGRPLEEYFKGETLHNSSDIFTANMYLAEDRILCFELVAKANCNWILRYEKNSQAVTDAPATYAEFISQRRRWLNGSTFAFLYAVGNMGKFLTSGQSIFRKFGIVIELL	349:458	110	QNFEYKMSNVLDKPLESVFGYISVLPGAFSAYRYAALQGRPLEEYFKGETLHNSSDIFTANMYLAEDRILCFELVAKANCNWILRYEKNSQAVTDAPATYAEFISQRRRW	MQNNSGYMPVPGHQQRPPFQGQPFIHMQPMPHLEQQQPLLPQHQQSAMPAAGSSAGVTQAYLAIHTPVAPPANMGPPAQAGRVDSSVTIWQGEHLVKEAPVPAQLADKYSKPDAEFHTLCYTACTADPNNFVAENYRLRQTGQEIELFIVVTMYNEEPELFIKTMQGVHNNIRQMLKQQEWGGADGWKKIVVAIISDGRTKINQETLTLISLMGCYQEGLMQQYNGRNETQAHIFEVTTEMNWQGQPEEDVKIVTHKDADDGVVPMQLLFCLKEANAKKINSHRWFFNAFAASLRPNVCVLLDVGTKPQSMSIYRLWRAFLNPQVGGACGEIAVEGSYWSMLNPIIAGQNFEYKMSNVLDKPLESVFGYISVLPGAFSAYRYAALQGRPLEEYFKGETL…
3	Allomyces__macrogynus	3	PF00063	PF03142	PF08766				BI	AMAG_12722T0 | AMAG_12722 | Allomyces macrogynus ATCC 38327 hypothetical protein (1975 aa)	AMAG_12722T0	AMAG_12722	AMAG_12722	Allomyces macrogynus ATCC 38327 hypothetical protein (1975 aa)	ALMA_11822	cd00124,cd04190	smart00242	pfam00063,pfam03142,pfam08766,pfam13632	YES	1975	Allomyces macrogynus ATCC 38327	578462	Eukaryota; Fungi; Blastocladiomycota; Blastocladiomycetes; Blastocladiales; Blastocladiaceae; Allomyces.	1322:1654:2.27298e-70	333	VPCYTEDEESMRKTLHSLATLNYDDKRKLLVVLCDGMIVGRGNDRPTPHVVLDILGVDPARYNDPPALLYDAVGDVPNLRQNRAQVFSGLYETDGHLVPFIVVVKVGLQGEVSRPGNRGKRDSQMVLMRFLNKLHLGKPMLPLELELRHQIENVIGVDPKWYEYMLMVDSDTSVDPDSVTQLVAYCMTDTDMIGVCGETRLSNEKQSFTTMIQVYEYFISQHLAKAFESVFGAVTCLPGCFCMYRIYSPGKNKPLLVHDNIINSYSDTRVHTLHKKNLLALGEDRFLTTLVLRTFPRMRTKFTPAALAFTAAPESFAVLVSQRRRWINSTLHN	1291:1796:0	506	VCIIGVKFIAALLLPRSHHVSENMDKFVMLQVPCYTEDEESMRKTLHSLATLNYDDKRKLLVVLCDGMIVGRGNDRPTPHVVLDILGVDPARYNDPPALLYDAVGDVPNLRQNRAQVFSGLYETDGHLVPFIVVVKVGLQGEVSRPGNRGKRDSQMVLMRFLNKLHLGKPMLPLELELRHQIENVIGVDPKWYEYMLMVDSDTSVDPDSVTQLVAYCMTDTDMIGVCGETRLSNEKQSFTTMIQVYEYFISQHLAKAFESVFGAVTCLPGCFCMYRIYSPGKNKPLLVHDNIINSYSDTRVHTLHKKNLLALGEDRFLTTLVLRTFPRMRTKFTPAALAFTAAPESFAVLVSQRRRWINSTLHNLVELMRVKDMCSFCCFSMRFIVLIDLVSTVIMPST…	1534:1647	114	QVYEYFISQHLAKAFESVFGAVTCLPGCFCMYRIYSPGKNKPLLVHDNIINSYSDTRVHTLHKKNLLALGEDRFLTTLVLRTFPRMRTKFTPAALAFTAAPESFAVLVSQRRRW	MAHQVSFHLLDGGASPSPASSSGSLDMALPPQLATLVQQHDKSNGDGCVFATGRVVLAKLPRKDASTAADAARQWLAGVRSVPDVLMQLHHQAAMMSGSPMVPPAWPAGNHPTPPAALETNTDRALGLAELAVHVADAARATDEDQTLVVRASPDDDGWRVLTEAVDLVATTLAKPSSKHHNRASAASMPTAVLAKPSKLHTRLLAALRLLGGLGCVRTAASKSASRFGVALELRLDARHRLASAQILDYAFDRAAAVTAPAAPQSTVFHILHYLAAGAAQDQRVRLHLPPAENAAKTLAPLRSSTLGADRANSRRDRRADAASFAEWLAALKTLGLSRRSTDQVLQAFAAVLHLASIQFEDGRNPETQEVETQVSNRDTLNAAAELLGMAPDVLEGAL…
4	Allomyces__macrogynus	4	PF00063	PF03142	PF08766				BI	AMAG_01322T0 | AMAG_01322 | Allomyces macrogynus ATCC 38327 hypothetical protein (1705 aa)	AMAG_01322T0	AMAG_01322	AMAG_01322	Allomyces macrogynus ATCC 38327 hypothetical protein (1705 aa)	ALMA_1240	cd00124,cd04190	smart00242	pfam00063,pfam03142,pfam08766,pfam13632	YES	1705	Allomyces macrogynus ATCC 38327	578462	Eukaryota; Fungi; Blastocladiomycota; Blastocladiomycetes; Blastocladiales; Blastocladiaceae; Allomyces.	1195:1414:3.26381e-72	220	RPGNRGKRDSQMMLMRFLNHLHYDKPMSPLELEIRHHIQTIIGVDPKWYEYMLCIDSDTTVHEDSLTQLVAFCMTDQQIIGCCGETKLMNEKSSLITMIQVYEYFISHHLAKAFESLFGSVTCLPGCFSMYRIYSAAKNKPILCHDQIVTEYSDVRVNTLHKKNLLSLGEDRYLTTLMLKTFPQMKTKFTPAAICFTFAPESWAVLLSQRRRWINSTFHN	1054:1569:0	516	CSVILFKFLAALQMRGGNETPEKMDKFIMIQIPCYTEDETAMSNTINSIAALKYDDKRKLMVIICDGMIVGRGNDRPTPRIVLDILGVDPALDPEPLSYQAIGDGSKQHNMGKVYSGLYEYEGHLVPYLVLVKVGKPNETNRPGNRGKRDSQMMLMRFLNHLHYDKPMSPLELEIRHHIQTIIGVDPKWYEYMLCIDSDTTVHEDSLTQLVAFCMTDQQIIGCCGETKLMNEKSSLITMIQVYEYFISHHLAKAFESLFGSVTCLPGCFSMYRIYSAAKNKPILCHDQIVTEYSDVRVNTLHKKNLLSLGEDRYLTTLMLKTFPQMKTKFTPAAICFTFAPESWAVLLSQRRRWINSTFHNLFELVWLEELCGFCCFSMRFIVLIDLVSTITQPATVMY…	1294:1407	114	QVYEYFISHHLAKAFESLFGSVTCLPGCFSMYRIYSAAKNKPILCHDQIVTEYSDVRVNTLHKKNLLSLGEDRYLTTLMLKTFPQMKTKFTPAAICFTFAPESWAVLLSQRRRW	MDSSNPLATPVAGRILAVDPEAVAARPRKLRERADRDVDEFIAKVRGWEVGVEVDTEPAALPALAARALTALKMSGASQSIIVRGDGLVDKHSVVTQLVNHINALSAKKTHKVHSRIAAAQFVLASLGNVQTTRCNNVNRFGHCTELQFDDKHKMIGAKILEFMLDKDRVTSVPTEERSYHIFYYLLAGAAPDQRTQWKLQADPAGFEYLRTGSKVLERSDSENFSKFLNALKTIGLSKKSQNHVLAVLAAILHLGQIQFVDAKNSDNEMAETRVRNRDALEHAATLLAVPAQALEDSLLSHTGYVGKDMCTIVHNTQQALAQTASLARTLYGLLFTWIVEFINSRVNSDNPAMVLSIVEFPGPQTVAPVTPQSPPAAGFWPTLANHIDARFDGFTAQY…
5	Allomyces__macrogynus	5	PF00063	PF03142	PF08766				BI	AMAG_14686T0 | AMAG_14686 | Allomyces macrogynus ATCC 38327 hypothetical protein (1975 aa)	AMAG_14686T0	AMAG_14686	AMAG_14686	Allomyces macrogynus ATCC 38327 hypothetical protein (1975 aa)	ALMA_13612	cd00124,cd04190	smart00242	pfam00063,pfam03142,pfam08766,pfam13632	YES	1975	Allomyces macrogynus ATCC 38327	578462	Eukaryota; Fungi; Blastocladiomycota; Blastocladiomycetes; Blastocladiales; Blastocladiaceae; Allomyces.	1322:1654:2.27298e-70	333	VPCYTEDEESMRKTLHSLATLNYDDKRKLLVVLCDGMIVGRGNDRPTPHVVLDILGVDPARYNDPPALLYDAVGDVPNLRQNRAQVFSGLYETDGHLVPFIVVVKVGLQGEVSRPGNRGKRDSQMVLMRFLNKLHLGKPMLPLELELRHQIENVIGVDPKWYEYMLMVDSDTSVDPDSVTQLVAYCMTDTDMIGVCGETRLSNEKQSFTTMIQVYEYFISQHLAKAFESVFGAVTCLPGCFCMYRIYSPGKNKPLLVHDNIINSYSDTRVHTLHKKNLLALGEDRFLTTLVLRTFPRMRTKFTPAALAFTAAPESFAVLVSQRRRWINSTLHN	1291:1796:0	506	VCIIGVKFIAALLLPRSHHVPENMDKFVMLQVPCYTEDEESMRKTLHSLATLNYDDKRKLLVVLCDGMIVGRGNDRPTPHVVLDILGVDPARYNDPPALLYDAVGDVPNLRQNRAQVFSGLYETDGHLVPFIVVVKVGLQGEVSRPGNRGKRDSQMVLMRFLNKLHLGKPMLPLELELRHQIENVIGVDPKWYEYMLMVDSDTSVDPDSVTQLVAYCMTDTDMIGVCGETRLSNEKQSFTTMIQVYEYFISQHLAKAFESVFGAVTCLPGCFCMYRIYSPGKNKPLLVHDNIINSYSDTRVHTLHKKNLLALGEDRFLTTLVLRTFPRMRTKFTPAALAFTAAPESFAVLVSQRRRWINSTLHNLVELMRVKDMCSFCCFSMRFIVLIDLVSTVIMPST…	1534:1647	114	QVYEYFISQHLAKAFESVFGAVTCLPGCFCMYRIYSPGKNKPLLVHDNIINSYSDTRVHTLHKKNLLALGEDRFLTTLVLRTFPRMRTKFTPAALAFTAAPESFAVLVSQRRRW	MAHQVSFHLLDGGASPSPASSSASLDMALPPQLATLVQQHDKSSGDGCVFATGRVVLAKLPRKDASTAADAARQWLAGVRSVPDVLMQLHHQAAMMGGSPMVPPAWPAGNHPTPPAALETNTDRALGLAELAVHVADAARATDEDQTLIVRASPDDDGWRVLSEAVDLVATTLAKPSSKHHNRASTASMPTAVLVKPSKLHTRLLAALRLLGGLGCVRTAASKSASRFGVALELRLDARHRLASAQILDYALDRAAAVAAPAAPQSTVFHILHYLAAGAAQDQRVRLHLPPAENAAKTLAPLRSSTLGADRANSRRDRRADAAAFAEWLAALKTLGLSRRSTDQVLQTFAAVLHLASIEFEDGRNSETQEVETQVSNRDTLNAAAELLGMPPEVLEGAL…
6	Allomyces__macrogynus	6	PF03142	PF03142					BI	AMAG_14861T0 | AMAG_14861 | Allomyces macrogynus ATCC 38327 hypothetical protein (1442 aa)	AMAG_14861T0	AMAG_14861	AMAG_14861	Allomyces macrogynus ATCC 38327 hypothetical protein (1442 aa)	ALMA_13757	cd04190		pfam03142,pfam13632	YES	1442	Allomyces macrogynus ATCC 38327	578462	Eukaryota; Fungi; Blastocladiomycota; Blastocladiomycetes; Blastocladiales; Blastocladiaceae; Allomyces.	818:1184:4.30247e-91	367	LVTCYSEGEDGIRTTLDSLAATHYLDSHKLLFVIADGIITGAGEDKSTPEIIVDMMDRDPAFPSDPKPYSYVAIAEGAKRHNMAKVHAGYYVYQDRRVPMVCVVKCGTPDEQSAPKPGNRGKRDSQVVLMSFLQKVMFDERMTPLEYDLFQKIHKVAKVTPDLYEAVTMVDADTKVAPDCVERMVACFARDPTVMGLCGETQIDNKFGSWVTMIQVFEYYISHHLAKAFESVFGGVTCLPGCFCAYRIKAPKGMAGTTTLGAGGGDYDAFSKTGFAMGGGGSSGHWVPILANPDIVEEYSENVVDTLHKKNLLLLGEDRYLTTLMLRTFPKRKMVFVPQATCQTMVPDEFKVLLSQRRRWINSTIHN	814:1331:0	518	HMILLVTCYSEGEDGIRTTLDSLAATHYLDSHKLLFVIADGIITGAGEDKSTPEIIVDMMDRDPAFPSDPKPYSYVAIAEGAKRHNMAKVHAGYYVYQDRRVPMVCVVKCGTPDEQSAPKPGNRGKRDSQVVLMSFLQKVMFDERMTPLEYDLFQKIHKVAKVTPDLYEAVTMVDADTKVAPDCVERMVACFARDPTVMGLCGETQIDNKFGSWVTMIQVFEYYISHHLAKAFESVFGGVTCLPGCFCAYRIKAPKGMAGTTTLGAGGGDYDAFSKTGFAMGGGGSSGHWVPILANPDIVEEYSENVVDTLHKKNLLLLGEDRYLTTLMLRTFPKRKMVFVPQATCQTMVPDEFKVLLSQRRRWINSTIHNLMELVLVRDLCGTFCVSMQFVIAMELVG…	1032:1177	146	QVFEYYISHHLAKAFESVFGGVTCLPGCFCAYRIKAPKGMAGTTTLGAGGGDYDAFSKTGFAMGGGGSSGHWVPILANPDIVEEYSENVVDTLHKKNLLLLGEDRYLTTLMLRTFPKRKMVFVPQATCQTMVPDEFKVLLSQRRRW	MATPPGYPGSPPGGPPGQPGAQPASRFASDDDMFDGVGGGPTMLPPHLSAALWDRAASVPLASAPDAGDDDDDEPPSSARPSSATPRGGTKKKKKPRNAPRESSRDRERAPLAAATGSSSTGSLPSASRRSSRAAAAGAPHMGQNVPMVAMQGPPGRPPRPSTSSTGFAPNAGAAPPSASQFVPPPGTLVAAAAAGTGIGPVSHGSVSTQVHPSPLIHQAKGSALPPRQGAQNPLPGKRAAPLGGLLAAASNTTLAPLRDHEAGPNSAARGYGRKKSLVRRDRAPPPHSATLGRSAHHQHVFADNAPPGSAGLPPGGPRTPGPMNISRGPMTIPRRGDIVKPTTTCRRVWVWFSRGVTFYALPPFLACFGMHDPDVQQAWREKMALCTIILVVMAALAF…
7	Allomyces__macrogynus	7	PF03142						BI	AMAG_15310T0 | AMAG_15310 | Allomyces macrogynus ATCC 38327 hypothetical protein (1207 aa)	AMAG_15310T0	AMAG_15310	AMAG_15310	Allomyces macrogynus ATCC 38327 hypothetical protein (1207 aa)	ALMA_14154	cd04190		pfam03142,pfam13632	YES	1207	Allomyces macrogynus ATCC 38327	578462	Eukaryota; Fungi; Blastocladiomycota; Blastocladiomycetes; Blastocladiales; Blastocladiaceae; Allomyces.	668:1007:8.21308e-93	340	LVTCYSEGEEGIRATLNSLARTHYLDTHKILFVIADGMITGAGESRSTPEIVVSLMEKDPAFPDVPKPYSYVAIADGAKRHNMAQVHAGYYVVDGHRVPMVCVAKCGTPDEQSAPKPGNRGKRDSQIVLMSFLQKVMFDERMTPLEYDLFQKIHRIARVTPDAYEMVLMVDADTEVAPDSLERMVASFARDPAVMGLCGETQIANKWGSWVTMIQVFEYYISHHLAKAFESVFGGVTCLPGCFCAYRIKTPKGDFGRHWVPILANPDIVEEYSENVVDTLHKKNLYLLGEDRYLTTLMLRTFPKRKMIFVPQATCETLVPDQFGVLLSQRRRWINSTIHN	664:1154:0	491	HCILLVTCYSEGEEGIRATLNSLARTHYLDTHKILFVIADGMITGAGESRSTPEIVVSLMEKDPAFPDVPKPYSYVAIADGAKRHNMAQVHAGYYVVDGHRVPMVCVAKCGTPDEQSAPKPGNRGKRDSQIVLMSFLQKVMFDERMTPLEYDLFQKIHRIARVTPDAYEMVLMVDADTEVAPDSLERMVASFARDPAVMGLCGETQIANKWGSWVTMIQVFEYYISHHLAKAFESVFGGVTCLPGCFCAYRIKTPKGDFGRHWVPILANPDIVEEYSENVVDTLHKKNLYLLGEDRYLTTLMLRTFPKRKMIFVPQATCETLVPDQFGVLLSQRRRWINSTIHNLMELVLVRDLCGTFCISMQFVIFMELVGTVVLPAAISFTIYLVVISFITTPVPVI…	882:1000	119	QVFEYYISHHLAKAFESVFGGVTCLPGCFCAYRIKTPKGDFGRHWVPILANPDIVEEYSENVVDTLHKKNLYLLGEDRYLTTLMLRTFPKRKMIFVPQATCETLVPDQFGVLLSQRRRW	MAPTPPLQQAAQQPPAQQHQDGMLRNLARRISGRRNRPDTVLAANAAQPAAGAVSPHQQPSDLEAVTMEMTRKRSLVRRDRAHAKRTILNSQESFHSAGSTGNLVGGGNRPSAPYGNPFANPRNRGYTSNPSGPGNVAGHAPTAPNGAPLPPSISRRPLTLPRSVDYSRPTTMCRRVWVVFAKVVTFYAIPPVLGCFGLKTPEVQLAWREKMALCTIILIMMTIVGFLTFGFNQVLCQSQDSRMDFMSLGGGYVVINGYGFDVTQYNHNFGTYGQFPFEEIYASDRGFAQRDLSFLFQNSYGGLPACQALFGGEKYTAATNYLFPCTISGLPATAVQDRYGTYPPEYCHQSTNTLVQDIADFRAKHKRRDIFVKWDALLDEGNPFLAFNGEVVDLSRLD…
8	Allomyces__macrogynus	8	PF03142						BI	AMAG_16564T0 | AMAG_16564 | Allomyces macrogynus ATCC 38327 hypothetical protein (522 aa)	AMAG_16564T0	AMAG_16564	AMAG_16564	Allomyces macrogynus ATCC 38327 hypothetical protein (522 aa)	ALMA_15291	cd04190		pfam03142,pfam13632	YES	522	Allomyces macrogynus ATCC 38327	578462	Eukaryota; Fungi; Blastocladiomycota; Blastocladiomycetes; Blastocladiales; Blastocladiaceae; Allomyces.	187:403:1.76245e-42	217	PGNRGKRDSQLIVYKFFHYVNYSSYGSQLFAKIEHHFWRLGLRATDAKYMLVADADTKIAPDGLSILVDRMENDPTLLGTCGETCVENKFDSFVAAGQTFEYWLTHAVLKAFEGYYSNVLVLSGCFTIYRLKFEDGTPAIIDARVLEDYTGAYQKTMHEHNLLTIGEDRYLSTLAIRYFSPKYKLQYFAAAKCTTTVPDTLEVLACQRRRWTNSLIH	64:521:9.48781e-121	458	YDDQDAMLVMHIPCYSEDMYVLRKTIDSCVDSKYPEDRKLLFIVVDGIIKGNANSKPTHEILLHDVLFHKSDPEEPATECLYPSASKSGITNNAARVYSGFYRGVPYIVVVKTGLITERTLAKPGNRGKRDSQLIVYKFFHYVNYSSYGSQLFAKIEHHFWRLGLRATDAKYMLVADADTKIAPDGLSILVDRMENDPTLLGTCGETCVENKFDSFVAAGQTFEYWLTHAVLKAFEGYYSNVLVLSGCFTIYRLKFEDGTPAIIDARVLEDYTGAYQKTMHEHNLLTIGEDRYLSTLAIRYFSPKYKLQYFAAAKCTTTVPDTLEVLACQRRRWTNSLIHCHLSLLMSGPKEDSWLSRALLTMVMICELWMVFMLPLILPVGLFTSWWVLMGMLSSTAV…	284:397	114	QTFEYWLTHAVLKAFEGYYSNVLVLSGCFTIYRLKFEDGTPAIIDARVLEDYTGAYQKTMHEHNLLTIGEDRYLSTLAIRYFSPKYKLQYFAAAKCTTTVPDTLEVLACQRRRW	MTIYSLVGYVMVYLPWVECYGATELNTFCSIFKWTSYVYSGLGGVLLIMSIIAALRTNWATAKYDDQDAMLVMHIPCYSEDMYVLRKTIDSCVDSKYPEDRKLLFIVVDGIIKGNANSKPTHEILLHDVLFHKSDPEEPATECLYPSASKSGITNNAARVYSGFYRGVPYIVVVKTGLITERTLAKPGNRGKRDSQLIVYKFFHYVNYSSYGSQLFAKIEHHFWRLGLRATDAKYMLVADADTKIAPDGLSILVDRMENDPTLLGTCGETCVENKFDSFVAAGQTFEYWLTHAVLKAFEGYYSNVLVLSGCFTIYRLKFEDGTPAIIDARVLEDYTGAYQKTMHEHNLLTIGEDRYLSTLAIRYFSPKYKLQYFAAAKCTTTVPDTLEVLACQRRRWTN…
9	Allomyces__macrogynus	9	PF03142						BI	AMAG_16925T0 | AMAG_16925 | Allomyces macrogynus ATCC 38327 hypothetical protein (686 aa)	AMAG_16925T0	AMAG_16925	AMAG_16925	Allomyces macrogynus ATCC 38327 hypothetical protein (686 aa)	ALMA_15617	cd04190,cd06421		pfam03142,pfam13632	YES	686	Allomyces macrogynus ATCC 38327	578462	Eukaryota; Fungi; Blastocladiomycota; Blastocladiomycetes; Blastocladiales; Blastocladiaceae; Allomyces.	351:567:4.73044e-46	217	PGNRGKRDSQLIVYKFFHYVNYSTYGTQLFVKIDRHFRRLGLRATDAKYMLVADADTKIAPDGLSILVDRMDKDPTLLGTCGETCVENKFDSFVAAGQTFEYWLTHAVLKAFEGFYSNVLVLSGCFTIYRLKFDDGTPAIIDARVLEDYSGAYQKTMHEHNLMTIGEDRYLSTLAIRYFAPKYKLQYFAAAKCTTTVPHTLSVLSSQRRRWTNSLIH	231:685:1.94813e-120	455	PDAMLVMHIPCYSEDMYVLRKTIDSCVDSHYPADRKVLFIVVDGVVKGSANSKPTHEILLQDVLFHQLDPEEPATDCLYSSASATGIANNAARVFSGFYRHVPYVVVVKTGLVAERTSAKPGNRGKRDSQLIVYKFFHYVNYSTYGTQLFVKIDRHFRRLGLRATDAKYMLVADADTKIAPDGLSILVDRMDKDPTLLGTCGETCVENKFDSFVAAGQTFEYWLTHAVLKAFEGFYSNVLVLSGCFTIYRLKFDDGTPAIIDARVLEDYSGAYQKTMHEHNLMTIGEDRYLSTLAIRYFAPKYKLQYFAAAKCTTTVPHTLSVLSSQRRRWTNSLIHCHLSLLANGPKQDTWLSRALLNMVMINELWMVFMLPLILPVGLFTSWWVLMGMLSSKVVLAI…	448:561	114	QTFEYWLTHAVLKAFEGFYSNVLVLSGCFTIYRLKFDDGTPAIIDARVLEDYSGAYQKTMHEHNLMTIGEDRYLSTLAIRYFAPKYKLQYFAAAKCTTTVPHTLSVLSSQRRRW	MSTVTTTGHRVSAPSTPVMAATTIGHRVSTPVMSPATNHRGSAPATPALSATTAIPASDICSITDSDVWTGTEDGTTLYDVDYESDTTVESIYNMYYVVPNKGLPGLPDSAQRSRHLEYRKIWKVVARALTCFVPTSLLRWRGIKTKEEVIAWREKAAVFICVMSVYTLVGFLMIYLPWAQCVGKEEPSTFCSVFKWLSYSYSGLGGIFLLMSIVAALRTNWASTKYDDDPDAMLVMHIPCYSEDMYVLRKTIDSCVDSHYPADRKVLFIVVDGVVKGSANSKPTHEILLQDVLFHQLDPEEPATDCLYSSASATGIANNAARVFSGFYRHVPYVVVVKTGLVAERTSAKPGNRGKRDSQLIVYKFFHYVNYSTYGTQLFVKIDRHFRRLGLRATDAKY…
10	Allomyces__macrogynus	10	PF03142						BI	AMAG_16987T0 | AMAG_16987 | Allomyces macrogynus ATCC 38327 hypothetical protein (1277 aa)	AMAG_16987T0	AMAG_16987	AMAG_16987	Allomyces macrogynus ATCC 38327 hypothetical protein (1277 aa)	ALMA_15669	cd04190		pfam03142,pfam13632,pfam15279	YES	1277	Allomyces macrogynus ATCC 38327	578462	Eukaryota; Fungi; Blastocladiomycota; Blastocladiomycetes; Blastocladiales; Blastocladiaceae; Allomyces.	707:1056:5.26232e-92	350	LVTCYSEGEAGIRTTLDSLAATDYLDSHKLLFVIADGIITGAGESMSTPDIIVNMMEKDPAFPADAKPYSYVAIAEGAKRHNMAKVHAGYYVYEGRRVPMVCVVKCGTPDEQSGAKPGNRGKRDSQVVLMSFLQKVMFDERMTPLEYDLYQKIHRITKVTPDNYETVTMVDADTKVSPDCIQRMVACFARDPSVMGLCGETQIDNKWGSWVTMIQVFEYYISHHLAKGFESVFGGVTCLPGCFCAYRIKTPKRMTADPNIPADRRGGHWVPVLANPDVVEEYSENVVDTLHKKNLLLLGEDRYLTTLMMRSFPKRKMVFVPQATCQTFVPDEFKVLLSQRRRWINSTIHN	688:1203:0	516	LAEIPDPDFNAEEAMHMILLVTCYSEGEAGIRTTLDSLAATDYLDSHKLLFVIADGIITGAGESMSTPDIIVNMMEKDPAFPADAKPYSYVAIAEGAKRHNMAKVHAGYYVYEGRRVPMVCVVKCGTPDEQSGAKPGNRGKRDSQVVLMSFLQKVMFDERMTPLEYDLYQKIHRITKVTPDNYETVTMVDADTKVSPDCIQRMVACFARDPSVMGLCGETQIDNKWGSWVTMIQVFEYYISHHLAKGFESVFGGVTCLPGCFCAYRIKTPKRMTADPNIPADRRGGHWVPVLANPDVVEEYSENVVDTLHKKNLLLLGEDRYLTTLMMRSFPKRKMVFVPQATCQTFVPDEFKVLLSQRRRWINSTIHNLMELVLVRDLCGTFCISMQFVIAMELVGTV…	921:1049	129	QVFEYYISHHLAKGFESVFGGVTCLPGCFCAYRIKTPKRMTADPNIPADRRGGHWVPVLANPDVVEEYSENVVDTLHKKNLLLLGEDRYLTTLMMRSFPKRKMVFVPQATCQTFVPDEFKVLLSQRRRW	MPSRPLPPTAGDDYADGYGDAAHNVWSDAPPPMRSSPTAPPPSQARPDERVPLATFDSGINNHSNNMYAPPISNPPANSNLYAPPPPMAMHASPHAMHHPAPQRYLVHPKSNGAGNGVVAPLDKPGTPLLGSPHAIPPHLSPQSQQQQRQSRGSGGSAWKSLSRVMGLGGASSSSASPTSPGTSRQAEAGATASGRTTFGRKKSLVRRDRAPRRNSHHHQVLFDTSATTGGARGNPGGGDGPMYISRGPMTLPRGNFEKPQTRCRQVWVLFARIITFYIPSAALEMAGIHDAEIQLAWREKMALCSISVMFMAIVAFLTFGFNAVLCVPQPTRMNADSVETGFVAMNGIALDVSTFSHAYGGRPALAFDKFLARGQDLASRDVSLLFQPAYGAVPECKA…
11	Allomyces__macrogynus	11	PF08407	PF01644					BI	AMAG_17040T0 | AMAG_17040 | Allomyces macrogynus ATCC 38327 hypothetical protein (1152 aa)	AMAG_17040T0	AMAG_17040	AMAG_17040	Allomyces macrogynus ATCC 38327 hypothetical protein (1152 aa)	ALMA_15711	cd04190		pfam01644,pfam03142,pfam06273,pfam08407	YES	1152	Allomyces macrogynus ATCC 38327	578462	Eukaryota; Fungi; Blastocladiomycota; Blastocladiomycetes; Blastocladiales; Blastocladiaceae; Allomyces.	450:767:4.76829e-77	318	ICITMYNEPPEHFVKTIQGVQRNLRQLLKMPEWSPDDWRRVLVVVVSDGRAKIHPDTLTLIGLMGGYQDGVMKKAYQGLPTQAHLFEVTTMAQFHGDPESGTKPVYPGARNNEAVVPLQLLFCLKEQNKQKISSHRWFFNAFAQSLKPEVCLLIDVGTKPLDKSIYYLWRVFNDDAQVGGACGEIAVEGTFLSMLKPITAAQNFEYKMSNVLDKPLESAVGYISVLPGAFSAYRWAALEGVPLREYFKGETLHRSGDVVTSNMYLAEDRVLCFELVAKKGCNWVLRYEKNSVAVTDAPDTYPEFIQQRRRWLNGSTFA	598:765:3.07074e-16	168	EVCLLIDVGTKPLDKSIYYLWRVFNDDAQVGGACGEIAVEGTFLSMLKPITAAQNFEYKMSNVLDKPLESAVGYISVLPGAFSAYRWAALEGVPLREYFKGETLHRSGDVVTSNMYLAEDRVLCFELVAKKGCNWVLRYEKNSVAVTDAPDTYPEFIQQRRRWLNGST	37:760	724	QYSEYDRMSRAESDRYSRGTTRTTNATPTSRRYHSDDEYGPSAGTRRGGTRRALGTSRHHQYDAVRSYDDNDAYAPSHTHRTSRRDRDRDDRPYISAEQEYRAAVLASTASGSPAEYYPSPAAPVAPTTRQPAPHAIQRPRTGPPAPTPTRPSRRHSMAAMNMPVVGHRASAASMGPVTAADAPPRRASNTGTAGGRRMMRDAEFLPPPQQQQREREYATTRGAGPREYATAREGVPREYATTRDQYPTRRESGAYAGREYATTRDIGYARDSPAAGAYATTREATAVPMPAQEAYAPAVEAEMFPTRRESVAAMLPSPPSEYVAVDVQPAADEDPRPVSVAATGTTLNEPFDKYVVEMDVPAPLVEGARDEFVREHDTQFLRYTAVTCDADEFVAQEY…	MSSYEYAYAPGPSGGTTRIPNGARSTRRGPSSRDETQYSEYDRMSRAESDRYSRGTTRTTNATPTSRRYHSDDEYGPSAGTRRGGTRRALGTSRHHQYDAVRSYDDNDAYAPSHTHRTSRRDRDRDDRPYISAEQEYRAAVLASTASGSPAEYYPSPAAPVAPTTRQPAPHAIQRPRTGPPAPTPTRPSRRHSMAAMNMPVVGHRASAASMGPVTAADAPPRRASNTGTAGGRRMMRDAEFLPPPQQQQREREYATTRGAGPREYATAREGVPREYATTRDQYPTRRESGAYAGREYATTRDIGYARDSPAAGAYATTREATAVPMPAQEAYAPAVEAEMFPTRRESVAAMLPSPPSEYVAVDVQPAADEDPRPVSVAATGTTLNEPFDKYVVEMDVPA…
12	Allomyces__macrogynus	12	PF01644						BI	AMAG_00190T0 | AMAG_00190 | Allomyces macrogynus ATCC 38327 hypothetical protein (687 aa)	AMAG_00190T0	AMAG_00190	AMAG_00190	Allomyces macrogynus ATCC 38327 hypothetical protein (687 aa)	ALMA_159	cd04190		pfam01644,pfam03142	YES	687	Allomyces macrogynus ATCC 38327	578462	Eukaryota; Fungi; Blastocladiomycota; Blastocladiomycetes; Blastocladiales; Blastocladiaceae; Allomyces.	1:311:7.65318e-82	311	MYNEDSILFTRTMQAINKNIQHMCNKKTGPFAGEDGWQKIVVCIVSDGRQKINKDVLTVLSTMGCYQEGVCVPKFMNKDTEAHIFEFTTQVAVTDKMEVKTHRDGGVVPVQILFCLKEKNAKKINSHRWFFNAFGPVINPGVCVLVDVGTKPRREAIYRLWRQFDTNPQVGGACGEIAVEYDSLFHLIKPIIAAQNFEYKMSNILDKPLEAWFGYISVLPGAFSAYRYRALQGRPLEQYFKGEKLHDSGDVFAANMYLAEDRILCFELVAKKNEGWILSYEKDSQAITDVPDNFPEFISQRRRWLNGSTFA	138:309:5.91302e-15	172	INPGVCVLVDVGTKPRREAIYRLWRQFDTNPQVGGACGEIAVEYDSLFHLIKPIIAAQNFEYKMSNILDKPLEAWFGYISVLPGAFSAYRYRALQGRPLEQYFKGEKLHDSGDVFAANMYLAEDRILCFELVAKKNEGWILSYEKDSQAITDVPDNFPEFISQRRRWLNGST	195:304	110	QNFEYKMSNILDKPLEAWFGYISVLPGAFSAYRYRALQGRPLEQYFKGEKLHDSGDVFAANMYLAEDRILCFELVAKKNEGWILSYEKDSQAITDVPDNFPEFISQRRRW	MYNEDSILFTRTMQAINKNIQHMCNKKTGPFAGEDGWQKIVVCIVSDGRQKINKDVLTVLSTMGCYQEGVCVPKFMNKDTEAHIFEFTTQVAVTDKMEVKTHRDGGVVPVQILFCLKEKNAKKINSHRWFFNAFGPVINPGVCVLVDVGTKPRREAIYRLWRQFDTNPQVGGACGEIAVEYDSLFHLIKPIIAAQNFEYKMSNILDKPLEAWFGYISVLPGAFSAYRYRALQGRPLEQYFKGEKLHDSGDVFAANMYLAEDRILCFELVAKKNEGWILSYEKDSQAITDVPDNFPEFISQRRRWLNGSTFALLYALGNAGQIYTSGQSFLRMIVFTIEYLYMAISFIFSYFSLANFYLAYHFLVDDFVQSLDDDNIRLHPEVTKWGVPKSDTARTILSS…
13	Allomyces__macrogynus	13	PF00063	PF00173	PF03142	PF08766			BI	AMAG_17354T0 | AMAG_17354 | Allomyces macrogynus ATCC 38327 hypothetical protein (1867 aa)	AMAG_17354T0	AMAG_17354	AMAG_17354	Allomyces macrogynus ATCC 38327 hypothetical protein (1867 aa)	ALMA_15996	cd00124,cd04190	smart00242	pfam00063,pfam00173,pfam03142,pfam08766,pfam13632	YES	1867	Allomyces macrogynus ATCC 38327	578462	Eukaryota; Fungi; Blastocladiomycota; Blastocladiomycetes; Blastocladiales; Blastocladiaceae; Allomyces.	1318:1537:8.39152e-75	220	GNRGKRDSQMVLMRFLNKVFFNAPMTPLELEMYRHIRNVIGVPPGSYEFLLCVDADTEVGPECLTRLISACINDSKIMGLCGETKIANEKQTWVTMIQVYEYYISHHLAKAFESLFGSVTCLPGCFCMYKLYSTRNDKRTPLVIAPQIIQDYSEPNVDTLHKKNLLMLGEDRYLTTLLLKHFPEYKMKFTPDSWCLTIVPEKFSILLSQRRRWINSTIHN	1175:1684:0	510	VAVMVIKFLSALQLGSKRRPEDIDRFVIMQVPCYSESTESLKKTIDSLSLTSYNDTRKLLFIVADGMVKGSGNDKPTPDLVLDILGVPDADRNAQPFSYHAIGEGSKAHNKGKVYSGLYRIQGRAVPYMVVVKCGTEKETAKAGNRGKRDSQMVLMRFLNKVFFNAPMTPLELEMYRHIRNVIGVPPGSYEFLLCVDADTEVGPECLTRLISACINDSKIMGLCGETKIANEKQTWVTMIQVYEYYISHHLAKAFESLFGSVTCLPGCFCMYKLYSTRNDKRTPLVIAPQIIQDYSEPNVDTLHKKNLLMLGEDRYLTTLLLKHFPEYKMKFTPDSWCLTIVPEKFSILLSQRRRWINSTIHNLFELTTVSDLCGCLIFSMRFVVLLDLFATLVMPASV…	1415:1530	116	QVYEYYISHHLAKAFESLFGSVTCLPGCFCMYKLYSTRNDKRTPLVIAPQIIQDYSEPNVDTLHKKNLLMLGEDRYLTTLLLKHFPEYKMKFTPDSWCLTIVPEKFSILLSQRRRW	MAPRTPAPGGGGAALTPTSSAHAHALHPVDLVDACTADPPTARALAKTLRDVSKQLGEVAVGASVALLPDGARRALTGTVDVQQVLAASGSRTGNRVSIDPAPGGSEKAGIAAVVATRAWLAMRRTRQDQVINLHTTGLGTHDAVKRAILDQLLRHSASISTSATRVHTDLVKAHILLDLLGSATNSARRTSRRFGLFTELQYDAAGALMGAKLCEYHLESTRVSNPPPGESNFHALYAVCAAAAAGVPEIKALKLLPDASKYRLVAQGAAVVGGAVTATTYTAMTRCMKALGMKKRFQTHFFSVLAALLLLGNVDFEADGKNKQSAASIKNPDVLAAAARHLGVSTTSLETVLTCKTIVHGDSAYTDFLAPDQAALMRDQLVRDLYATLFAYVLETIN…
14	Allomyces__macrogynus	14	PF03142						BI	AMAG_17369T0 | AMAG_17369 | Allomyces macrogynus ATCC 38327 hypothetical protein (1174 aa)	AMAG_17369T0	AMAG_17369	AMAG_17369	Allomyces macrogynus ATCC 38327 hypothetical protein (1174 aa)	ALMA_16012	cd04190		pfam03142,pfam13632	YES	1174	Allomyces macrogynus ATCC 38327	578462	Eukaryota; Fungi; Blastocladiomycota; Blastocladiomycetes; Blastocladiales; Blastocladiaceae; Allomyces.	596:813:1.07835e-80	218	PGNRGKRDSQLILMNFFNKVLNQRPMSPFEYDLYYHIKHVVGVDPKVYEYCLMVDADTEVEPDSMNELVAAMVNDQRKIGVCGETMVSNKWASWVTAIQVHEYYINHHLGKAFESIFGSVTCLPGCFSMYRIRDHKGGAFLVSDEIIEDYKVNKVHTLHSKNLLHLGEDRYLTTLLLKHFPSRRLEFIPSAVCHTDIPDSFAVLLSQRRRWINSTFHN	456:960:0	505	SIVVIKFLVSLLFSFRFKPAQMNAYTLCFVPCYTEGHSMRVTLETLAACDYEDAKKLIVVVCDGNITGKGNPAPTPRIALEMLGWQGEEPEPKFYHALGKGADKINMGKAYSGWYTYKEHRVPYIVIAKVGKPDEAKKPKPGNRGKRDSQLILMNFFNKVLNQRPMSPFEYDLYYHIKHVVGVDPKVYEYCLMVDADTEVEPDSMNELVAAMVNDQRKIGVCGETMVSNKWASWVTAIQVHEYYINHHLGKAFESIFGSVTCLPGCFSMYRIRDHKGGAFLVSDEIIEDYKVNKVHTLHSKNLLHLGEDRYLTTLLLKHFPSRRLEFIPSAVCHTDIPDSFAVLLSQRRRWINSTFHNLYEVMKLPRLCSVCFVSMKTLVFMDLLSTLILPASTIYLYS…	694:806	113	QVHEYYINHHLGKAFESIFGSVTCLPGCFSMYRIRDHKGGAFLVSDEIIEDYKVNKVHTLHSKNLLHLGEDRYLTTLLLKHFPSRRLEFIPSAVCHTDIPDSFAVLLSQRRRW	MAAPGGVPGRPLHRPSTTVGAAGATTGYTTALKDESSTVQLGARPAYDPSTTDLAGGSTARLAAASSPALSVQTNRFAIGNSSTAALSTVGNAGAGKTSKYPPGTKLRKSVKPDNVFLGKMTSERKLWLFIVTLLAGWVPEWVLKLCGIRGKDVIQAWREKFALVMMVVLASLLSIGWLEVSNSLLCPQLLGTMTWYQVATSRNLVVANGRVLDITKSQTILGKYLRPYVGKDVSSMIPAFTKLAHPAADSDAYADTDFAACVTSVRAADTWIMKRIVTDASGTLNLTADGRLVGCPKPGGRAGETETCFYSDATWRDVNRMVVGDILLDPDVIPKNFSDTAHPSYVVVLTKAYDVTSYLKQAVIYQTDNVATASYDAVQIVPNARAMFLQANFTTVLA…
15	Allomyces__macrogynus	15	PF03142						BI	AMAG_18506T0 | AMAG_18506 | Allomyces macrogynus ATCC 38327 hypothetical protein (516 aa)	AMAG_18506T0	AMAG_18506	AMAG_18506	Allomyces macrogynus ATCC 38327 hypothetical protein (516 aa)	ALMA_17117	cd04190		pfam03142,pfam13632	YES	516	Allomyces macrogynus ATCC 38327	578462	Eukaryota; Fungi; Blastocladiomycota; Blastocladiomycetes; Blastocladiales; Blastocladiaceae; Allomyces.	2:155:8.60775e-60	154	SIYRLWRAFLNKQVGGACGEIAVEGSYLSMLNPIIAGQNFEYKMSNILDKPLESVFGYISVLPGAFSAYRYAALEGHPLQEYFKGETLHDSGDIFTSNMYLAEDRILCFELVAKAKCNWILRYEKNSQAVTDAPDNFPEFISQRRRWLNGSTFA	17:376:1.62916e-16	360	GACGEIAVEGSYLSMLNPIIAGQNFEYKMSNILDKPLESVFGYISVLPGAFSAYRYAALEGHPLQEYFKGETLHDSGDIFTSNMYLAEDRILCFELVAKAKCNWILRYEKNSQAVTDAPDNFPEFISQRRRWLNGSTFAFLYAFGNMGKFFTSGQSIFRKIGIFIELVYSFINFLFAYLSLAHFFISFRFARICCFSILVPTATGSPVMHDVVSAILKLLSPVYILAICITFIASLGNKPQSARRVFGIAIGLFAIISGVMLVLIIISTWVQFQINPDVAGKVAQFKIANVTKNDSGTLVVLTLVSLAGTYGVFFISSFLYLEWYHIIFNIVQYTLLLPTYVNVLQIYAYCNISDLSWGT	39:148	110	QNFEYKMSNILDKPLESVFGYISVLPGAFSAYRYAALEGHPLQEYFKGETLHDSGDIFTSNMYLAEDRILCFELVAKAKCNWILRYEKNSQAVTDAPDNFPEFISQRRRW	MSIYRLWRAFLNKQVGGACGEIAVEGSYLSMLNPIIAGQNFEYKMSNILDKPLESVFGYISVLPGAFSAYRYAALEGHPLQEYFKGETLHDSGDIFTSNMYLAEDRILCFELVAKAKCNWILRYEKNSQAVTDAPDNFPEFISQRRRWLNGSTFAFLYAFGNMGKFFTSGQSIFRKIGIFIELVYSFINFLFAYLSLAHFFISFRFARICCFSILVPTATGSPVMHDVVSAILKLLSPVYILAICITFIASLGNKPQSARRVFGIAIGLFAIISGVMLVLIIISTWVQFQINPDVAGKVAQFKIANVTKNDSGTLVVLTLVSLAGTYGVFFISSFLYLEWYHIIFNIVQYTLLLPTYVNVLQIYAYCNISDLSWGTKGDTGGAKGGSGGGSGGNNGQPK…
16	Allomyces__macrogynus	16	PF01644						BI	AMAG_19426T0 | AMAG_19426 | Allomyces macrogynus ATCC 38327 hypothetical protein (697 aa)	AMAG_19426T0	AMAG_19426	AMAG_19426	Allomyces macrogynus ATCC 38327 hypothetical protein (697 aa)	ALMA_18057	cd04190		pfam01644,pfam03142	YES	697	Allomyces macrogynus ATCC 38327	578462	Eukaryota; Fungi; Blastocladiomycota; Blastocladiomycetes; Blastocladiales; Blastocladiaceae; Allomyces.	1:311:7.41984e-82	311	MYNEDSILFTRTMQAINKNIQHMCNKKTGPFAGEDGWQKIVVCIVSDGRQKINKDVLTVLSTMGCYQEGVCVPKFMNKDTEAHIFEFTTQVAVTDKMEVKTHRDGGVVPVQILFCLKEKNAKKINSHRWFFNAFGPVINPGVCVLVDVGTKPRREAIYRLWRQFDTNPQVGGACGEIAVEYDSLFHLIKPIIAAQNFEYKMSNILDKPLEAWFGYISVLPGAFSAYRYRALQGRPLEQYFKGEKLHDSGDVFAANMYLAEDRILCFELVAKKNEGWILSYEKDSQAITDVPDNFPEFISQRRRWLNGSTFA	138:348:3.71969e-15	211	INPGVCVLVDVGTKPRREAIYRLWRQFDTNPQVGGACGEIAVEYDSLFHLIKPIIAAQNFEYKMSNILDKPLEAWFGYISVLPGAFSAYRYRALQGRPLEQYFKGEKLHDSGDVFAANMYLAEDRILCFELVAKKNEGWILSYEKDSQAITDVPDNFPEFISQRRRWLNGSTFALLYALGNAGQIYTSGQSILRMVVFTIEYLYMAISFIF	195:304	110	QNFEYKMSNILDKPLEAWFGYISVLPGAFSAYRYRALQGRPLEQYFKGEKLHDSGDVFAANMYLAEDRILCFELVAKKNEGWILSYEKDSQAITDVPDNFPEFISQRRRW	MYNEDSILFTRTMQAINKNIQHMCNKKTGPFAGEDGWQKIVVCIVSDGRQKINKDVLTVLSTMGCYQEGVCVPKFMNKDTEAHIFEFTTQVAVTDKMEVKTHRDGGVVPVQILFCLKEKNAKKINSHRWFFNAFGPVINPGVCVLVDVGTKPRREAIYRLWRQFDTNPQVGGACGEIAVEYDSLFHLIKPIIAAQNFEYKMSNILDKPLEAWFGYISVLPGAFSAYRYRALQGRPLEQYFKGEKLHDSGDVFAANMYLAEDRILCFELVAKKNEGWILSYEKDSQAITDVPDNFPEFISQRRRWLNGSTFALLYALGNAGQIYTSGQSILRMVVFTIEYLYMAISFIFSYFSLANFYLAYHFALQETNVGCNLVDDFVQSLDDDNIRLHPEVTKWGVPK…
17	Allomyces__macrogynus	17	PF01644						BI	AMAG_19677T0 | AMAG_19677 | Allomyces macrogynus ATCC 38327 hypothetical protein (659 aa)	AMAG_19677T0	AMAG_19677	AMAG_19677	Allomyces macrogynus ATCC 38327 hypothetical protein (659 aa)	ALMA_18314	cd04190		pfam01644,pfam03142,pfam13632	YES	659	Allomyces macrogynus ATCC 38327	578462	Eukaryota; Fungi; Blastocladiomycota; Blastocladiomycetes; Blastocladiales; Blastocladiaceae; Allomyces.	101:290:1.25063e-74	190	NAKKINSHRWFFNAFAASIKPNVCVLLDVGTKPQSMSIYRLWRAFLNKQVGGACGEIAVEGSYLSMLNPIIAGQNFEYKMSNILDKPLESVFGYISVLPGAFSAYRYAALEGHPLQEYFKGETLHDSGDIFTSNMYLAEDRILCFELVAKANCNWILRYEKNSQAVTDAPDNFPEFISQRRRWLNGSTFA	124:348:1.30094e-16	225	CVLLDVGTKPQSMSIYRLWRAFLNKQVGGACGEIAVEGSYLSMLNPIIAGQNFEYKMSNILDKPLESVFGYISVLPGAFSAYRYAALEGHPLQEYFKGETLHDSGDIFTSNMYLAEDRILCFELVAKANCNWILRYEKNSQAVTDAPDNFPEFISQRRRWLNGSTFAFLYAFGNMGKFFTSGQSIFRKVGIFIELVYSFINFLFAYLSLAHFFISFKFASYLQLM	174:283	110	QNFEYKMSNILDKPLESVFGYISVLPGAFSAYRYAALEGHPLQEYFKGETLHDSGDIFTSNMYLAEDRILCFELVAKANCNWILRYEKNSQAVTDAPDNFPEFISQRRRW	MLKQKEWGADGWKKIVVAIVSDGRTKINKDTLTLISMMGCYQEGLMRQYVNGKKTQAHVFEVTTEMNWEGMPEDGTQIVTHKNAKKGVIPMQLLFCLKEANAKKINSHRWFFNAFAASIKPNVCVLLDVGTKPQSMSIYRLWRAFLNKQVGGACGEIAVEGSYLSMLNPIIAGQNFEYKMSNILDKPLESVFGYISVLPGAFSAYRYAALEGHPLQEYFKGETLHDSGDIFTSNMYLAEDRILCFELVAKANCNWILRYEKNSQAVTDAPDNFPEFISQRRRWLNGSTFAFLYAFGNMGKFFTSGQSIFRKVGIFIELVYSFINFLFAYLSLAHFFISFKFASYLQLMDNENSKTLKLVPTATGSPVLHDVVAAILKLLSPIYILAICITFIASLGNKP…
18	Allomyces__macrogynus	18	PF03142						BI	AMAG_20156T0 | AMAG_20156 | Allomyces macrogynus ATCC 38327 hypothetical protein (1345 aa)	AMAG_20156T0	AMAG_20156	AMAG_20156	Allomyces macrogynus ATCC 38327 hypothetical protein (1345 aa)	ALMA_18803	cd04190		pfam03142,pfam13632	YES	1345	Allomyces macrogynus ATCC 38327	578462	Eukaryota; Fungi; Blastocladiomycota; Blastocladiomycetes; Blastocladiales; Blastocladiaceae; Allomyces.	806:1145:1.63044e-92	340	LVTCYSEGEDGIRATLNSLARTHYLDTHKILFVIADGMITGAGEARSTPEIVVSLMEKDPAFPDVPKPYSYVAIADGAKRHNMAQVHAGYYVVDGHRVPMVCVAKCGTPDEQSAPKPGNRGKRDSQIVLMSFLQKVMFDERMTPLEYDLFQKIHRIARVTPDAYEMVLMVDADTEVAPDSLERMVASFARDPAVMGLCGETQIANKWGSWVTMIQVFEYYISHHLAKAFESVFGGVTCLPGCFCAYRIKTPKGDFGRHWVPILANPDIVEEYSENVVDTLHKKNLYLLGEDRYLTTLMLRTFPKRKMIFVPQATCETLVPDQFGVLLSQRRRWINSTIHN	802:1292:0	491	HCILLVTCYSEGEDGIRATLNSLARTHYLDTHKILFVIADGMITGAGEARSTPEIVVSLMEKDPAFPDVPKPYSYVAIADGAKRHNMAQVHAGYYVVDGHRVPMVCVAKCGTPDEQSAPKPGNRGKRDSQIVLMSFLQKVMFDERMTPLEYDLFQKIHRIARVTPDAYEMVLMVDADTEVAPDSLERMVASFARDPAVMGLCGETQIANKWGSWVTMIQVFEYYISHHLAKAFESVFGGVTCLPGCFCAYRIKTPKGDFGRHWVPILANPDIVEEYSENVVDTLHKKNLYLLGEDRYLTTLMLRTFPKRKMIFVPQATCETLVPDQFGVLLSQRRRWINSTIHNLMELVLVRDLCGTFCISMQFVIFMELVGTVVLPAAISFTIYLVVISFITTPVPII…	1020:1138	119	QVFEYYISHHLAKAFESVFGGVTCLPGCFCAYRIKTPKGDFGRHWVPILANPDIVEEYSENVVDTLHKKNLYLLGEDRYLTTLMLRTFPKRKMIFVPQATCETLVPDQFGVLLSQRRRW	MASAPSPAGQPPAGPSAAYADDMFDGVGGAGGLLQTNMDATIAAAGTDDVPLSLVVASPPPPSTADVVPDDVPLAVAAAAANDDVPLALAQQKRRSMYSDHRRSLASLSEANAPASGPTGSLAPPPPTSSTPGPATGVGAGYAGVTSPARASMIAQQSTQYAQAQYQQQQQQAQAMQQQPAQQHQDGMLRNLARRISGRRNRPDAVLAAAGTTQPAAAGAVSPHQQPSDLEAVTSGNDAQALALGSNNRPSAPYGNPFANPRNRGYTSNPSGPGNVAGHAPTAPNGAPLPPSISRRPLTLPRNVDYSRPTTMCRRVWVVFSKVVTFYAIPPVLACFGLKTPEVQLAWREKMALCTIILIMMTIVGFLTFGFNQVLCQSQDSRMDFVSLGGGYVVINGYG…
19	Allomyces__macrogynus	19	PF03142	PF03142					BI	AMAG_20292T0 | AMAG_20292 | Allomyces macrogynus ATCC 38327 hypothetical protein (1029 aa)	AMAG_20292T0	AMAG_20292	AMAG_20292	Allomyces macrogynus ATCC 38327 hypothetical protein (1029 aa)	ALMA_18940	cd04190		pfam03142,pfam13632	YES	1029	Allomyces macrogynus ATCC 38327	578462	Eukaryota; Fungi; Blastocladiomycota; Blastocladiomycetes; Blastocladiales; Blastocladiaceae; Allomyces.	423:775:5.38015e-84	353	LVTCYSEGEDGIRTTLDSLAATHYLDSHKLLFVIADGIITGAGEDKSTPDIIVDMMERDAAFPADPKPYSYVAIAEGAKRHNMAKVHAGYYVYQDRRVPMVCVVKCGTPDEQSAPKPGNRGKRDSQVVLMSFLQKVMFDERMTPLEYDLFQKIHKVAKVTPDLYEAVTMVDADTKVAPDCVERMVACFARDPTIDNKFGSWVTMIQVFEYYISHHLAKAFESVFGGVTCLPGCFCAYRIKAPKGMAGTTTLGADYDAFSKTGFASGGSSGHWVPILANPDIVEEYSENVVDTLHKKNLLLLGEDRYLTTLMLRTFPKRKMVFVPQATCQTMVPDEFKVLLSQRRRWINSTIHN	419:922:0	504	HMILLVTCYSEGEDGIRTTLDSLAATHYLDSHKLLFVIADGIITGAGEDKSTPDIIVDMMERDAAFPADPKPYSYVAIAEGAKRHNMAKVHAGYYVYQDRRVPMVCVVKCGTPDEQSAPKPGNRGKRDSQVVLMSFLQKVMFDERMTPLEYDLFQKIHKVAKVTPDLYEAVTMVDADTKVAPDCVERMVACFARDPTIDNKFGSWVTMIQVFEYYISHHLAKAFESVFGGVTCLPGCFCAYRIKAPKGMAGTTTLGADYDAFSKTGFASGGSSGHWVPILANPDIVEEYSENVVDTLHKKNLLLLGEDRYLTTLMLRTFPKRKMVFVPQATCQTMVPDEFKVLLSQRRRWINSTIHNLMELVLVRDLCGTFCVSMQFVIAMELVGTVVLPAAISFTIYL…	628:768	141	QVFEYYISHHLAKAFESVFGGVTCLPGCFCAYRIKAPKGMAGTTTLGADYDAFSKTGFASGGSSGHWVPILANPDIVEEYSENVVDTLHKKNLLLLGEDRYLTTLMLRTFPKRKMVFVPQATCQTMVPDEFKVLLSQRRRW	MHDPDVQQAWREKMALCTIILVVMAALAFLTFGFNALLCQYHDVTVDVTQVSGAQILVKGMALDVASFQHSYGTNPRDPLPFWELTDKAALPADRDASLLFQSNYGAMPACQALFGKSIDANDRLFECTVTGRVANRDGQPANYGQWPANYCHRDFTAVGQAMSALRSAGAVRDVYVTWDAMQDPSNNYFAYNGDVVDLNRLAQLKKPIKDWRNVNGLDMATLMSAIKNRDASYLLASNTTLQNVGECLTQMGRVGRIDSKTVGCIAADVVLYASLLVILGLVLSRFFMAIIFRWFLAPKLGRKLSDREKVAYLFMRHASARRERDRAAAAAAFGGQGGTPSAKSLSLMGPPPRIPRASMDSTSRWLQTGGPHDSPPRFSDAAGAMGTGNRASNVLMDA…
20	Allomyces__macrogynus	20	PF03142						BI	AMAG_20701T0 | AMAG_20701 | Allomyces macrogynus ATCC 38327 hypothetical protein (1510 aa)	AMAG_20701T0	AMAG_20701	AMAG_20701	Allomyces macrogynus ATCC 38327 hypothetical protein (1510 aa)	ALMA_19354	cd04190		pfam03142,pfam09606,pfam13632	YES	1510	Allomyces macrogynus ATCC 38327	578462	Eukaryota; Fungi; Blastocladiomycota; Blastocladiomycetes; Blastocladiales; Blastocladiaceae; Allomyces.	669:886:4.93807e-80	218	PGNRGKRDSQLILMNFFNKVLSQRPMSPFEYELYYHIKHVLGVDPKLYEYLLMVDADTRVEPDAMNELVAAMVNDQRKIGVCGETMVANKWATWVTMIQVHEYYINHHLGKAFESIFGSVTCLPGCFSMYRIRDHKGAAFLTSDAIIEDYKVNKVHTLHSKNLLHLGEDRYLTTLLLKHFPSRRLEFIPSAVCHTDIPDSFPVLLSQRRRWINSTFHN	529:1005:0	477	SIILIKFLVSLMFSFRFKPAQMNAYTMCFVPCYTEGQSMRITFESLAACDYDDDRKLLVVVCDGSITGKGNTAPTPQIALELLGWRGYDPTAHVYHAIGKGAEKINMAKVYSGWYKFKEHRVPYIVIAKVGKPDEAKKPKPGNRGKRDSQLILMNFFNKVLSQRPMSPFEYELYYHIKHVLGVDPKLYEYLLMVDADTRVEPDAMNELVAAMVNDQRKIGVCGETMVANKWATWVTMIQVHEYYINHHLGKAFESIFGSVTCLPGCFSMYRIRDHKGAAFLTSDAIIEDYKVNKVHTLHSKNLLHLGEDRYLTTLLLKHFPSRRLEFIPSAVCHTDIPDSFPVLLSQRRRWINSTFHNLYEVMKLPRLCSVCFVSMKTLVFMDLLSTLVLPASTFYLYS…	767:879	113	QVHEYYINHHLGKAFESIFGSVTCLPGCFSMYRIRDHKGAAFLTSDAIIEDYKVNKVHTLHSKNLLHLGEDRYLTTLLLKHFPSRRLEFIPSAVCHTDIPDSFPVLLSQRRRW	MRAETTSTARSPNPTRHRIRQRALSIGNGTTHSLSSTLADRGSKRCWRRVLAALVVLPATLPATSTRSTFPTMDPTIPEPDDSTIGAFGASDATAVLKSPGGDMGERSNMELLKAQPSTNEPDSSSIGLVQATAVSTGGSPGLRANRFQIASTNSINAVAIGGTSSGGVQQRKYTAGARLRKSVKPDDVYLGKKSLERKVWLFIVAVLTGWVPDWLLKLCGILGKDVMQAWREKFALVMMVVLTSIVSITWLEVSNTLLCPQLTITLNLAQVRASSNLVIANGRVLDITKSRTVLGKVLKPYVGQDVSSMIPVYMRLAHPGFGSTTYADTDFSACVANVAAADMWLAKIVSSDPAGTLNVTRDGRLVGCQRPGGAPRQTESCFYSDATWRDVNRMTVAD…
21	Allomyces__macrogynus	21	PF03142						BI	AMAG_20709T0 | AMAG_20709 | Allomyces macrogynus ATCC 38327 hypothetical protein (1058 aa)	AMAG_20709T0	AMAG_20709	AMAG_20709	Allomyces macrogynus ATCC 38327 hypothetical protein (1058 aa)	ALMA_19362	cd04190		pfam03142,pfam13632	YES	1058	Allomyces macrogynus ATCC 38327	578462	Eukaryota; Fungi; Blastocladiomycota; Blastocladiomycetes; Blastocladiales; Blastocladiaceae; Allomyces.	587:804:6.55264e-81	218	PGNRGKRDSQLILMNFFNKVLNQRPMSPFEYDLYYHIKHVVGVDPKVYEYCLMVDADTEVEPDSMNELVAAMVNDQRKIGVCGETMVSNKWASWVTAIQVHEYYINHHLGKAFESIFGSVTCLPGCFSMYRIRDHKGGAFLVSDEIIEDYKVNKVHTLHSKNLLHLGEDRYLTTLLLKHFPSRRLEFIPSAVCHTDIPDSFAVLLSQRRRWINSTFHN	457:945:0	489	SIVVIKFLPAQMNAYTLCFVPCYTEGHSMRVTLETLAACDYEDNKKLIVVVCDGNITGKGNPAPTPRIALEMLGWQGEEPEPKFYHALGKGADKINMGKAYSGWYTYKEHRVPYIVIAKVGKPDEAKKPKPGNRGKRDSQLILMNFFNKVLNQRPMSPFEYDLYYHIKHVVGVDPKVYEYCLMVDADTEVEPDSMNELVAAMVNDQRKIGVCGETMVSNKWASWVTAIQVHEYYINHHLGKAFESIFGSVTCLPGCFSMYRIRDHKGGAFLVSDEIIEDYKVNKVHTLHSKNLLHLGEDRYLTTLLLKHFPSRRLEFIPSAVCHTDIPDSFAVLLSQRRRWINSTFHNLYEVMKLPRLCSVCFVSMKTLVFMDLLSTLILPASTIYLYSLIVRMCIEGV…	685:797	113	QVHEYYINHHLGKAFESIFGSVTCLPGCFSMYRIRDHKGGAFLVSDEIIEDYKVNKVHTLHSKNLLHLGEDRYLTTLLLKHFPSRRLEFIPSAVCHTDIPDSFAVLLSQRRRW	MAAPGGVPGRPLHRLPTTVGGAGATTGYTTALKDDSPSTTQIGTRSAYDPSTTDLPGGSTARLAAASSPALSVQTNRFAIGNSSTAALSTVGNAGAGKTSKYPPGTKLRKSVKPDNVFLGKMTSERKLWLFIVTLLAGWVPEWVLKLCGIRGKDVIQAWREKFALVMMVVLASVLSIGWLEVSNSLLCPQLLGTMTWYQVATSRNLVVANGRVLDITKSQTVLGKYLKPYVGKDVSSMIPAFTKLAHPAADSDAYADTDLAACVASVRAADTWIMKRIVTDASGTLNLTSDGRLVGCPKPGGRSGETESCFYSDATWRDVNRMVVGDILLDPAAIPKNFSDTDHPSYVVVLTKAYDMTSYLKQAVIYQTDNVATASYEAVQIVPNARAMFLQANFTTVL…
22	Allomyces__macrogynus	22	PF00173	PF03142	PF08766				BI	AMAG_20713T0 | AMAG_20713 | Allomyces macrogynus ATCC 38327 hypothetical protein (1147 aa)	AMAG_20713T0	AMAG_20713	AMAG_20713	Allomyces macrogynus ATCC 38327 hypothetical protein (1147 aa)	ALMA_19366	cd04190		pfam00173,pfam03142,pfam08766,pfam13632	YES	1147	Allomyces macrogynus ATCC 38327	578462	Eukaryota; Fungi; Blastocladiomycota; Blastocladiomycetes; Blastocladiales; Blastocladiaceae; Allomyces.	598:817:3.1131e-74	220	GNRGKRDSQMVLMRFLNKVFFNAPMTPLELEMYRHIRNVIGVPPGSYEFLLCVDADTEVGPECLTRLISACINDSKIMGLCGETKIANEKQTWVTMIQVYEYYISHHLAKAFESLFGSVTCLPGCFCMYKLFSTRKEKRTPLVIAPQIIQDYSEPNVDTLHKKNLLMLGEDRYLTTLLLKFFPEYKMKFTPDSWCLTIVPEKFSILLSQRRRWINSTIHN	455:964:0	510	VAVMVIKFLSALQLGSKRRPEDIDRFVIMQVPCYSESTESLKKTIDSLSLTSYNDTRKLLFIVADGMVKGSGNDKPTPDLVLDILGVPDADRNAQPFSYHAIGEGSKAHNKGKVYSGLYRIQGRAVPYMVVVKCGTEKETAKAGNRGKRDSQMVLMRFLNKVFFNAPMTPLELEMYRHIRNVIGVPPGSYEFLLCVDADTEVGPECLTRLISACINDSKIMGLCGETKIANEKQTWVTMIQVYEYYISHHLAKAFESLFGSVTCLPGCFCMYKLFSTRKEKRTPLVIAPQIIQDYSEPNVDTLHKKNLLMLGEDRYLTTLLLKFFPEYKMKFTPDSWCLTIVPEKFSILLSQRRRWINSTIHNLFELTTVSDLCGCLIFSMRFVVLLDLFATLVMPASV…	695:810	116	QVYEYYISHHLAKAFESLFGSVTCLPGCFCMYKLFSTRKEKRTPLVIAPQIIQDYSEPNVDTLHKKNLLMLGEDRYLTTLLLKFFPEYKMKFTPDSWCLTIVPEKFSILLSQRRRW	MPPGDVTEDLCRVSIYRLSRPSLDPAGSRADSTLPGGAVAAGGSDDVLAALAALGINVTAAASGAVLFKVHEWLALEAHDLAVNPDQYTFADAPPTVRKVLDKLERPEKDDEAASVAETANTDGELGDEPRVGPAGAGAAPANAKPTAPPPPPQVNLSGIRRRWLFTTKVLTWWVPSRLLEWWGHMERPDIQQAWREKVALCIIIGALSAVMLFFITGFGDLLCPQSHLFSTKQLFALNTDPSTSKSNVFALHGVVYDATGYLHPNVAGFSQQKYLNLRGTADAQAFFPRWDPSTGAAPAVCGTGRTFDVTQMDSAKCTTRALTASNYTAYCHDYISLANKVLYRDPKLGWARYGTMAYALGEISLHASSESAWIVIRDKVYDVTALLGPNSPLPSVQV…
23	Allomyces__macrogynus	23	PF08407	PF01644					BI	AMAG_02955T1 | AMAG_02955 | Allomyces macrogynus ATCC 38327 hypothetical protein (913 aa)	AMAG_02955T1	AMAG_02955	AMAG_02955	Allomyces macrogynus ATCC 38327 hypothetical protein (913 aa)	ALMA_2786	cd04190		pfam01644,pfam03142,pfam08407,pfam13632	YES	913	Allomyces macrogynus ATCC 38327	578462	Eukaryota; Fungi; Blastocladiomycota; Blastocladiomycetes; Blastocladiales; Blastocladiaceae; Allomyces.	289:521:2.50413e-67	233	TAHLFESTVQTNFEGPPERGLVNNLTAKHKIVPMQMLFCLKEKNAKKINSHRWFFKAFAHSINPKVCVLIDVGTQPQPNSIFRLWAMFNDNMVGGACGEIAVEGDFWFKLKPIIAAQNFEYKMSNILDKPIESLCGYISVLPGAFSAYRYEALQGKPLEEYFKGEVIEKEGTIFQRNMYLAEDRILCYELVTKPGRSWLLRYDKESCAVTDAPDAFTELIPQRRRWLNGSTFA	350:519:3.06247e-18	170	INPKVCVLIDVGTQPQPNSIFRLWAMFNDNMVGGACGEIAVEGDFWFKLKPIIAAQNFEYKMSNILDKPIESLCGYISVLPGAFSAYRYEALQGKPLEEYFKGEVIEKEGTIFQRNMYLAEDRILCYELVTKPGRSWLLRYDKESCAVTDAPDAFTELIPQRRRWLNGST	405:514	110	QNFEYKMSNILDKPIESLCGYISVLPGAFSAYRYEALQGKPLEEYFKGEVIEKEGTIFQRNMYLAEDRILCYELVTKPGRSWLLRYDKESCAVTDAPDAFTELIPQRRRW	MPVAPGVFPPRPGVYPPPPGSGPAPGAPAAPSLEQQPPQLYQFPGDPTYYIQDATGNYVPYEPLSPQPPQPPAPTPAHPLAPSASTSSAHHALPATHHVPEKPHVEPQPQQQQQQVPTVTATATDRSQFPNPFDANKPREIVQTYRNQNPEFITTRYTAVTCAPDDFVDHFSLRQTGSEIEMMIVITMYNEEPKLFSTLLTPFSSRFFVFSPVFSPKYRLVKTMQAVHDNIRQMLEDRQWGEDGWRKILVCIVSDGRTKIHEGVLVLLSMMGVFRDGLIRTKVGEQDVTAHLFESTVQTNFEGPPERGLVNNLTAKHKIVPMQMLFCLKEKNAKKINSHRWFFKAFAHSINPKVCVLIDVGTQPQPNSIFRLWAMFNDNMVGGACGEIAVEGDFWFKLK…
24	Allomyces__macrogynus	24	PF08407	PF01644					BI	AMAG_05239T0 | AMAG_05239 | Allomyces macrogynus ATCC 38327 hypothetical protein (824 aa)	AMAG_05239T0	AMAG_05239	AMAG_05239	Allomyces macrogynus ATCC 38327 hypothetical protein (824 aa)	ALMA_4933	cd04190		pfam01644,pfam03142,pfam08407	YES	824	Allomyces macrogynus ATCC 38327	578462	Eukaryota; Fungi; Blastocladiomycota; Blastocladiomycetes; Blastocladiales; Blastocladiaceae; Allomyces.	152:464:1.40921e-82	313	ITMYNEDSILFTRTMQAINKNIQHMCNKKQGPFAGEDGWQKIVVCIVSDGRQKINKDVLTVLSTMGCYQEGVCVPKFMNKDTTAHIFEFTTQMAVTDKMEIKTHRDGGVVPVQILFCLKEKNAKKINSHRWFFNAFGPVLNPGVCVLVDVGTKPRREAIYRLWRTFDTNPQVGGACGEIAVEYDSIFHLIKPIIAAQNFEYKMSNILDKPLESWAGYISVLPGAFSAYRYRALQGRPLEQYFKGEKLHDSGDVFAANMYLAEDRILCFELVAKKNEGWVLYYEKDSQAITDVPDNFPEFISQRRRWLNGSTFA	291:462:6.95857e-14	172	LNPGVCVLVDVGTKPRREAIYRLWRTFDTNPQVGGACGEIAVEYDSIFHLIKPIIAAQNFEYKMSNILDKPLESWAGYISVLPGAFSAYRYRALQGRPLEQYFKGEKLHDSGDVFAANMYLAEDRILCFELVAKKNEGWVLYYEKDSQAITDVPDNFPEFISQRRRWLNGST	348:457	110	QNFEYKMSNILDKPLESWAGYISVLPGAFSAYRYRALQGRPLEQYFKGEKLHDSGDVFAANMYLAEDRILCFELVAKKNEGWVLYYEKDSQAITDVPDNFPEFISQRRRW	MSFSAHNRGYAPPPQQMYPSQAAPNAYAPAPPVASSSSGYEMHHYAHQQQQQQQQYYSPPQPPPNMPPQMPGAYGGNGMKTIRRAVAVRDGKLVVDLDVSPELVDATKVKYTVGEEFTKLRYTAATCDPNDFAAQGYQLRQSLYGRKTELVITMYNEDSILFTRTMQAINKNIQHMCNKKQGPFAGEDGWQKIVVCIVSDGRQKINKDVLTVLSTMGCYQEGVCVPKFMNKDTTAHIFEFTTQMAVTDKMEIKTHRDGGVVPVQILFCLKEKNAKKINSHRWFFNAFGPVLNPGVCVLVDVGTKPRREAIYRLWRTFDTNPQVGGACGEIAVEYDSIFHLIKPIIAAQNFEYKMSNILDKPLESWAGYISVLPGAFSAYRYRALQGRPLEQYFKGEKLH…
25	Allomyces__macrogynus	25	PF00063	PF03142	PF08766				BI	AMAG_05513T0 | AMAG_05513 | Allomyces macrogynus ATCC 38327 hypothetical protein (1705 aa)	AMAG_05513T0	AMAG_05513	AMAG_05513	Allomyces macrogynus ATCC 38327 hypothetical protein (1705 aa)	ALMA_5192	cd00124,cd04190	smart00242	pfam00063,pfam03142,pfam08766,pfam13632	YES	1705	Allomyces macrogynus ATCC 38327	578462	Eukaryota; Fungi; Blastocladiomycota; Blastocladiomycetes; Blastocladiales; Blastocladiaceae; Allomyces.	1195:1414:3.26381e-72	220	RPGNRGKRDSQMMLMRFLNHLHYDKPMSPLELEIRHHIQTIIGVDPKWYEYMLCIDSDTTVHEDSLTQLVAFCMTDQQIIGCCGETKLMNEKSSLITMIQVYEYFISHHLAKAFESLFGSVTCLPGCFSMYRIYSAAKNKPILCHDQIVTEYSDVRVNTLHKKNLLSLGEDRYLTTLMLKTFPQMKTKFTPAAICFTFAPESWAVLLSQRRRWINSTFHN	1054:1569:0	516	CSVILFKFLAALQMRGGNETPEKMDKFIMIQIPCYTEDETAMSNTINSIAALKYDDKRKLMVIICDGMIVGRGNDRPTPRIVLDILGVDPALDPEPLSYQAIGDGSKQHNMGKVYSGLYEYEGHLVPYLVLVKVGKPNETNRPGNRGKRDSQMMLMRFLNHLHYDKPMSPLELEIRHHIQTIIGVDPKWYEYMLCIDSDTTVHEDSLTQLVAFCMTDQQIIGCCGETKLMNEKSSLITMIQVYEYFISHHLAKAFESLFGSVTCLPGCFSMYRIYSAAKNKPILCHDQIVTEYSDVRVNTLHKKNLLSLGEDRYLTTLMLKTFPQMKTKFTPAAICFTFAPESWAVLLSQRRRWINSTFHNLFELVWLEELCGFCCFSMRFIVLIDLVSTITQPATVMY…	1294:1407	114	QVYEYFISHHLAKAFESLFGSVTCLPGCFSMYRIYSAAKNKPILCHDQIVTEYSDVRVNTLHKKNLLSLGEDRYLTTLMLKTFPQMKTKFTPAAICFTFAPESWAVLLSQRRRW	MDPSNPLATPVAGRILAVDPEAVAARPRKLRERADRDVDEFIAKVRGWEVGVEVDTEPAALPALAARALTALKMSGASQSIIVRGDGLVDKHSVVTQLVNHINALSAKKTHKVHSRIAAAQFVLASLGNVQTTRCNNVNRFGHCTELQFDDKHKMIGAKILEFMLDKDRVTSVPTEERSYHIFYYLLAGAAPDQRTQWKLQADPAGFEYLRTGSKVLERSDSENFSKFLNALKTIGLSKKSQNHVLAVLAAILHLGQIQFVDAKNSDNEMAETRVRNRDALEHAATLLAVPAQALEDSLLSHTGYVGKDMCTIVHNTQQALAQTASLARTLYGLLFTWIVEFINSRVNSDNPAMVLSIVEFPGPQTVAPVTPQSSPAAGFWPTLANHIDARFDGFTAQY…
26	Allomyces__macrogynus	26	PF03142						BI	AMAG_06169T0 | AMAG_06169 | Allomyces macrogynus ATCC 38327 hypothetical protein (732 aa)	AMAG_06169T0	AMAG_06169	AMAG_06169	Allomyces macrogynus ATCC 38327 hypothetical protein (732 aa)	ALMA_5777	cd04190		pfam00173,pfam03142,pfam13632	YES	732	Allomyces macrogynus ATCC 38327	578462	Eukaryota; Fungi; Blastocladiomycota; Blastocladiomycetes; Blastocladiales; Blastocladiaceae; Allomyces.	200:536:1.06803e-88	337	VLVTCYSEGADSLQKTLDSIAATDYSDAHKLLFVVADGLITGSGNDKSTPEIVLSLMDEVHVAPTLPQSYIAVADGRKRHNRARVHVGWYTRVDGHKVPMVVVVKCGTDAEVTKPGNRGKRDGQIIVMDFFSRLLLNDRLTPMQFDLFFKLYALTGVNPMAYEICLMVDADTKVLPDSLARMVACMAQDKAIMGLCGETRIENKAESWVTAIQVFEYYISHHLGKAFESIFGGVTCLPGCFCMYRIKVKRESDGYWVPILASPEIIASYSVNVVDTLHKKNLLALGEDRYLSTLMLRTFPKRKMMFVPQALCRTVVPHTLTMLLSQRRRWINSTIHN	197:686:0	490	YTVVLVTCYSEGADSLQKTLDSIAATDYSDAHKLLFVVADGLITGSGNDKSTPEIVLSLMDEVHVAPTLPQSYIAVADGRKRHNRARVHVGWYTRVDGHKVPMVVVVKCGTDAEVTKPGNRGKRDGQIIVMDFFSRLLLNDRLTPMQFDLFFKLYALTGVNPMAYEICLMVDADTKVLPDSLARMVACMAQDKAIMGLCGETRIENKAESWVTAIQVFEYYISHHLGKAFESIFGGVTCLPGCFCMYRIKVKRESDGYWVPILASPEIIASYSVNVVDTLHKKNLLALGEDRYLSTLMLRTFPKRKMMFVPQALCRTVVPHTLTMLLSQRRRWINSTIHNLLELVLVRQLCGTFCFSMQFVVFMELVGTVSLPVAIAMTIYLLVCTALGNVQVIPLAML…	412:529	118	QVFEYYISHHLGKAFESIFGGVTCLPGCFCMYRIKVKRESDGYWVPILASPEIIASYSVNVVDTLHKKNLLALGEDRYLSTLMLRTFPKRKMMFVPQALCRTVVPHTLTMLLSQRRRW	MAAMKVGQVRYPWSTLAAQHAATHVVWNGKVLDLGSYLAGKNRWLGADVHAEIIAHLGQDATLAWTRSARMEKAATCLAALYTVGFIDQDSPGCLASNIILIVGLLMILGVVMARFILAVAFDWFLSWKLGKLTVDRKAVEAKYKQPRRSIFRKSTGLAKALASAPDPALAIVAAAAMDPKSAEIDTSLPDALRAYYTVVLVTCYSEGADSLQKTLDSIAATDYSDAHKLLFVVADGLITGSGNDKSTPEIVLSLMDEVHVAPTLPQSYIAVADGRKRHNRARVHVGWYTRVDGHKVPMVVVVKCGTDAEVTKPGNRGKRDGQIIVMDFFSRLLLNDRLTPMQFDLFFKLYALTGVNPMAYEICLMVDADTKVLPDSLARMVACMAQDKAIMGLCGETR…
27	Allomyces__macrogynus	27	PF03142						BI	AMAG_07514T0 | AMAG_07514 | Allomyces macrogynus ATCC 38327 hypothetical protein (637 aa)	AMAG_07514T0	AMAG_07514	AMAG_07514	Allomyces macrogynus ATCC 38327 hypothetical protein (637 aa)	ALMA_7012	cd04190		pfam03142,pfam13632	YES	637	Allomyces macrogynus ATCC 38327	578462	Eukaryota; Fungi; Blastocladiomycota; Blastocladiomycetes; Blastocladiales; Blastocladiaceae; Allomyces.	302:518:1.66035e-42	217	PGNRGKRDSQLIVYKFFHYVNYSSYGSQLFAKIEHHFWRLGLRATDAKYMLVADADTKIAPDGLSILVDRMENDPTLLGTCGETCVENKFDSFVAAGQTFEYWLTHAVLKAFEGYYSNVLVLSGCFTIYRLKFEDGTPAIIDARVLEDYTGAYQKTMHEHNLLTIGEDRYLSTLAIRYFSPKYKLQYFAAAKCTTTVPDTLEVLACQRRRWTNSLIH	179:636:2.06607e-121	458	YDDQDAMLVMHIPCYSEDMYVLRKTIDSCVDSEYPEDRKVLFIVVDGIIKGSANSKPTHEILLHDVLFHKSDPEEPAIECLYPSASESGITNNAARVYSGFYRGVPYIVVVKTGLVTERTSAKPGNRGKRDSQLIVYKFFHYVNYSSYGSQLFAKIEHHFWRLGLRATDAKYMLVADADTKIAPDGLSILVDRMENDPTLLGTCGETCVENKFDSFVAAGQTFEYWLTHAVLKAFEGYYSNVLVLSGCFTIYRLKFEDGTPAIIDARVLEDYTGAYQKTMHEHNLLTIGEDRYLSTLAIRYFSPKYKLQYFAAAKCTTTVPDTLEVLACQRRRWTNSLIHCHLSLLMSGPKEDSWLSRALLTMVMICELWMVFMLPLILPVGLFTSWWVLMGMLSSTAV…	399:512	114	QTFEYWLTHAVLKAFEGYYSNVLVLSGCFTIYRLKFEDGTPAIIDARVLEDYTGAYQKTMHEHNLLTIGEDRYLSTLAIRYFSPKYKLQYFAAAKCTTTVPDTLEVLACQRRRW	MSTTTFPSSNARSDGESIWTDDKSDTSTLKDIVETGSHKTFEDIFDMYYFVQDKSSPGLPDSAQRTRHLEYRELWKVVARLLTFFVPSSLLRRFGLETDEERVAWRQKAAVFICVMTIYSLVGYVMVYLPWVECYGATELNTFCSIFKWTSYVYSGLGGVLLIMSIVAALRTNWATAKYDDQDAMLVMHIPCYSEDMYVLRKTIDSCVDSEYPEDRKVLFIVVDGIIKGSANSKPTHEILLHDVLFHKSDPEEPAIECLYPSASESGITNNAARVYSGFYRGVPYIVVVKTGLVTERTSAKPGNRGKRDSQLIVYKFFHYVNYSSYGSQLFAKIEHHFWRLGLRATDAKYMLVADADTKIAPDGLSILVDRMENDPTLLGTCGETCVENKFDSFVAAGQ…
28	Allomyces__macrogynus	28	PF03142						BI	AMAG_07548T0 | AMAG_07548 | Allomyces macrogynus ATCC 38327 hypothetical protein (702 aa)	AMAG_07548T0	AMAG_07548	AMAG_07548	Allomyces macrogynus ATCC 38327 hypothetical protein (702 aa)	ALMA_7040	cd04190,cd06421		pfam03142,pfam13632	YES	702	Allomyces macrogynus ATCC 38327	578462	Eukaryota; Fungi; Blastocladiomycota; Blastocladiomycetes; Blastocladiales; Blastocladiaceae; Allomyces.	367:583:5.43016e-45	217	PGNRGKRDSQLIVYKFFHYVNYSTYGTQLFVKIDRHFRRLGLRATDAKYMLVADADTKIAPDGLSILVDRMENDPTLLGTCGETCVENKFDSFVAAGQTFEYWLTHAVLKAFEGFYSNVLVLSGCFTIYRLKFDDGTAAIIDARVLEDYSGAYQKTMHEHNLMTIGEDRYLSTLAIRYFAPKYKLQYFAAAKCTTTVPHTLSVLSSQRRRWTNSLIH	247:701:1.28075e-111	455	PDAMLVMHIPCYSEDMYVLRKTIDSCVDSHYPADRKVLFIVVDGVVKGSANSKPTHEILLQDVLFHQLDPEEPATDCLYSSASETGIANNAARVFSGFYRRVPYVVVVKTGLVAERTSAKPGNRGKRDSQLIVYKFFHYVNYSTYGTQLFVKIDRHFRRLGLRATDAKYMLVADADTKIAPDGLSILVDRMENDPTLLGTCGETCVENKFDSFVAAGQTFEYWLTHAVLKAFEGFYSNVLVLSGCFTIYRLKFDDGTAAIIDARVLEDYSGAYQKTMHEHNLMTIGEDRYLSTLAIRYFAPKYKLQYFAAAKCTTTVPHTLSVLSSQRRRWTNSLIHCHLSLLANGPKQDTWLSRALLNMVMINELWMVFMLPLILPVGLFTSWWVLMGMLSSKVVLAI…	464:577	114	QTFEYWLTHAVLKAFEGFYSNVLVLSGCFTIYRLKFDDGTAAIIDARVLEDYSGAYQKTMHEHNLMTIGEDRYLSTLAIRYFAPKYKLQYFAAAKCTTTVPHTLSVLSSQRRRW	MSTVATTGRRVSAPSTPVMAATTIAQRVSAPSTPVMAATAIGHRASTPAMSPATTAGHFVTTPALSATTAIPASDICSITDSDVWTGTEDGTTLYDVDYESDTTVESIYNMYYVVPNKGLPGLPDSAQRSRHLEYRKIWKVVARALTCFVPTSLLRWRGIKTKEEVIAWREKAAVFICVMSVYTLVGFLMIYLPWAQCVGKEEPSTFCSVFKWLSYSYSGLGGIFLLMSIVAALRTNWASTKYDDDPDAMLVMHIPCYSEDMYVLRKTIDSCVDSHYPADRKVLFIVVDGVVKGSANSKPTHEILLQDVLFHQLDPEEPATDCLYSSASETGIANNAARVFSGFYRRVPYVVVVKTGLVAERTSAKPGNRGKRDSQLIVYKFFHYVNYSTYGTQLFVKI…
29	Allomyces__macrogynus	29	PF00063	PF00063	PF00173	PF03142	PF08766		BI	AMAG_07719T0 | AMAG_07719 | Allomyces macrogynus ATCC 38327 hypothetical protein (1680 aa)	AMAG_07719T0	AMAG_07719	AMAG_07719	Allomyces macrogynus ATCC 38327 hypothetical protein (1680 aa)	ALMA_7202	cd00124,cd04190	smart00242	pfam00063,pfam00173,pfam03142,pfam08766,pfam13632	YES	1680	Allomyces macrogynus ATCC 38327	578462	Eukaryota; Fungi; Blastocladiomycota; Blastocladiomycetes; Blastocladiales; Blastocladiaceae; Allomyces.	1020:1349:1.00151e-72	330	VPCYTEGEESLRKTIDSLAVMSYDDKRKLLVVLCDGNIMGSGNDRPTPRIALDILGVDPSIDPEPLSFQSLGEGMKQHNMAKVYSGLYECAGHLVPFVVIVKVGKPSERSRPGNRGKRDSQMILMRFLNKVYFDAPMSPLELEIYHNIQNVIGVNPSFYELLLTVDSDTTVSQDSLNRLVSVMTHDTKVIGCCGETRLANEKDTWATMIQVYEYFISHHMAKAFESLFGSVTCLPGCFSMYRLRSPSKGTPLLASNNIIEEYGDCNVDTLHKKNLLHLGEDRYLTTLLLKHFPSHRTVFTADAKCQTIAPDRWDVLLSQRRRWINSTIHN	993:1506:0	514	IGAKFLAALQLGSVGAPEEHDKFVILQVPCYTEGEESLRKTIDSLAVMSYDDKRKLLVVLCDGNIMGSGNDRPTPRIALDILGVDPSIDPEPLSFQSLGEGMKQHNMAKVYSGLYECAGHLVPFVVIVKVGKPSERSRPGNRGKRDSQMILMRFLNKVYFDAPMSPLELEIYHNIQNVIGVNPSFYELLLTVDSDTTVSQDSLNRLVSVMTHDTKVIGCCGETRLANEKDTWATMIQVYEYFISHHMAKAFESLFGSVTCLPGCFSMYRLRSPSKGTPLLASNNIIEEYGDCNVDTLHKKNLLHLGEDRYLTTLLLKHFPSHRTVFTADAKCQTIAPDRWDVLLSQRRRWINSTIHNLFELLNISQLCGFCCFSMRFVVFIDLIATFTQPAVVAYLGYL…	684:1342	659	QIEEYSMTPARRRWIFATWFLTWWVPTPFLRWCGGMKRDDVRMAWREKVAIFILIMLMCAIQLFFIIGFGRLICPRQNILNLEELSYRKSLDEPLVAIYGGVYNLNKFNSTTMAHSSDTLNDFAGLDITAGFPRTPAYYCKYAKDYVPNAKPLFTQSTHANGTILQLFHRPMYQRNMYGAQRVIDAALRSRLSATVGWDPNDVAAVSASAANARFMVIIKNRVYDVQPYVDSPNDQQFLPAEVLGWLKEFRGARAPSDSEFMAQWEKDENLRNCFNNLFVVGVVDYRKSGRCMFTNYILLAFSVLLAAVIGAKFLAALQLGSVGAPEEHDKFVILQVPCYTEGEESLRKTIDSLAVMSYDDKRKLLVVLCDGNIMGSGNDRPTPRIALDILGVDPSIDP…	MRRSGVDQSIVLRGESGSSKTLQTSLILQQLCAVSGASKRDERMHRRVQAAHSVLTGFGSAKLTTTQDASRVGAYWEIQFSERGKMVGAKVLTYALDTSRVLTQRLSERNFHVFYYLLAGASPELRTELSLDPNGVYAYLNYGALPTRGLDDAGRFNDLQEQLRQVGLSKRVQVAMWRVLAAILHIGNLKFDVDRHNEEGTCMVTNRDVLLTIANLLEVDIQFLESALTTSTTVVGRDLTTALLTPDGAAKRRDGLAKVLYSVLFTWIVESINKKLCCDEDMANFIALIDFPGTTGAGDTKDDATTAAHKYANERIDTFLAKRLFEYGNQELRAEGMNIKDTKLPVSTSAADAFSARKDGQDDLLPGDFVHLFRGGNGHAGSRMALFQDLFSESVINLE…
30	Allomyces__macrogynus	30	PF00063	PF03142	PF08766				BI	AMAG_07735T0 | AMAG_07735 | Allomyces macrogynus ATCC 38327 hypothetical protein (1958 aa)	AMAG_07735T0	AMAG_07735	AMAG_07735	Allomyces macrogynus ATCC 38327 hypothetical protein (1958 aa)	ALMA_7218	cd00124,cd04190	smart00242	pfam00063,pfam03142,pfam08766,pfam13632	YES	1958	Allomyces macrogynus ATCC 38327	578462	Eukaryota; Fungi; Blastocladiomycota; Blastocladiomycetes; Blastocladiales; Blastocladiaceae; Allomyces.	1261:1590:9.35086e-76	330	VPCYTEGEESLRKTIDSLATTTYDDKRKLLFIVCDGNIIGSGNDRSTPRIVLDILGVDRSVDPEPLSFQSLGEGIKQHNMGKVYSGLYEIQGHLVPYLVIVKVGRPTETNRPGNRGKRDSQMILMRFLNRVYLEKAMSPLELEMYHHLKNVIGINPALYEAMLCVDADTRIFPDSLTRLMAVMIHDKKVLGVCGETRLANEKDTIITMIQVYEYYISHHMAKAFESLFGSVTCLPGCFSMYRLRSPHRNAPMLVADQIIQEYGDCDVNTLHKKNLLHLGEDRYLTTLLLKHFSNMRTVFTADAQCETIAPDRWDVLVSQRRRWINSTIHN	1237:1746:0	510	KFLAALQLGSRPEPEEFDKFVIMQVPCYTEGEESLRKTIDSLATTTYDDKRKLLFIVCDGNIIGSGNDRSTPRIVLDILGVDRSVDPEPLSFQSLGEGIKQHNMGKVYSGLYEIQGHLVPYLVIVKVGRPTETNRPGNRGKRDSQMILMRFLNRVYLEKAMSPLELEMYHHLKNVIGINPALYEAMLCVDADTRIFPDSLTRLMAVMIHDKKVLGVCGETRLANEKDTIITMIQVYEYYISHHMAKAFESLFGSVTCLPGCFSMYRLRSPHRNAPMLVADQIIQEYGDCDVNTLHKKNLLHLGEDRYLTTLLLKHFSNMRTVFTADAQCETIAPDRWDVLVSQRRRWINSTIHNLVELLDIPQLCGFCLFSMRFVVFIDLFATFVQPAIVAYLGFLIYL…	1470:1583	114	QVYEYYISHHMAKAFESLFGSVTCLPGCFSMYRLRSPHRNAPMLVADQIIQEYGDCDVNTLHKKNLLHLGEDRYLTTLLLKHFSNMRTVFTADAQCETIAPDRWDVLVSQRRRW	MSSMRGTGGGGGGPDRTGTVMDLARDLSDTPSLDSVTAALSVRFNCSQWATRVGSGGAALVTVAAPQTPVLASGVATEALITDWTRRFDHDIHGHVGDDDAAHHHHHHHGREPELAASAATLASPVHVDAPVLANPAPHVFQSVNDALFHAKRAGKSQVLVFRGKDAANQLNLSLEHLLRIARLGRSSGGRFCRKVMAAHRALQLLGSSVADTATWTLQQGFTATMALQLDAKSPHHRVLGLVFRPFNLDKTMAVPTAADRPPLFLLHHMLKTNNTDLRAKLLLPDGFTSPACPGVVAGTPTTTSGAEEACMKAWTDALDALGCSKRTKMALARVAAGILHLATLEFGEARERAAATQTVNQGAAFVRNSKNLEAAAAVLGLSVEKLEGVLTSEMRHVA…
31	Allomyces__macrogynus	31	PF00063	PF00063	PF03142	PF08766			BI	AMAG_07755T0 | AMAG_07755 | Allomyces macrogynus ATCC 38327 hypothetical protein (1859 aa)	AMAG_07755T0	AMAG_07755	AMAG_07755	Allomyces macrogynus ATCC 38327 hypothetical protein (1859 aa)	ALMA_7236	cd00124,cd04190	smart00242	pfam00063,pfam03142,pfam08766,pfam13632	YES	1859	Allomyces macrogynus ATCC 38327	578462	Eukaryota; Fungi; Blastocladiomycota; Blastocladiomycetes; Blastocladiales; Blastocladiaceae; Allomyces.	1219:1548:6.06998e-76	330	VPCYTEGEESLRTTIDSLASMSYDDKRKLLFIICDGNIMGSGNDRPTPRIVLDILGVDPTVDPEPLSFQSIGEGMKQHNMGKVYAGLYECSGHLVPYLVVVKVGKPSESSKPGNRGKRDSQMILMRFLNKVYFDSPMSPLELEMYHQIKNVIGVNPAFYELMLCVDSDTKVHQDSLTRLVSVMTHDTKVIGCCGETRLANEKDSWATMIQVYEYYISHHMAKAFESLFGSVTCLPGCFSMYRLRSATKSRPLLVSNELIADYGDCNVDTLHKKNLLSLGEDRYLTTLLLKHFPNMRTVFTADARCETDAPERWEVLLSQRRRWINSTIHN	1190:1705:0	516	LVIGAKFLAALQLGSAGTPEEHDKFVMLQVPCYTEGEESLRTTIDSLASMSYDDKRKLLFIICDGNIMGSGNDRPTPRIVLDILGVDPTVDPEPLSFQSIGEGMKQHNMGKVYAGLYECSGHLVPYLVVVKVGKPSESSKPGNRGKRDSQMILMRFLNKVYFDSPMSPLELEMYHQIKNVIGVNPAFYELMLCVDSDTKVHQDSLTRLVSVMTHDTKVIGCCGETRLANEKDSWATMIQVYEYYISHHMAKAFESLFGSVTCLPGCFSMYRLRSATKSRPLLVSNELIADYGDCNVDTLHKKNLLSLGEDRYLTTLLLKHFPNMRTVFTADARCETDAPERWEVLLSQRRRWINSTIHNLVELLSISQLCGFCCFSMRFVVLIDLVATFLQPAIVAYLG…	880:1541	662	QVEEYTLTPQRKRWIFVTWFLTWWIPTPFLRWCGGMQRDDIRMAWREKCAIFILIMFMCAAQLFFIIGFGRLICPRQNILNLNELYYKTGGGTENPEALVGIYGAIYDLNNFYDTAYHAKDIMGSYAGYDVTAGFPRTPAFYCSYARNNAPNFPPMFTRQTVANGTFIQLRHQEFYERDMYGAQRKIDWKLRQNVKSLVGWDPDDVEALSQKSLNPRLLIIVKDRVYDLQPYVNAAVGQSFLPPDIVEFIKQNRGTDLTSNPSFMGVWRREPELRNCFNNLFVVGVVDYRKSGRCMFTNYILVAFSVLLALVIGAKFLAALQLGSAGTPEEHDKFVMLQVPCYTEGEESLRTTIDSLASMSYDDKRKLLFIICDGNIMGSGNDRPTPRIVLDILGVDPT…	MGKAKTKKGAAPAVPDLVGMDQAAPLADALHTALANASASRGTTLGGYAVRPLTDETDPAVDDAIDDLDAAIAATLYGGYNNSQLYTRLGTSALVAVAPPAMSTILAELTSEQMKDRWYKQYKNLKAEPLPSAIAAGRAPHNAGSAASLTPHVFGLANSLYFHLRRSGVDQSVVLRGESGSSKSLQAELLLQQLCAISGNSKRDEKVHRRVLAAQTVLAAFGAAKTATSNDASRFGAYYEVQFSDRGKMVGLKLITYGLERDRVAKQRLGERNFHVFYYLLAAASPEQKQAFGLLGSQNGQAGTVFPYLNYGALPTQGIDDAGRFEALQDAMRAVGISKRVQHYMFKLLAAILHLGNISFANDQFHEQDNCVVRNREALQFVADLLEVDARFLESALTS…
32	Allomyces__macrogynus	32	PF03142						BI	AMAG_08416T0 | AMAG_08416 | Allomyces macrogynus ATCC 38327 hypothetical protein (1273 aa)	AMAG_08416T0	AMAG_08416	AMAG_08416	Allomyces macrogynus ATCC 38327 hypothetical protein (1273 aa)	ALMA_7863	cd04190		pfam03142,pfam03154,pfam13632	YES	1273	Allomyces macrogynus ATCC 38327	578462	Eukaryota; Fungi; Blastocladiomycota; Blastocladiomycetes; Blastocladiales; Blastocladiaceae; Allomyces.	702:1051:4.93879e-91	350	LVTCYSEGEAGIRTTLDSLAATEYLDSHKLLFVIADGIITGAGESMSTPDIIVNMMEKDPAFPADAKPYSYVAIAEGAKRHNMAKVHAGYYVYEGRRVPMVCVVKCGTPDEQGGAKPGNRGKRDSQVVLMSFLQKVMFDERMTPLEYDLYQKIHRITKVTPDNYETVTMVDADTKVSPDCIQRMVACFARDPSVMGLCGETQIDNKWGSWVTMIQVFEYYISHHLAKGFESVFGGVTCLPGCFCAYRIKTPKRMTADPNIPADRRGGHWVPVLANPDVVEEYSENVVDTLHKKNLLLLGEDRYLTTLMMRSFPKRKMVFVPQATCQTFVPDEFKVLLSQRRRWINSTIHN	683:1198:0	516	LAEIPDPDFNAEEAMHMILLVTCYSEGEAGIRTTLDSLAATEYLDSHKLLFVIADGIITGAGESMSTPDIIVNMMEKDPAFPADAKPYSYVAIAEGAKRHNMAKVHAGYYVYEGRRVPMVCVVKCGTPDEQGGAKPGNRGKRDSQVVLMSFLQKVMFDERMTPLEYDLYQKIHRITKVTPDNYETVTMVDADTKVSPDCIQRMVACFARDPSVMGLCGETQIDNKWGSWVTMIQVFEYYISHHLAKGFESVFGGVTCLPGCFCAYRIKTPKRMTADPNIPADRRGGHWVPVLANPDVVEEYSENVVDTLHKKNLLLLGEDRYLTTLMMRSFPKRKMVFVPQATCQTFVPDEFKVLLSQRRRWINSTIHNLMELVLVRDLCGTFCISMQFVIAMELVGTV…	916:1044	129	QVFEYYISHHLAKGFESVFGGVTCLPGCFCAYRIKTPKRMTADPNIPADRRGGHWVPVLANPDVVEEYSENVVDTLHKKNLLLLGEDRYLTTLMMRSFPKRKMVFVPQATCQTFVPDEFKVLLSQRRRW	MPSRPLPPTAGDGYADGYGEPAHNVWSDAPPPLRSSPTAPPPSQARPDERVPLATFDSGSANNMYAPPISNPPGNSNPYASPPPMAMHTSPHAMHHPAPQRYLVHPKSNGAGNGVVAPLDKPGTPLLGSPHAIPPHLSPQSPQNQRQSRGSGGSAWKSLSRAMGLGGASSSSASPTSPGNPRQAEAGANASGRTTFGRKKSLVRRDRAPRRNSHHHQVLFDTSATTGRARGNPGGGDGPMYISRGPMTLPRGNFEKPQTRCRQVWVLFARIITFYIPSAALEMAGMHDAEIQLAWREKMALCSISVMFMAIVAFLTFGFNAVLCVPQPTRMNADSVETGFVAMNGIALDVSTFSHAYGGRPALAFDKFLARGQDLASRDVSLLFQPAYGAVPECKALFG…
33	Allomyces__macrogynus	33	PF08407	PF01644					BI	AMAG_08465T0 | AMAG_08465 | Allomyces macrogynus ATCC 38327 hypothetical protein (1149 aa)	AMAG_08465T0	AMAG_08465	AMAG_08465	Allomyces macrogynus ATCC 38327 hypothetical protein (1149 aa)	ALMA_7910	cd01660,cd04190		pfam01644,pfam03142,pfam08407,pfam15308	YES	1149	Allomyces macrogynus ATCC 38327	578462	Eukaryota; Fungi; Blastocladiomycota; Blastocladiomycetes; Blastocladiales; Blastocladiaceae; Allomyces.	448:765:2.03487e-76	318	ICITMYNEPPEHFVKTMQGVQRNLRQLLKMPEWSSDDWRRVLVVVVSDGRAKIHPDTLTLLGLMGGYQDGVMKKAYQGLPTQAHLFEVTTMAQFHGDPESGTKPVYPGARNNEAVVPLQLLFCLKEQNKQKISSHRWFFNAFAQSLKPEVCLLIDVGTKPLDKSIYYLWRVFHDDAQVGGACGEIAVEGTFLSMLKPITAAQNFEYKMSNVLDKPLESAVGYISVLPGAFSAYRWDALEGVPLREYFKGETLHRSGDVVTSNMYLAEDRVLCFELVAKKGCNWVLRYEKNSVAVTDAPETYAEFIQQRRRWLNGSTFA	596:763:1.54013e-16	168	EVCLLIDVGTKPLDKSIYYLWRVFHDDAQVGGACGEIAVEGTFLSMLKPITAAQNFEYKMSNVLDKPLESAVGYISVLPGAFSAYRWDALEGVPLREYFKGETLHRSGDVVTSNMYLAEDRVLCFELVAKKGCNWVLRYEKNSVAVTDAPETYAEFIQQRRRWLNGST	37:758	722	QYSEYDRASRTEYDRASRAESDRYSRGTTRTTAGVAPTSRRYHSDDEYGPTAASTRRGGTRRAPGTTRHQHYDAVRAYDDFDAYGHTHRTTRRDRGDDRPYISAEQEYRAAVRASTASPAEYYPSPSYAPAAPAAPVATARHPAPHAIPRPRTGPPAPTPTRPSRRHSMAAMNSSVVGHRASASSMAVTAADAPPRRASNTGTGLAGGRRMMRDAEFPPPPPHQREYATTREAVPREYATTRDQYPARRESGVYTGREYSATTREIGYARDSPETTYATAREATAVAIPAQEAYAPAAEVDVFPARRESVAAMLPSPPSEYVAVDVQPAADEDPRPVSVAATGTTLNEPFDKYVVEMDVPAPLVEGARDEFAREHDTQFLRYTAVTCDADDFVAQEYQL…	MSSYDYAYAPGPPGGTTRVPNGARSTRRGPSSRDDTQYSEYDRASRTEYDRASRAESDRYSRGTTRTTAGVAPTSRRYHSDDEYGPTAASTRRGGTRRAPGTTRHQHYDAVRAYDDFDAYGHTHRTTRRDRGDDRPYISAEQEYRAAVRASTASPAEYYPSPSYAPAAPAAPVATARHPAPHAIPRPRTGPPAPTPTRPSRRHSMAAMNSSVVGHRASASSMAVTAADAPPRRASNTGTGLAGGRRMMRDAEFPPPPPHQREYATTREAVPREYATTRDQYPARRESGVYTGREYSATTREIGYARDSPETTYATAREATAVAIPAQEAYAPAAEVDVFPARRESVAAMLPSPPSEYVAVDVQPAADEDPRPVSVAATGTTLNEPFDKYVVEMDVPAPL…
34	Allomyces__macrogynus	34	PF00063	PF03142	PF08766				BI	AMAG_09745T0 | AMAG_09745 | Allomyces macrogynus ATCC 38327 hypothetical protein (1569 aa)	AMAG_09745T0	AMAG_09745	AMAG_09745	Allomyces macrogynus ATCC 38327 hypothetical protein (1569 aa)	ALMA_9082	cd00124,cd04190	smart00242	pfam00063,pfam00173,pfam03142,pfam08766,pfam13632	YES	1569	Allomyces macrogynus ATCC 38327	578462	Eukaryota; Fungi; Blastocladiomycota; Blastocladiomycetes; Blastocladiales; Blastocladiaceae; Allomyces.	929:1258:1.08694e-75	330	VPCYTEGEESLRTTIDSLASMSYDDKRKLLFIICDGNIMGSGNDRPTPRIVLDILGVDPTVDPEPLSFQSIGEGMKQHNMGKVYAGLYECSGHLVPYLVVVKVGKPSESSKPGNRGKRDSQMILMRFLNKVYFDSPMSPLELEMYHQIKNVIGVNPAFYELMLCVDSDTKVHQDSLTRLVSVMTHDTKVIGCCGETRLANEKDSWATMIQVYEYYISHHMAKAFESLFGSVTCLPGCFSMYRLRSATKSRPLLVSNELIADYGDCNVDTLHKKNLLSLGEDRYLTTLLLKHFPNMRTVFTADARCETDAPERWEVLLSQRRRWINSTIHN	900:1415:0	516	LVIGAKFLAALQLGSAGTPEEHDKFVMLQVPCYTEGEESLRTTIDSLASMSYDDKRKLLFIICDGNIMGSGNDRPTPRIVLDILGVDPTVDPEPLSFQSIGEGMKQHNMGKVYAGLYECSGHLVPYLVVVKVGKPSESSKPGNRGKRDSQMILMRFLNKVYFDSPMSPLELEMYHQIKNVIGVNPAFYELMLCVDSDTKVHQDSLTRLVSVMTHDTKVIGCCGETRLANEKDSWATMIQVYEYYISHHMAKAFESLFGSVTCLPGCFSMYRLRSATKSRPLLVSNELIADYGDCNVDTLHKKNLLSLGEDRYLTTLLLKHFPNMRTVFTADARCETDAPERWEVLLSQRRRWINSTIHNLVELLSISQLCGFCCFSMRFVVLIDLVATFLQPAIVAYLG…	590:1251	662	QVEEYTLTPQRKRWIFATWFLTWWIPTPFLRWCGGMQRDDIRMAWREKCAIFILIMFMCAVQLFFIIGFGRLICPRQNILNLNELYYKTGGGTENPEALVGIYGAIYDLNNFYDTPYHAKDIMGSYAGYDVTAGFPRTPAFYCSYARESAPNFPPMFSRSTVANGTFIQLRHQEFYERDMYGAQRKIDWKLRQNVKSLVGWDPDDVEALSQKSLNPRLLIIVKDRVYDLQPYVNAAVGQAFLPPDIVEFIKQNRGTDLTSNPSFMGVWRREPQLRNCFNNLFVVGVVDYRKSGRCMFTNYILVAFSVLLALVIGAKFLAALQLGSAGTPEEHDKFVMLQVPCYTEGEESLRTTIDSLASMSYDDKRKLLFIICDGNIMGSGNDRPTPRIVLDILGVDPT…	MDQAAPLADALHAALANASASRGTTLGGYAVRPLTDETDPAVDDAIDDLDAAIAATLYGGYNNSQLYTRLGTSALVAVAPPAMSTILAELTSEQMKDRWYKQYKNLKAEPLPSAIAAGRAPHNAGSAASLTPHVFGLANSLYFHLRRSGVDQSVVLRGESGSSKSLQAELLLQQLCAISGNSKRDEKVHRRVLAAQTVLAAFGAAKTATSNDASRFGAYYEVQFSDRGKMVGLKLITYGLERDRVAKQRLGERNFHVFYYLLAAASPEQKQAFGLLGSQNGQAGTVFPYLNYGALPTQGIDDAGRFEALQDAMRAVGISKRVQHYMFKLLAAILHLGNISFANDQFHEQDNCVVRNREALQFVADLLEVDARFLESALTSRTHLVGRDLVTALLTAEKA…
35	Allomyces__macrogynus	35	PF00063	PF03142	PF08766				BI	AMAG_09765T0 | AMAG_09765 | Allomyces macrogynus ATCC 38327 hypothetical protein (1947 aa)	AMAG_09765T0	AMAG_09765	AMAG_09765	Allomyces macrogynus ATCC 38327 hypothetical protein (1947 aa)	ALMA_9101	cd00124,cd04190	smart00242	pfam00063,pfam03142,pfam08766,pfam13632	YES	1947	Allomyces macrogynus ATCC 38327	578462	Eukaryota; Fungi; Blastocladiomycota; Blastocladiomycetes; Blastocladiales; Blastocladiaceae; Allomyces.	1251:1580:9.76432e-76	330	VPCYTEGEESLRKTIDSLATTTYDDKRKLLFIVCDGNIIGSGNDRSTPRIVLDILGVDRSVDPEPLSFQSLGEGIKQHNMGKVYSGLYEIQGHLVPYLVVVKVGRPTETNRPGNRGKRDSQMILMRFLNRVYLEKAMSPLELEMYHHLKNVIGINPAIYEAMLCVDADTRIFPDSLTRLMAVMIHDKKVLGVCGETRLANEKDTIITMIQVYEYYISHHMAKAFESLFGSVTCLPGCFSMYRLRSPHRNAPMLVADQIIQEYGDCDVNTLHKKNLLHLGEDRYLTTLLLKHFSNMRTVFTADAQCETIAPDRWDVLVSQRRRWINSTIHN	1227:1736:0	510	KFLAALQLGSRPEPEEFDKFVIMQVPCYTEGEESLRKTIDSLATTTYDDKRKLLFIVCDGNIIGSGNDRSTPRIVLDILGVDRSVDPEPLSFQSLGEGIKQHNMGKVYSGLYEIQGHLVPYLVVVKVGRPTETNRPGNRGKRDSQMILMRFLNRVYLEKAMSPLELEMYHHLKNVIGINPAIYEAMLCVDADTRIFPDSLTRLMAVMIHDKKVLGVCGETRLANEKDTIITMIQVYEYYISHHMAKAFESLFGSVTCLPGCFSMYRLRSPHRNAPMLVADQIIQEYGDCDVNTLHKKNLLHLGEDRYLTTLLLKHFSNMRTVFTADAQCETIAPDRWDVLVSQRRRWINSTIHNLVELLDIPQLCGFCLFSMRFVVFIDLFATFVQPAIVAYLGFLIYL…	1460:1573	114	QVYEYYISHHMAKAFESLFGSVTCLPGCFSMYRLRSPHRNAPMLVADQIIQEYGDCDVNTLHKKNLLHLGEDRYLTTLLLKHFSNMRTVFTADAQCETIAPDRWDVLVSQRRRW	MSSTRGAGGGGGGPDGTVMDLARDLPDTPSLDSVTAALSARFNCSQWATRVGSGGAVLVTVAAPQTPVLASSVATEALITDWTRRFDHDIHGHVGDDEAAHHHHHHHGREPELAASAATLASPVPVDLPVLANPAPHVFQTVNDALFHAKRAGKSQVLVFRGKDAANQLTLSLEHLLRIARLGRSSGGRFSRKVMAAHKALQLLGSSVQGFTATMALQLDAKSSHHRVLGFVFRPFNLDKTRAVPTAADRPTLFFLHQMLKTSDTELRAKLLLPDGFTSPACPGVVAGTPTTTSGAEDAYIKAWTDALDTLGCSKRTKMALARVAAGILHLATLEFGEARERAAATQTVNQGAAFVRNSKNLEAAAAVLGLSVEKLEGVLTSEMRHVAGDRVSVLLDAT…
36	Allomyces__macrogynus	36	PF00063	PF00063	PF00173	PF03142			BI	AMAG_09783T0 | AMAG_09783 | Allomyces macrogynus ATCC 38327 hypothetical protein (1733 aa)	AMAG_09783T0	AMAG_09783	AMAG_09783	Allomyces macrogynus ATCC 38327 hypothetical protein (1733 aa)	ALMA_9118	cd00124,cd04190	smart00242	pfam00063,pfam00173,pfam03142,pfam13632	YES	1733	Allomyces macrogynus ATCC 38327	578462	Eukaryota; Fungi; Blastocladiomycota; Blastocladiomycetes; Blastocladiales; Blastocladiaceae; Allomyces.	1185:1514:8.41275e-73	330	VPCYTEGEESLRKTIDSLAVMSYDDKRKLLVVLCDGNIMGSGNDRPTPRIALDILGVDPSIDPEPLSFQSLGEGMKQHNMAKVYSGLYECAGHLVPFVVIVKVGKPSERSRPGNRGKRDSQMILMRFLNKVYFDAPMSPLELEIYHNIQNVIGVNPSFYELLLTVDSDTTVSQDSLNRLVSVMTHDTKVIGCCGETRLANEKDTWATMIQVYEYFISHHMAKAFESLFGSVTCLPGCFSMYRLRSPSKGTPLLASNNIIEEYGDCNVDTLHKKNLLHLGEDRYLTTLLLKHFPSHRTVFTADAKCQTIAPDRWDVLLSQRRRWINSTIHN	1158:1671:0	514	IGAKFLAALQLGSVGAPEEHDKFVILQVPCYTEGEESLRKTIDSLAVMSYDDKRKLLVVLCDGNIMGSGNDRPTPRIALDILGVDPSIDPEPLSFQSLGEGMKQHNMAKVYSGLYECAGHLVPFVVIVKVGKPSERSRPGNRGKRDSQMILMRFLNKVYFDAPMSPLELEIYHNIQNVIGVNPSFYELLLTVDSDTTVSQDSLNRLVSVMTHDTKVIGCCGETRLANEKDTWATMIQVYEYFISHHMAKAFESLFGSVTCLPGCFSMYRLRSPSKGTPLLASNNIIEEYGDCNVDTLHKKNLLHLGEDRYLTTLLLKHFPSHRTVFTADAKCQTIAPDRWDVLLSQRRRWINSTIHNLFELLNISQLCGFCCFSMRFVVFIDLIATFTQPAVVAYLGYL…	849:1507	659	QIEEYSMTPARRRWIFATWFLTWWVPTPFLRWCGGMKRDDVRMAWREKVAIFILIMLMCAIQLFFIIGFGRLICPRQNILNLEELSYRKSLDEPLVAIYGGVYNLNKFNSTTMAHSSDTLNDFAGLDITAGFPRTPAYYCKYAKDNYPNAKPLFTQSTHANGTILQLFHRPMYQRNMYGAQRVIDAALRSRLSATVGWDPNDVAAVSASSANARFMVIIKNRVYDVQPYVDSPSDQQFLPGLVLGWLKEFRGARAPADSEFMAQWEKDEFLRNCFNNLFVVGVVDYRKSGRCMFTNYILLAFSVLLAAVIGAKFLAALQLGSVGAPEEHDKFVILQVPCYTEGEESLRKTIDSLAVMSYDDKRKLLVVLCDGNIMGSGNDRPTPRIALDILGVDPSIDP…	MPKPKLRRGAAPPVANLLTIDRLPALATAYFDAVQNARPTGYASAWTTRNPRELDTSTENALDEGTGAVAATVYGGFNNAQLYTWLGSNAMVAVGPPGLSTLYAELTSEETKDRWYKQYKNLKPEPLPSAIAAAQAAGKSMPESSSTKAGLTPHAFALANSAYFFMRRSGVDQSIVLRGESGSSKTLQTSLILQQLCAVSGASKRDERMHRRVQAAHSVLTGFGSAKLTTTQDASRVGSYWEIQFSERGKMVGAKVLTYALDTSRILTQRLSERNFHVFYYLLAGASPELRTELSLDPNGVYAYLNYGSLPTRGLDDAGRFNDLQEQLRQVGLSKRVQVAMWRVIAAILHIGNLKFDVDRHNEEGTCMVTNRDVLLTIANLLEVDIQFLESALTTSTTV…
37	Allomyces__macrogynus	37	PF08407	PF01644					BI	AMAG_10238T0 | AMAG_10238 | Allomyces macrogynus ATCC 38327 hypothetical protein (731 aa)	AMAG_10238T0	AMAG_10238	AMAG_10238	Allomyces macrogynus ATCC 38327 hypothetical protein (731 aa)	ALMA_9534	cd04190		pfam01644,pfam03142,pfam08407	YES	731	Allomyces macrogynus ATCC 38327	578462	Eukaryota; Fungi; Blastocladiomycota; Blastocladiomycetes; Blastocladiales; Blastocladiaceae; Allomyces.	184:497:3.61211e-71	314	IVITMYNEEPKLFIKTMQAVHDNIRQMLEDRQWGEDGWRKILVCIVSDGRTKIHEGVLVLLSMMGVFRDGLIRTKVGEQDVTAHLFESTVQTNFEGPPERGLVNNLTAKHKIVPMQMLFCLKEKNAKKINSHRWFFKAFAHSINPKVCVLIDVGTQPQPNSIFRLWAMFNDNMVGGACGEIAVEGDFWFKLKPIIAAQNFEYKMSNILDKPIESLCGYISVLPGAFSAYRYEALQGKPLEEYFKGEVIEKEGTIFQRNMYLAEDRILCYELVTKPGRSWLLRYDKESCAVTDAPDAFTELIPQRRRWLNGSTFA	326:495:1.86258e-18	170	INPKVCVLIDVGTQPQPNSIFRLWAMFNDNMVGGACGEIAVEGDFWFKLKPIIAAQNFEYKMSNILDKPIESLCGYISVLPGAFSAYRYEALQGKPLEEYFKGEVIEKEGTIFQRNMYLAEDRILCYELVTKPGRSWLLRYDKESCAVTDAPDAFTELIPQRRRWLNGST	381:490	110	QNFEYKMSNILDKPIESLCGYISVLPGAFSAYRYEALQGKPLEEYFKGEVIEKEGTIFQRNMYLAEDRILCYELVTKPGRSWLLRYDKESCAVTDAPDAFTELIPQRRRW	MPVAPGVFPPRPGVYPPPPGSGPAPGAPAAPSLEQQPPQLYQFPGDPTYYIQDATGNYVPYEPLSPQPPQPPAPTPAHPLAPSASTSSAHHALPATHHVPEKPHVEPQPQQQQQQVPTVTATATDRSQFPNPFDANKPREIVQTYRNQNPEFITTRYTAVTCAPDDFVDHFSLRQTGSEIEMMIVITMYNEEPKLFIKTMQAVHDNIRQMLEDRQWGEDGWRKILVCIVSDGRTKIHEGVLVLLSMMGVFRDGLIRTKVGEQDVTAHLFESTVQTNFEGPPERGLVNNLTAKHKIVPMQMLFCLKEKNAKKINSHRWFFKAFAHSINPKVCVLIDVGTQPQPNSIFRLWAMFNDNMVGGACGEIAVEGDFWFKLKPIIAAQNFEYKMSNILDKPIESLC…
349	Batrachochytrium__dendrobatidis__JAM81	349	PF08407	PF01644	PF13632				NCBI	gi|328766777|gb|EGF76829.1| hypothetical protein [Batrachochytrium dendrobatidis JAM81]	EGF76829.1	328766777	BATDEDRAFT_14509	hypothetical protein	BADE_1028	cd04190		pfam01644,pfam03142,pfam08407	YES	768	Batrachochytrium dendrobatidis JAM81	684364	Eukaryota; Fungi; Chytridiomycota; Chytridiomycetes; Rhizophydiales; Rhizophydiales incertae sedis; Batrachochytrium.	99:413:4.86421e-83	315	IVVTMYNEDDYLFCKSMQALFKNIVYLCSRTRSKTWGVDGWKKAIICIVSDGRAKVNPRVLDVLGLMGVYQEGIMKDHVNERPVTAHLFEYTTQVCVTPELKVHGHEKGYVPVQIMFCLKENNAKKINSHRWFFNSFGPLIRPNICILIDVGTKPTNTSLYSLWKSFDKNASIGGACGEIYAELGPGCTNLFNPLVAAQNFEYKMSNILDKPFESVCGFISVLPGAFSAYRYAALQGRPLEQYFKGELMHDGADIFAANMYLAEDRILCFEISTKRGEAWLLKYVKAAKAETDVPDSVPEFISQRRRWLNGSFFA	243:418:2.08988e-16	176	ICILIDVGTKPTNTSLYSLWKSFDKNASIGGACGEIYAELGPGCTNLFNPLVAAQNFEYKMSNILDKPFESVCGFISVLPGAFSAYRYAALQGRPLEQYFKGELMHDGADIFAANMYLAEDRILCFEISTKRGEAWLLKYVKAAKAETDVPDSVPEFISQRRRWLNGSFFAGVHSL	297:406	110	QNFEYKMSNILDKPFESVCGFISVLPGAFSAYRYAALQGRPLEQYFKGELMHDGADIFAANMYLAEDRILCFEISTKRGEAWLLKYVKAAKAETDVPDSVPEFISQRRRW	MADHSIQYGVAANPNASQLIPHNAIARKRTVRNIPLTPQGNLVIDVPVPDRVLQMGKIGSGEEFTHMRYTAVTCPADDFVKRGYTLRQQEYARPTELFIVVTMYNEDDYLFCKSMQALFKNIVYLCSRTRSKTWGVDGWKKAIICIVSDGRAKVNPRVLDVLGLMGVYQEGIMKDHVNERPVTAHLFEYTTQVCVTPELKVHGHEKGYVPVQIMFCLKENNAKKINSHRWFFNSFGPLIRPNICILIDVGTKPTNTSLYSLWKSFDKNASIGGACGEIYAELGPGCTNLFNPLVAAQNFEYKMSNILDKPFESVCGFISVLPGAFSAYRYAALQGRPLEQYFKGELMHDGADIFAANMYLAEDRILCFEISTKRGEAWLLKYVKAAKAETDVPDSVPEF…
350	Batrachochytrium__dendrobatidis__JAM81	350	PF03142						NCBI	gi|328767006|gb|EGF77057.1| hypothetical protein [Batrachochytrium dendrobatidis JAM81]	EGF77057.1	328767006	BATDEDRAFT_36075	hypothetical protein	BADE_1256	cd04190		pfam02705,pfam05109,pfam13632,pfam13641	YES	882	Batrachochytrium dendrobatidis JAM81	684364	Eukaryota; Fungi; Chytridiomycota; Chytridiomycetes; Rhizophydiales; Rhizophydiales incertae sedis; Batrachochytrium.	263:489:5.24158e-31	227	FLHLMKFLTQNPTEEPGRYSNRTVLYYKGVQFVINRFPHGGKRGTQAHTFQQIKQMYSAVESQTYVLFVDSDIILYPDCMIEFVRAMEKGKNLVGMTGFISAISSRERNILLYCQDCEYLTSQVFWRSLEASLGGVTCLPGALTILRLKELSKAAETYFSDLKTENIFDFHRYHLGEDRYLTHLLMEQSRSYSIGFCPSARAKTEAPNTWSSFLKQRRRWLLGAFSN	NO	NO	NO	377:482	106	QDCEYLTSQVFWRSLEASLGGVTCLPGALTILRLKELSKAAETYFSDLKTENIFDFHRYHLGEDRYLTHLLMEQSRSYSIGFCPSARAKTEAPNTWSSFLKQRRRW	MSLLALTRSWPNAFSVFAMILPTIYGAVIDQTAASRDNTTQIKSIHSSNAFDDLLDHVLNIEDFVSNPRVATWLAYLWVQILQGIVIFISLLDFAIFTSLLIYGTILTIRATRGLEKFFPIMVAVLFLVFRFLYLPFLMLLIPIPNIWHFPKIVFKITFVGLFLLYVIVFLITIMIAASWAIKYRIWRNSGRHEDKVLKRARFRVRKRIRHNRIPQIIVVMPIYNEEPEALINGVKSVVDSIYPSARVTVFLSFDYDQESPLFLHLMKFLTQNPTEEPGRYSNRTVLYYKGVQFVINRFPHGGKRGTQAHTFQQIKQMYSAVESQTYVLFVDSDIILYPDCMIEFVRAMEKGKNLVGMTGFISAISSRERNILLYCQDCEYLTSQVFWRSLEASLGGVT…
351	Batrachochytrium__dendrobatidis__JAM81	351	PF03142						NCBI	gi|328767412|gb|EGF77462.1| hypothetical protein [Batrachochytrium dendrobatidis JAM81]	EGF77462.1	328767412	BATDEDRAFT_1218	hypothetical protein	BADE_1661	cd04190		pfam03142,pfam13632	YES	509	Batrachochytrium dendrobatidis JAM81	684364	Eukaryota; Fungi; Chytridiomycota; Chytridiomycetes; Rhizophydiales; Rhizophydiales incertae sedis; Batrachochytrium.	148:363:2.34465e-69	216	GNRGKRDSQLIIMRFLNRVHTKQLMCPLEVELYRHFQEIIGVNPALYEFILWIDADTEIYPDAINHYVSAMASDSAITGICGETILRNEGDSWVTMIQVYEYFISHHLAKAFESLFGSVTCLPGCFCMYRIFSSVSKTPILINPNVLADYGENEVNTLHLKNLLTLGEDRYLTTLMLKHFPNGKIKFTADARAKTNAPSSWSVLISQRRRWINSTV	0.478472	507	VAIIGFKFIAALQISPKGNPEMRDRFVICCIPCYSEGADSLRCTIDSAATSIFEDSRLLLFIIADGMVVGEGNSMPTPQIVLQVLGIDEDEYFDMSEGFPFVALGQEQLQWNQAKVFSGLYTKQGRQVPFIVVAKIGSADETRHAGNRGKRDSQLIIMRFLNRVHTKQLMCPLEVELYRHFQEIIGVNPALYEFILWIDADTEIYPDAINHYVSAMASDSAITGICGETILRNEGDSWVTMIQVYEYFISHHLAKAFESLFGSVTCLPGCFCMYRIFSSVSKTPILINPNVLADYGENEVNTLHLKNLLTLGEDRYLTTLMLKHFPNGKIKFTADARAKTNAPSSWSVLISQRRRWINSTVHNLLELLTLHNLCGFCVFSMRFVVFLDLFATVVAPAGV…	245:358	114	QVYEYFISHHLAKAFESLFGSVTCLPGCFCMYRIFSSVSKTPILINPNVLADYGENEVNTLHLKNLLTLGEDRYLTTLMLKHFPNGKIKFTADARAKTNAPSSWSVLISQRRRW	LLVAIIGFKFIAALQISPKGNPEMRDRFVICCIPCYSEGADSLRCTIDSAATSIFEDSRLLLFIIADGMVVGEGNSMPTPQIVLQVLGIDEDEYFDMSEGFPFVALGQEQLQWNQAKVFSGLYTKQGRQVPFIVVAKIGSADETRHAGNRGKRDSQLIIMRFLNRVHTKQLMCPLEVELYRHFQEIIGVNPALYEFILWIDADTEIYPDAINHYVSAMASDSAITGICGETILRNEGDSWVTMIQVYEYFISHHLAKAFESLFGSVTCLPGCFCMYRIFSSVSKTPILINPNVLADYGENEVNTLHLKNLLTLGEDRYLTTLMLKHFPNGKIKFTADARAKTNAPSSWSVLISQRRRWINSTVHNLLELLTLHNLCGFCVFSMRFVVFLDLFATVVAPA…
352	Batrachochytrium__dendrobatidis__JAM81	352	PF03142						NCBI	gi|328767428|gb|EGF77478.1| hypothetical protein [Batrachochytrium dendrobatidis JAM81]	EGF77478.1	328767428	BATDEDRAFT_14105	hypothetical protein	BADE_1677	cd04190		pfam03142,pfam13632	YES	530	Batrachochytrium dendrobatidis JAM81	684364	Eukaryota; Fungi; Chytridiomycota; Chytridiomycetes; Rhizophydiales; Rhizophydiales incertae sedis; Batrachochytrium.	33:368:1.38851e-89	336	LVTCYSEDEQGLRTTFNSLAMTDYSEDHKVLFIIADGMIKGSGNTQTTPELILSMLELDPNWEDPEGLSYLAIGEGSKEHNRAKVYVGWYSYQDRVVPTILIVKCGTEEESKLPKPGNRGKRDSQMILMRFLQKVTLDESMTPLEYDLFLKLHYLMGVTPDTFEIVLMVDADTKVAPDSVARMVACMASDPLVMGLCGETRIANKSESWVSRIQVFEYYLSHHLNKAFESMFGGVTCLPGCFCMYRIKAPKDGYWVPILCNPDIVQTYSESVVDTLHKKNLLLLGEDRFLTTLMLRAFPRRKLLFVPRAFCKTTVPNTFAVLLSQRRRWINSTIHN	27:517:0	491	ELHTIMLVTCYSEDEQGLRTTFNSLAMTDYSEDHKVLFIIADGMIKGSGNTQTTPELILSMLELDPNWEDPEGLSYLAIGEGSKEHNRAKVYVGWYSYQDRVVPTILIVKCGTEEESKLPKPGNRGKRDSQMILMRFLQKVTLDESMTPLEYDLFLKLHYLMGVTPDTFEIVLMVDADTKVAPDSVARMVACMASDPLVMGLCGETRIANKSESWVSRIQVFEYYLSHHLNKAFESMFGGVTCLPGCFCMYRIKAPKDGYWVPILCNPDIVQTYSESVVDTLHKKNLLLLGEDRFLTTLMLRAFPRRKLLFVPRAFCKTTVPNTFAVLLSQRRRWINSTIHNLLELVLVSNLCGIFCFSMQFVIFLELIGTITLPAAILFTLTLIIVAIIGPVVPVIPL…	246:361	116	QVFEYYLSHHLNKAFESMFGGVTCLPGCFCMYRIKAPKDGYWVPILCNPDIVQTYSESVVDTLHKKNLLLLGEDRFLTTLMLRAFPRRKLLFVPRAFCKTTVPNTFAVLLSQRRRW	MERRETLRRRNVGTKTVQKPSSNYGRELHTIMLVTCYSEDEQGLRTTFNSLAMTDYSEDHKVLFIIADGMIKGSGNTQTTPELILSMLELDPNWEDPEGLSYLAIGEGSKEHNRAKVYVGWYSYQDRVVPTILIVKCGTEEESKLPKPGNRGKRDSQMILMRFLQKVTLDESMTPLEYDLFLKLHYLMGVTPDTFEIVLMVDADTKVAPDSVARMVACMASDPLVMGLCGETRIANKSESWVSRIQVFEYYLSHHLNKAFESMFGGVTCLPGCFCMYRIKAPKDGYWVPILCNPDIVQTYSESVVDTLHKKNLLLLGEDRFLTTLMLRAFPRRKLLFVPRAFCKTTVPNTFAVLLSQRRRWINSTIHNLLELVLVSNLCGIFCFSMQFVIFLELIGTIT…
353	Batrachochytrium__dendrobatidis__JAM81	353	PF03142						NCBI	gi|328767431|gb|EGF77481.1| hypothetical protein [Batrachochytrium dendrobatidis JAM81]	EGF77481.1	328767431	BATDEDRAFT_36044	hypothetical protein	BADE_1680	cd04190		pfam03142,pfam10129,pfam13632	YES	1104	Batrachochytrium dendrobatidis JAM81	684364	Eukaryota; Fungi; Chytridiomycota; Chytridiomycetes; Rhizophydiales; Rhizophydiales incertae sedis; Batrachochytrium.	585:920:1.20346e-87	336	VTCYSEGESALRTTLDSLALTDYDDCKKILFVVADGIVKGSDNQISTPDILISMMHHDEAFGHSPEAFSYVSIATGTKQHNMARVYCGSYSVHGRHIPMVLIIKCGTEYEAGQSKPGNRGKRDSQMILMNFFSRIVLYDRMTPLDYDIFRKIHYLTGVTPDVYELVLMVDADTRVAPDSLRFMVNTMHNEPRIMGLCGETRIANKKDSWVTMIQVFEYFISHHLGKAFESVFGGVTCLPGCFCMYRLKTVKDGSVLPVLVNPDIIEQYATNEAFTLHQKNLLLLGEDRFLSTLMLRTFPKRLMMFVPAAYCKTTVPDKFSVLLSQRRRWINSTVHN	565:1080:0	516	QDPTIHRPAPNPSDLYTVMFVTCYSEGESALRTTLDSLALTDYDDCKKILFVVADGIVKGSDNQISTPDILISMMHHDEAFGHSPEAFSYVSIATGTKQHNMARVYCGSYSVHGRHIPMVLIIKCGTEYEAGQSKPGNRGKRDSQMILMNFFSRIVLYDRMTPLDYDIFRKIHYLTGVTPDVYELVLMVDADTRVAPDSLRFMVNTMHNEPRIMGLCGETRIANKKDSWVTMIQVFEYFISHHLGKAFESVFGGVTCLPGCFCMYRLKTVKDGSVLPVLVNPDIIEQYATNEAFTLHQKNLLLLGEDRFLSTLMLRTFPKRLMMFVPAAYCKTTVPDKFSVLLSQRRRWINSTVHNLMELVFVNNLCGTFCFSMQFVVFMDLLGTAVLPASLVCTYYLI…	798:913	116	QVFEYFISHHLGKAFESVFGGVTCLPGCFCMYRLKTVKDGSVLPVLVNPDIIEQYATNEAFTLHQKNLLLLGEDRFLSTLMLRTFPKRLMMFVPAAYCKTTVPDKFSVLLSQRRRW	MDHNQKPREHNSFHDNLHRREPPPHLQYQHSQQQKIGSYEYNGFEHRVPTDVSTGTVYDAHGFIPPISALSTGSHATMAESTDILPTKSEDNANINRRPTLFRKDSVKQQYSDAGAHYSVYSNTSENHGNSLVEATQPSSAKTTAALLKRSDRAPFHQTGNSQAALPNNGGPTRSRTLRRKGTQSNAHAAGTLSHQNNNMLAKPLDNSKPTLWVILSWALTCCFPSMLLNFVGINTKNQRQAWREKVTLCWIAALLSMFVVVFLIFFNALLCPNDILDNTVDINAFGGVVVFGRMYNSYYTTPPYNTLFDQTDAFGGIDVSGSFEQPQISACQTADVSKFNFAVLPSSCAPNCINLQKLTTQQNFLPYSSVVGEYGQNVTVHPDPAYEWSEVKRRKLLV…
354	Batrachochytrium__dendrobatidis__JAM81	354	PF00063	PF03142	PF08766				NCBI	gi|328769476|gb|EGF79520.1| hypothetical protein [Batrachochytrium dendrobatidis JAM81]	EGF79520.1	328769476	BATDEDRAFT_35424	hypothetical protein	BADE_3719	cd00124,cd04190	smart00242	pfam00063,pfam03142,pfam08766,pfam13632	YES	1870	Batrachochytrium dendrobatidis JAM81	684364	Eukaryota; Fungi; Chytridiomycota; Chytridiomycetes; Rhizophydiales; Rhizophydiales incertae sedis; Batrachochytrium.	1220:1552:2.30029e-70	333	ICQVPCYTEGEVSLHRTIDSLSNLRYDDKHKLLFIVCDGMIIGSGNDRPTPRIVLDILGVDPSHDPPAMPFHSLGEGNAQLNYGKVYAGLYEINGHVVPFIVVVKVGKPSERGKPGNRGKRDSQMVLMQFLSRVHFNQSMSPLEIELYHQMKDVIGVDPSFYEYVFMVDADTQVHQDSLNMLVSHMTRDARISGTCGETTIANERKSFTSMIQVYEYFISHHLSKAFESLFGSVTCLPGCFCMYRIRTPVKNIPVLIAPGVISNYSENQVDTLHLKNLLHLGEDRYLTTLIMKHFPHMKTTFTSDAKCQTYAPEKWPVLLSQRRRWINSTVHN	1194:1700:0	507	LIIGFKFLAALQFSTKRQPEDHDKFVICQVPCYTEGEVSLHRTIDSLSNLRYDDKHKLLFIVCDGMIIGSGNDRPTPRIVLDILGVDPSHDPPAMPFHSLGEGNAQLNYGKVYAGLYEINGHVVPFIVVVKVGKPSERGKPGNRGKRDSQMVLMQFLSRVHFNQSMSPLEIELYHQMKDVIGVDPSFYEYVFMVDADTQVHQDSLNMLVSHMTRDARISGTCGETTIANERKSFTSMIQVYEYFISHHLSKAFESLFGSVTCLPGCFCMYRIRTPVKNIPVLIAPGVISNYSENQVDTLHLKNLLHLGEDRYLTTLIMKHFPHMKTTFTSDAKCQTYAPEKWPVLLSQRRRWINSTVHNLLELLQLKELCGFCCLSMRFVVFIDLIATFIQPSALIYIA…	1432:1545	114	QVYEYFISHHLSKAFESLFGSVTCLPGCFCMYRIRTPVKNIPVLIAPGVISNYSENQVDTLHLKNLLHLGEDRYLTTLIMKHFPHMKTTFTSDAKCQTYAPEKWPVLLSQRRRW	MVRPGRANIYAVDTGLEPLDSVDDLSLLLPYRNKQTDTQPIQTLTTADVAICLSQRLSKDLMYTRIGNRALVAVRPARSLASNTDAASKEYADVYKTTLAPSAHPHSKITSQAPHVFGIAASAYQHMLRSSVDQAIVLLGESASGKSESQRMLMRSLCDLSKSSKKKTKTQSSILKVDTVLSAFGNATTPTNTNASCVTRYSELQFDSSGRMVGLKLIESLLEKSRVSGAQDGGYCFHIFYYLLEGATHEERVQWHLSDAAHFRFLNLSKMRTASYAQGKGAAMLDEIRENLKTLGVGRRQQVQLWQLLAAILHLGNLTFSDSVKEGGVCTVCNYPQLQLVANMLGVPSLALQTLLTTRSRHIGTEVVSELLNAAGAAHQRDCFARSLYAVAFDWIFEQ…
355	Batrachochytrium__dendrobatidis__JAM81	355	PF08407	PF01644	PF03142				NCBI	gi|328770606|gb|EGF80647.1| hypothetical protein [Batrachochytrium dendrobatidis JAM81]	EGF80647.1	328770606	BATDEDRAFT_19415	hypothetical protein	BADE_4846	cd04190		pfam01644,pfam03142,pfam08407	YES	779	Batrachochytrium dendrobatidis JAM81	684364	Eukaryota; Fungi; Chytridiomycota; Chytridiomycetes; Rhizophydiales; Rhizophydiales incertae sedis; Batrachochytrium.	95:405:2.53795e-83	311	VTMYNEDDNLFIKSILAAQKNIAYLCSDQCPYSWGQDGWRNFVICIVSDGRTKINPRVLTVLGVMGCYMDGLPRSSVNGDPVTGHIFEFTTQIAVDRDMAVRTRKMGIFPTQIIFVLKEKNAKKINSHKWFFNAVCEVIAPEVTMLLDVGTKPSAVSFYHLYRSFERDPRIGGACGEIAAELGASCTNLLNPLVATQNFEYKMSNILDKPLESVFGYISVLPGAFSAYRYKALQGEPLYKYFLGEKPGADIFTSNLYLAEDRILCFELITKKHEAWRLKYVKSAVAETDVPSTLPELISQRRRWLNGSFFA	236:434:1.06565e-23	199	EVTMLLDVGTKPSAVSFYHLYRSFERDPRIGGACGEIAAELGASCTNLLNPLVATQNFEYKMSNILDKPLESVFGYISVLPGAFSAYRYKALQGEPLYKYFLGEKPGADIFTSNLYLAEDRILCFELITKKHEAWRLKYVKSAVAETDVPSTLPELISQRRRWLNGSFFASVHALTHYTQIFQSPHSFFQKFVFTLQFI	291:398	108	QNFEYKMSNILDKPLESVFGYISVLPGAFSAYRYKALQGEPLYKYFLGEKPGADIFTSNLYLAEDRILCFELITKKHEAWRLKYVKSAVAETDVPSTLPELISQRRRW	MSSYWPSALLGGAPNDTIARYSKKNVAVNGPKGNGNFVLTLPVSKQLLKDAAYQTGEEFTHLSYTAVTCDPDEFPKKYDLRPRRYNRQIKIALVVTMYNEDDNLFIKSILAAQKNIAYLCSDQCPYSWGQDGWRNFVICIVSDGRTKINPRVLTVLGVMGCYMDGLPRSSVNGDPVTGHIFEFTTQIAVDRDMAVRTRKMGIFPTQIIFVLKEKNAKKINSHKWFFNAVCEVIAPEVTMLLDVGTKPSAVSFYHLYRSFERDPRIGGACGEIAAELGASCTNLLNPLVATQNFEYKMSNILDKPLESVFGYISVLPGAFSAYRYKALQGEPLYKYFLGEKPGADIFTSNLYLAEDRILCFELITKKHEAWRLKYVKSAVAETDVPSTLPELISQRRRWL…
356	Batrachochytrium__dendrobatidis__JAM81	356	PF03142						NCBI	gi|328771103|gb|EGF81143.1| hypothetical protein [Batrachochytrium dendrobatidis JAM81]	EGF81143.1	328771103	BATDEDRAFT_10396	hypothetical protein	BADE_5342	cd04190		pfam03142,pfam13632	YES	435	Batrachochytrium dendrobatidis JAM81	684364	Eukaryota; Fungi; Chytridiomycota; Chytridiomycetes; Rhizophydiales; Rhizophydiales incertae sedis; Batrachochytrium.	63:283:2.34342e-82	221	PGNRGKRDSQLILINFLSRVTFNDRMTPLDYDIFYKIQGLSNMMPDVFELLLMVDADTFVHRDSLRHMVQAMKNDERVMGLCGETRIANKNDSWVTMIQVYEYFTSHNLGKAFESLFGGVTCLPGCFCMYRIKSRKGKSIVPLIVNPDVVEEYSENVVDTLHKKNLLLLGEDRFLSTLMLRNFPKRRMVFVPQALCHTTVPDKFRVLLSQRRRWINSTIHN	0.758333	422	PEAKGYLAIAHGEKQHNMAKVYAGYYSYAQKRVPIILVVKCGTPQEQDSTKKPGNRGKRDSQLILINFLSRVTFNDRMTPLDYDIFYKIQGLSNMMPDVFELLLMVDADTFVHRDSLRHMVQAMKNDERVMGLCGETRIANKNDSWVTMIQVYEYFTSHNLGKAFESLFGGVTCLPGCFCMYRIKSRKGKSIVPLIVNPDVVEEYSENVVDTLHKKNLLLLGEDRFLSTLMLRNFPKRRMVFVPQALCHTTVPDKFRVLLSQRRRWINSTIHNLLELVLLPDLCGIFCLSMQFVIMLELIGTVALPAAITFMYYLLIEAMVSGKPQGLPLIFLAITLGLPGVLIIITTRKLVYVGWMFVYLVGLPVWNFILPLYAFWHFDDFTWGDTRKVEGESKQFDH…	161:276	116	QVYEYFTSHNLGKAFESLFGGVTCLPGCFCMYRIKSRKGKSIVPLIVNPDVVEEYSENVVDTLHKKNLLLLGEDRFLSTLMLRNFPKRRMVFVPQALCHTTVPDKFRVLLSQRRRW	MIEHAQWAGVPEAKGYLAIAHGEKQHNMAKVYAGYYSYAQKRVPIILVVKCGTPQEQDSTKKPGNRGKRDSQLILINFLSRVTFNDRMTPLDYDIFYKIQGLSNMMPDVFELLLMVDADTFVHRDSLRHMVQAMKNDERVMGLCGETRIANKNDSWVTMIQVYEYFTSHNLGKAFESLFGGVTCLPGCFCMYRIKSRKGKSIVPLIVNPDVVEEYSENVVDTLHKKNLLLLGEDRFLSTLMLRNFPKRRMVFVPQALCHTTVPDKFRVLLSQRRRWINSTIHNLLELVLLPDLCGIFCLSMQFVIMLELIGTVALPAAITFMYYLLIEAMVSGKPQGLPLIFLAITLGLPGVLIIITTRKLVYVGWMFVYLVGLPVWNFILPLYAFWHFDDFTWGDTRK…
357	Batrachochytrium__dendrobatidis__JAM81	357	PF03142						NCBI	gi|328771673|gb|EGF81712.1| hypothetical protein [Batrachochytrium dendrobatidis JAM81]	EGF81712.1	328771673	BATDEDRAFT_10061	hypothetical protein	BADE_5911	cd04190		pfam03142,pfam13632	YES	594	Batrachochytrium dendrobatidis JAM81	684364	Eukaryota; Fungi; Chytridiomycota; Chytridiomycetes; Rhizophydiales; Rhizophydiales incertae sedis; Batrachochytrium.	175:393:5.48646e-78	219	RGKRDSQVLLMSFLSTVISNGRMTELEFELFYKLWKITGVHPANYEVVLMIDADTSIAPNSITRLVSCMTADSRIIAACGETTISNKFESWITMIQVYEYYISHHYSKAFESALGSVTCLPGCFSMYRITVPSATGVNIPILAHTSLIDYYSENVVDTLHKKNLLLLGEDRYLTCLLLKLFPRRSLVYTPLAVCQTTVPTTFKVLLSQRRRWINSTVHN	0.584722	538	IIGPSINNEPSLLRSLILVPCFSESKTSLTNTLDSIVTTDYPVSHKTILVVADGMVKGAGNQKMTHEYLIDMMEIDRRFLHEVDRNGKPNAYSYVSIGEGKKRKNYARVYAGWYAHSSLRAKPDPKRRDNQQPMPKNQEMLSKRVPIILIIKVGTEEERLPQNMLLKPGCRGKRDSQVLLMSFLSTVISNGRMTELEFELFYKLWKITGVHPANYEVVLMIDADTSIAPNSITRLVSCMTADSRIIAACGETTISNKFESWITMIQVYEYYISHHYSKAFESALGSVTCLPGCFSMYRITVPSATGVNIPILAHTSLIDYYSENVVDTLHKKNLLLLGEDRYLTCLLLKLFPRRSLVYTPLAVCQTTVPTTFKVLLSQRRRWINSTVHNLLELLMVNTL…	270:386	117	QVYEYYISHHYSKAFESALGSVTCLPGCFSMYRITVPSATGVNIPILAHTSLIDYYSENVVDTLHKKNLLLLGEDRYLTCLLLKLFPRRSLVYTPLAVCQTTVPTTFKVLLSQRRRW	MEANIIGPSINNEPSLLRSLILVPCFSESKTSLTNTLDSIVTTDYPVSHKTILVVADGMVKGAGNQKMTHEYLIDMMEIDRRFLHEVDRNGKPNAYSYVSIGEGKKRKNYARVYAGWYAHSSLRAKPDPKRRDNQQPMPKNQEMLSKRVPIILIIKVGTEEERLPQNMLLKPGCRGKRDSQVLLMSFLSTVISNGRMTELEFELFYKLWKITGVHPANYEVVLMIDADTSIAPNSITRLVSCMTADSRIIAACGETTISNKFESWITMIQVYEYYISHHYSKAFESALGSVTCLPGCFSMYRITVPSATGVNIPILAHTSLIDYYSENVVDTLHKKNLLLLGEDRYLTCLLLKLFPRRSLVYTPLAVCQTTVPTTFKVLLSQRRRWINSTVHNLLELLM…
358	Batrachochytrium__dendrobatidis__JAM81	358	PF00063	PF03142	PF08766				NCBI	gi|328772499|gb|EGF82537.1| hypothetical protein [Batrachochytrium dendrobatidis JAM81]	EGF82537.1	328772499	BATDEDRAFT_34502	hypothetical protein	BADE_6736	cd00124,cd04190	smart00242	pfam00063,pfam03142,pfam08766,pfam13632	YES	2008	Batrachochytrium dendrobatidis JAM81	684364	Eukaryota; Fungi; Chytridiomycota; Chytridiomycetes; Rhizophydiales; Rhizophydiales incertae sedis; Batrachochytrium.	1309:1640:3.65293e-79	332	CMVPCYTEGTESLLKTLDSLATLNYDDKRKLLFVICDGMIIGSGNDRPTPRLVLDIFGVDPDIDPEPMAFQSLGEGNRQYNMGKIYSGLYEIRGRSVPFIVVAKVGSPTERVKPGNRGKRDSQLVLMRFLNRVHFNAEFAPMELDIYHHMKNIIGVSPSFYEFILMIDADTEVEPNALNRMVSVMVHDVKVMGLCGETRISNEKESWVTMVQVYEYFISHHLSKAFESLFGTVTCLPGCFSMYRIRSASKNVPLLVSPALLTEYSENSVDTLHMKNLLHLGEDRYLTTLMLKHFPTMRTKFAGEARCSTVVPDKWSVLLSQRRRWINSTVHN	1281:1787:0	507	VCVVGFKFLAALQFSSRKEPEAGDKFVICMVPCYTEGTESLLKTLDSLATLNYDDKRKLLFVICDGMIIGSGNDRPTPRLVLDIFGVDPDIDPEPMAFQSLGEGNRQYNMGKIYSGLYEIRGRSVPFIVVAKVGSPTERVKPGNRGKRDSQLVLMRFLNRVHFNAEFAPMELDIYHHMKNIIGVSPSFYEFILMIDADTEVEPNALNRMVSVMVHDVKVMGLCGETRISNEKESWVTMVQVYEYFISHHLSKAFESLFGTVTCLPGCFSMYRIRSASKNVPLLVSPALLTEYSENSVDTLHMKNLLHLGEDRYLTTLMLKHFPTMRTKFAGEARCSTVVPDKWSVLLSQRRRWINSTVHNLFELVFLDQLCGLCCFSMRFVVFLDLFATFVQPAIVIYI…	1520:1633	114	QVYEYFISHHLSKAFESLFGTVTCLPGCFSMYRIRSASKNVPLLVSPALLTEYSENSVDTLHMKNLLHLGEDRYLTTLMLKHFPTMRTKFAGEARCSTVVPDKWSVLLSQRRRW	MDWATQSDDLAALLAQETTSAVANNSSPPAAETLIVHTLEQRCLLQRPYTYVGANVLLSVGAAAGSNNAVGGVGSLSAQYDRAAETAISTTDDDTLSPLPPHTMQLASTVFYQMLVHQENQSVVFCGMPSAGQSIDRRIFSQQLVDLSKNGKKKSRVLSGAVKMEYALDSFGMAKSPHAVDAACYGRYTEYQYSSTGRMVGVKLLDYTLDTARVTAGSSMDDGERTFNIFYQLLAGATKEEKETLHISEAASFAYLKGTKLARANTITRSGTLSRRFPTLGRSGTTSKKDGNTPVASPMAASSTSAHPSSSPEDAIPTAKDAKNFQELREHLKSLGIGRRTQSQIYQILAAILHLGNIVFGVDPNLKEDESTVVRSTETLNIAAALLGLSSKSLADSLT…
359	Batrachochytrium__dendrobatidis__JAM81	359	PF03142						NCBI	gi|328772502|gb|EGF82540.1| hypothetical protein [Batrachochytrium dendrobatidis JAM81]	EGF82540.1	328772502	BATDEDRAFT_34503	hypothetical protein	BADE_6739	cd04190		pfam03142,pfam13632	YES	517	Batrachochytrium dendrobatidis JAM81	684364	Eukaryota; Fungi; Chytridiomycota; Chytridiomycetes; Rhizophydiales; Rhizophydiales incertae sedis; Batrachochytrium.	18:196:4.62254e-71	179	VHPSLYEYVLMVDADTEVLPDSLNLLVSSMIVDARVMGICGETQLANEQESWVTMIQVYEYYISHHLAKAFESLFGTVTCLPGCFCMYRIRSNSASRQIPLLVSPQVINDYSENNVDTLHMKNLLELGEDRYLTTIMLKHFPTLKTKFASGALCRTGAPEKWSVFLSQRRRWINSTVHN	0.280556	344	MAPLELELMHHMKNIIGVHPSLYEYVLMVDADTEVLPDSLNLLVSSMIVDARVMGICGETQLANEQESWVTMIQVYEYYISHHLAKAFESLFGTVTCLPGCFCMYRIRSNSASRQIPLLVSPQVINDYSENNVDTLHMKNLLELGEDRYLTTIMLKHFPTLKTKFASGALCRTGAPEKWSVFLSQRRRWINSTVHNLFELVFLSDMCGVCCFSMRFVVFLDLFATFLQPSALIYIVYLIYAACTNTSGSFPTISLIMLATIYGLQMIIFILKREWQHVGWMIIYLLAMPVFGFYVPLYAFWHFDDFSWGNTRMVVGDNGKSTAYAADAGETFDPSLIPLQRWDE	74:189	116	QVYEYYISHHLAKAFESLFGTVTCLPGCFCMYRIRSNSASRQIPLLVSPQVINDYSENNVDTLHMKNLLELGEDRYLTTIMLKHFPTLKTKFASGALCRTGAPEKWSVFLSQRRRW	MAPLELELMHHMKNIIGVHPSLYEYVLMVDADTEVLPDSLNLLVSSMIVDARVMGICGETQLANEQESWVTMIQVYEYYISHHLAKAFESLFGTVTCLPGCFCMYRIRSNSASRQIPLLVSPQVINDYSENNVDTLHMKNLLELGEDRYLTTIMLKHFPTLKTKFASGALCRTGAPEKWSVFLSQRRRWINSTVHNLFELVFLSDMCGVCCFSMRFVVFLDLFATFLQPSALIYIVYLIYAACTNTSGSFPTISLIMLATIYGLQMIIFILKREWQHVGWMIIYLLAMPVFGFYVPLYAFWHFDDFSWGNTRMVVGDNGKSTAYAADAGETFDPSLIPLQRWDEVKEKSDESQNVRSKSVASYSDKSSLHYAGIQRPPPTVNYESNIYDSTVSQHSMNA…
360	Batrachochytrium__dendrobatidis__JAM81	360	PF03142						NCBI	gi|328772813|gb|EGF82851.1| hypothetical protein [Batrachochytrium dendrobatidis JAM81]	EGF82851.1	328772813	BATDEDRAFT_9363	hypothetical protein	BADE_7050	cd04190		pfam03142,pfam13632	YES	541	Batrachochytrium dendrobatidis JAM81	684364	Eukaryota; Fungi; Chytridiomycota; Chytridiomycetes; Rhizophydiales; Rhizophydiales incertae sedis; Batrachochytrium.	60:392:6.31899e-80	333	ICQVPCYTEDEISLRRTFDSLTVLDYPDYQKLLFVIADGMIIGSGNDRPTPRIVLDILGVNADEQAESVMYQSLGVDGKQINQAQVYSGIYETQDRRIPFIVVVKVGIATEHQKPGNRGKRDSQLILMQFLSRMHYKSPMNPLELEINHHMKNIIGVDAHLYEFILMVDADTNVTPSALTQLVAAMKSDGRIIGICGETQVSNERDSWVTMIQVYEYFISHHLSKAFESLFGSVTCLPGCFSLYRIRSSASNKPYLIHNHVLKDYCVNKVDTLHLRNLLHLGEDRYLTTLMMKHFPSMKTKFTPYAVSKTIAPETWKVFQSQRRRWINSTVHN	33:540:0	508	VSILFVKFLASIQLSPKPIPDNMDKFVICQVPCYTEDEISLRRTFDSLTVLDYPDYQKLLFVIADGMIIGSGNDRPTPRIVLDILGVNADEQAESVMYQSLGVDGKQINQAQVYSGIYETQDRRIPFIVVVKVGIATEHQKPGNRGKRDSQLILMQFLSRMHYKSPMNPLELEINHHMKNIIGVDAHLYEFILMVDADTNVTPSALTQLVAAMKSDGRIIGICGETQVSNERDSWVTMIQVYEYFISHHLSKAFESLFGSVTCLPGCFSLYRIRSSASNKPYLIHNHVLKDYCVNKVDTLHLRNLLHLGEDRYLTTLMMKHFPSMKTKFTPYAVSKTIAPETWKVFQSQRRRWINSTVHNLIELLSLPNMCGTCCFSMRFVVFIDLLATMIQPAMLIYL…	272:385	114	QVYEYFISHHLSKAFESLFGSVTCLPGCFSLYRIRSSASNKPYLIHNHVLKDYCVNKVDTLHLRNLLHLGEDRYLTTLMMKHFPSMKTKFTPYAVSKTIAPETWKVFQSQRRRW	MDGLFYVGKVDHRNSLRCKVSTYVLLAASCAIVSILFVKFLASIQLSPKPIPDNMDKFVICQVPCYTEDEISLRRTFDSLTVLDYPDYQKLLFVIADGMIIGSGNDRPTPRIVLDILGVNADEQAESVMYQSLGVDGKQINQAQVYSGIYETQDRRIPFIVVVKVGIATEHQKPGNRGKRDSQLILMQFLSRMHYKSPMNPLELEINHHMKNIIGVDAHLYEFILMVDADTNVTPSALTQLVAAMKSDGRIIGICGETQVSNERDSWVTMIQVYEYFISHHLSKAFESLFGSVTCLPGCFSLYRIRSSASNKPYLIHNHVLKDYCVNKVDTLHLRNLLHLGEDRYLTTLMMKHFPSMKTKFTPYAVSKTIAPETWKVFQSQRRRWINSTVHNLIELLSL…
361	Batrachochytrium__dendrobatidis__JAM81	361	PF00063	PF00173	PF03142	PF08766			NCBI	gi|328773531|gb|EGF83568.1| hypothetical protein [Batrachochytrium dendrobatidis JAM81]	EGF83568.1	328773531	BATDEDRAFT_8502	hypothetical protein	BADE_7767	cd00124,cd04190	smart00242	pfam00063,pfam00173,pfam03142,pfam08766,pfam13632	YES	1597	Batrachochytrium dendrobatidis JAM81	684364	Eukaryota; Fungi; Chytridiomycota; Chytridiomycetes; Rhizophydiales; Rhizophydiales incertae sedis; Batrachochytrium.	1107:1327:1.56481e-74	221	RRPGNRGKRDSQMILMRFLSRVHFNAEMSPLELEIFHHMKNIIGVHPSFYEYILMVDADTEVFPDSLNKLVSTMMHDSKIMGLCGETLLSNEKDSWITMIQVYEYFISHHLSKAFESLFGSVTCLPGCFSMYRIRSPTKSVPLLIAPGIVEDYSLNRVDTLHVKNLLQLGEDRYLTTLMMKHFPNLKLSFNPDAQCRTNAPDRWKVLLSQRRRWINSTVHN	966:1471:0	506	VSVVGFKFLAALRFGSSRDPEFHDKFVICQVPCYTEGSDSLSKTLESLAVLQYDDRRKLLFVIADGMIVGSGNDKPTPQIVLDILGVDPNATINSDSFSFQSLGEGDMQHNMGKVYSGLYNVQGHSVPFVVVVKTGKLSERRRPGNRGKRDSQMILMRFLSRVHFNAEMSPLELEIFHHMKNIIGVHPSFYEYILMVDADTEVFPDSLNKLVSTMMHDSKIMGLCGETLLSNEKDSWITMIQVYEYFISHHLSKAFESLFGSVTCLPGCFSMYRIRSPTKSVPLLIAPGIVEDYSLNRVDTLHVKNLLQLGEDRYLTTLMMKHFPNLKLSFNPDAQCRTNAPDRWKVLLSQRRRWINSTVHNLIELLSLEQMCGFCCFSMRFVVFLDLFSTVVQPAGVL…	1207:1320	114	QVYEYFISHHLSKAFESLFGSVTCLPGCFSMYRIRSPTKSVPLLIAPGIVEDYSLNRVDTLHVKNLLQLGEDRYLTTLMMKHFPNLKLSFNPDAQCRTNAPDRWKVLLSQRRRW	GNSQCGKMISKHLCSLSLNATKKSRVISGVNKMETVLAAFGSASNTLNILLARFGRYTEYQYDERGKMIGVKLLDYLFDKDRVVNIPTSERNFDIFYCLLAGATEQERLEWSLTDNSSFTYLNRAGQLTTGPTASTQRDRFDELRQHLKSLGIGTRTQSLLFRTIVAILHLGEIEFENTDGVNEACRVKTRDTLDIVSNLLGVNSDTFEYALTIKTKPVFNEICTVFLSAADSIIQRNEIATTLYSLLFRWVIEHLNTRLCVEESDMCIGVLNFGTFDCGLDEHNGFYTFMMNIANERVATYLFRGYAHRLFELYNEGLVNINPEVLKPTTMLTATDLVWSPDATSVLSIFNSESQKLVGNTSALELKTIQQMHQVCSKNSMYISSGRKEFKIQHYISA…
362	Batrachochytrium__dendrobatidis__JAM81	362	PF03142						NCBI	gi|328766692|gb|EGF76745.1| hypothetical protein [Batrachochytrium dendrobatidis JAM81]	EGF76745.1	328766692	BATDEDRAFT_14616	hypothetical protein	BADE_944	cd04190		pfam03142,pfam13632	YES	543	Batrachochytrium dendrobatidis JAM81	684364	Eukaryota; Fungi; Chytridiomycota; Chytridiomycetes; Rhizophydiales; Rhizophydiales incertae sedis; Batrachochytrium.	24:359:3.51809e-90	336	VTCYSEGESALRTTLDSLALTDYDDCKKILFVVADGIVKGSDNQISTPDILISMMHHDEAFGNSPEAFSYVSIATGTKQHNMARVYCGSYSVHGRHIPMVLIIKCGTEYEAGQSKPGNRGKRDSQMILMNFFSRIVLYDRMTPLDYDIFRKIHYLTGVTPDVYELVLMVDADTRVAPDSLRFMVNAMHNEPRIMGLCGETRIANKKDSWVTMIQVFEYFISHHLGKAFESVFGGVTCLPGCFCMYRLKTVKDGSVLPVLVNPDIIEQYATNEAFTLHQKNLLLLGEDRFLSTLMLRTFPKRLMMFVPAAYCKTTVPDKFSVLLSQRRRWINSTVHN	0.527083	516	QDPTIHRPAPNPSDLYTVMFVTCYSEGESALRTTLDSLALTDYDDCKKILFVVADGIVKGSDNQISTPDILISMMHHDEAFGNSPEAFSYVSIATGTKQHNMARVYCGSYSVHGRHIPMVLIIKCGTEYEAGQSKPGNRGKRDSQMILMNFFSRIVLYDRMTPLDYDIFRKIHYLTGVTPDVYELVLMVDADTRVAPDSLRFMVNAMHNEPRIMGLCGETRIANKKDSWVTMIQVFEYFISHHLGKAFESVFGGVTCLPGCFCMYRLKTVKDGSVLPVLVNPDIIEQYATNEAFTLHQKNLLLLGEDRFLSTLMLRTFPKRLMMFVPAAYCKTTVPDKFSVLLSQRRRWINSTVHNLMELVFVNNLCGTFCFSMQFVVFMDLLGTAVLPASLVCTYYLI…	237:352	116	QVFEYFISHHLGKAFESVFGGVTCLPGCFCMYRLKTVKDGSVLPVLVNPDIIEQYATNEAFTLHQKNLLLLGEDRFLSTLMLRTFPKRLMMFVPAAYCKTTVPDKFSVLLSQRRRW	MRRQDPTIHRPAPNPSDLYTVMFVTCYSEGESALRTTLDSLALTDYDDCKKILFVVADGIVKGSDNQISTPDILISMMHHDEAFGNSPEAFSYVSIATGTKQHNMARVYCGSYSVHGRHIPMVLIIKCGTEYEAGQSKPGNRGKRDSQMILMNFFSRIVLYDRMTPLDYDIFRKIHYLTGVTPDVYELVLMVDADTRVAPDSLRFMVNAMHNEPRIMGLCGETRIANKKDSWVTMIQVFEYFISHHLGKAFESVFGGVTCLPGCFCMYRLKTVKDGSVLPVLVNPDIIEQYATNEAFTLHQKNLLLLGEDRFLSTLMLRTFPKRLMMFVPAAYCKTTVPDKFSVLLSQRRRWINSTVHNLMELVFVNNLCGTFCFSMQFVVFMDLLGTAVLPASLVCTY…
363	Batrachochytrium__dendrobatidis__JAM81	363	PF08407	PF01644					NCBI	gi|328766744|gb|EGF76797.1| hypothetical protein [Batrachochytrium dendrobatidis JAM81]	EGF76797.1	328766744	BATDEDRAFT_21013	hypothetical protein	BADE_996	cd04190		pfam01644,pfam03142,pfam08407	YES	760	Batrachochytrium dendrobatidis JAM81	684364	Eukaryota; Fungi; Chytridiomycota; Chytridiomycetes; Rhizophydiales; Rhizophydiales incertae sedis; Batrachochytrium.	78:397:5.35604e-89	320	IVVTMYNEDERLFLNTWKSLCRNINHLCRKTNSTVWGVDGWKKVVICIVSDGRSKIHQKTLATLGVLGVYQEGLIKTSINDQEVSAHVFEYTSCVAFDSQMNIKKHNASNVPIQVLFCLKEKNAKKINSHRWFFNAFGKILNPNICVLIDVGTKPTDKSIYYLWREFDLNPNVAGACGEIYAEQGVCSSKLFNPLVAAQNFEYKMSNILDKPLESVFGFISVLPGAFSAYRYRALQNRGDGVGPLEKYFIGEKMHGGPNLTMANMYLAEDRILCFELVTKRDEAWILRYVKCAKAETDVPDSVPEYISQRRRWLNGSFFA	210:392:4.62196e-16	183	FFNAFGKILNPNICVLIDVGTKPTDKSIYYLWREFDLNPNVAGACGEIYAEQGVCSSKLFNPLVAAQNFEYKMSNILDKPLESVFGFISVLPGAFSAYRYRALQNRGDGVGPLEKYFIGEKMHGGPNLTMANMYLAEDRILCFELVTKRDEAWILRYVKCAKAETDVPDSVPEYISQRRRWLN	276:760	485	QNFEYKMSNILDKPLESVFGFISVLPGAFSAYRYRALQNRGDGVGPLEKYFIGEKMHGGPNLTMANMYLAEDRILCFELVTKRDEAWILRYVKCAKAETDVPDSVPEYISQRRRWLNGSFFAGLHAIIHFYQVFRSGHSFGRKLVLLLQTLYNVVNLVFSWFSLSNFFLTFCKYIIQSILHGVKHCFLETDPFFGFGVGMFITLRQLYLFALVMIFIASLGNRPQGFRILYIGCFALFALIMATLLYMSAIARATVADQNGTRATSVLNLANLLLERAFRDLVLSLLTTYGVYIIASIVYLDPWHMLTCFIQYLLLLPSFVNILMVYAFCNLHDVSWGTKGDNKPTEPPAAVHTQKTEAGKQVVTVDLPVNQQDIDANYNMFLKELKPKPDDTAQRRRK…	MGETLFRYKTVKTIPLTSSGNFVVEVPVPEKVMNASRHSGREFSHLRYTAVVGDPNEFYERGYYLRQAEDDRATEIFIVVTMYNEDERLFLNTWKSLCRNINHLCRKTNSTVWGVDGWKKVVICIVSDGRSKIHQKTLATLGVLGVYQEGLIKTSINDQEVSAHVFEYTSCVAFDSQMNIKKHNASNVPIQVLFCLKEKNAKKINSHRWFFNAFGKILNPNICVLIDVGTKPTDKSIYYLWREFDLNPNVAGACGEIYAEQGVCSSKLFNPLVAAQNFEYKMSNILDKPLESVFGFISVLPGAFSAYRYRALQNRGDGVGPLEKYFIGEKMHGGPNLTMANMYLAEDRILCFELVTKRDEAWILRYVKCAKAETDVPDSVPEYISQRRRWLNGSFFAGL…
38	Spizellomyces__punctatus	38	PF00173	PF03142					BI	SPPG_03084T0 | SPPG_03084 | Spizellomyces punctatus DAOM BR117 hypothetical protein (1460 aa)	SPPG_03084T0	SPPG_03084	SPPG_03084	Spizellomyces punctatus DAOM BR117 hypothetical protein (1460 aa)	SPPU_3033	cd04190		pfam00173,pfam03142,pfam12868,pfam13632	YES	1460	Spizellomyces punctatus DAOM BR117	645134	Eukaryota; Fungi; Chytridiomycota; Chytridiomycetes; Spizellomycetales; Spizellomycetaceae; Spizellomyces.	470:811:4.20183e-92	342	LVTCYSEGEQGIRNTLESLAATDYPDENKLLFVIADGLIKGDDWKTRNKTTPEVIVDMIMQDPTLPEPEPRSYLAIADGAKQHNMAKVYAGHFAHEGRYVPIVVVVKCGPPTENTASNAKPGNRGKRDSQLVLMNFLSRVMFDDRMTPLDHELYLRIQQVTGGVTADRYEVILMVDADTKVAPTSLRHMVDAMKNDERIMGLCGETRIANKRASWVSRIQVFEYYISHHLGKAFESVFGGVTCLPGCFCMYRIKAQKGPSTVPLLVNPDIVEEYSENIVDTLHKKNLLLLGEDRFLTTLMLRSFPKRKMVFVPQAICHTVVPEEFKVLLSQRRRWINSTIHN	463:959:0	497	QDMFTILLVTCYSEGEQGIRNTLESLAATDYPDENKLLFVIADGLIKGDDWKTRNKTTPEVIVDMIMQDPTLPEPEPRSYLAIADGAKQHNMAKVYAGHFAHEGRYVPIVVVVKCGPPTENTASNAKPGNRGKRDSQLVLMNFLSRVMFDDRMTPLDHELYLRIQQVTGGVTADRYEVILMVDADTKVAPTSLRHMVDAMKNDERIMGLCGETRIANKRASWVSRIQVFEYYISHHLGKAFESVFGGVTCLPGCFCMYRIKAQKGPSTVPLLVNPDIVEEYSENIVDTLHKKNLLLLGEDRFLTTLMLRSFPKRKMVFVPQAICHTVVPEEFKVLLSQRRRWINSTIHNLLELVKLRDLCGIFCFSMQFVIALELLGTVVLPAAIVFLYILLFSAIAGN…	689:804	116	QVFEYYISHHLGKAFESVFGGVTCLPGCFCMYRIKAQKGPSTVPLLVNPDIVEEYSENIVDTLHKKNLLLLGEDRFLTTLMLRSFPKRKMVFVPQAICHTVVPEEFKVLLSQRRRW	MNSIPVTVESALPRRRTTFARGVDATRKGTSGVGVRRQKTLVRPERQRSQRAPILRKATAAPPAARAGATTYRIGRQLPSTEALTAYTTPPPPSPEESNWWTYTSQCMTCCIWPRCLNYINMTDRDVQQAWREKVALCMIIVILCFFVGFFSLGLKPALCPDDGSSATDAFLNQTDHTSIPYRDDVIVRGFLYDFQDVRNLLAQKNGIEMSADWHGMDLTQLFVSIPDACAGFGRAASQPCSVPSRYVNGAPLEPGPGQACPDWNALSSLKSKGRLFFLWDEVKANKAAPHTLVVYNGGVLNVTDYFGRTPFLNNSSSGRRLENGVGKDVTYPFTITDEGKRAIQCLAQRYQVGFVDRQSNGCAAYQTIMIIMLIVVLGVVLCRFFMAIAFHYLFSNPV…
39	Spizellomyces__punctatus	39	PF03142						BI	SPPG_03289T0 | SPPG_03289 | Spizellomyces punctatus DAOM BR117 hypothetical protein (1150 aa)	SPPG_03289T0	SPPG_03289	SPPG_03289	Spizellomyces punctatus DAOM BR117 hypothetical protein (1150 aa)	SPPU_3225	cd04190		pfam03142,pfam07223,pfam09721,pfam13632	YES	1150	Spizellomyces punctatus DAOM BR117	645134	Eukaryota; Fungi; Chytridiomycota; Chytridiomycetes; Spizellomycetales; Spizellomycetaceae; Spizellomyces.	492:828:6.84975e-87	337	LVTCYSEGEEGIRGTLDSLANTDFPDDKKLLFVVADGLITGSGNDRSTPDIIIGMMEQDSRLPAPEPKSYIAIADGTKQHNMAKVYAGHYVLGNHRVPMIAVVKCGTPTEATQPKPGNRGKRDSQLIIMNFLSRTLFNDRMTALDYELFYRIQQIATTADMYEAILMVDADTKVAPDSLGHMVSAMKNDVSIMGLCGETRIANKTASFTSAIQVFEYYISHHLGKAFESVFGGVTCLPGCFCMYRIKAPKGDMGATVPIITNPGIVEEYSENVVDTLHKKNLLLLGEDRFLSTLMLRNFPHRKMVFVPQAICWTMVPEKFRVLLSQRRRWINSTVHN	481:977:0	497	PNGDADLYTILLVTCYSEGEEGIRGTLDSLANTDFPDDKKLLFVVADGLITGSGNDRSTPDIIIGMMEQDSRLPAPEPKSYIAIADGTKQHNMAKVYAGHYVLGNHRVPMIAVVKCGTPTEATQPKPGNRGKRDSQLIIMNFLSRTLFNDRMTALDYELFYRIQQIATTADMYEAILMVDADTKVAPDSLGHMVSAMKNDVSIMGLCGETRIANKTASFTSAIQVFEYYISHHLGKAFESVFGGVTCLPGCFCMYRIKAPKGDMGATVPIITNPGIVEEYSENVVDTLHKKNLLLLGEDRFLSTLMLRNFPHRKMVFVPQAICWTMVPEKFRVLLSQRRRWINSTVHNLLELVLVRDLCGTFCFSMQFVVLLELVGTVVLPVAICLTLYLIISAVVSQS…	704:821	118	QVFEYYISHHLGKAFESVFGGVTCLPGCFCMYRIKAPKGDMGATVPIITNPGIVEEYSENVVDTLHKKNLLLLGEDRFLSTLMLRNFPHRKMVFVPQAICWTMVPEKFRVLLSQRRRW	MHSYVNPHGGMDLEELPVDSNATGHSSLPGYTPAPSPPSRNFREKALPQRPSGLPMPPATYSIPNYTDIFPARYAADADSVEAMRKSMQSARRAHTLSRPERQRSTRRAILRSPSAGPPAARAGATRHRNPLSQMPEGAHKVVHDYADNNSSEIWPWFARIVTCCFLPPCLRACGKTERAVQQAWREKVALCMIIAVICGMVAFLTVGLQRVLCPSSTNEGRVAMFNKDTKAFNPGSSNTVIISGYEYNFQGVQAALQARGFVLDTVWSGVDISRLFAANADGSCGAYYTSKITCTFPNSVLISPTGNCADIRWVQNVKKVQRFTEWNNVDGKTKPPHALTVYNGALINLTDYLTGPQQASNRLTPLFFDNLGKDGTYSYVRTADARHGIECLQRTYRV…
40	Spizellomyces__punctatus	40	PF00063	PF03142	PF08766				BI	SPPG_03441T0 | SPPG_03441 | Spizellomyces punctatus DAOM BR117 hypothetical protein (2133 aa)	SPPG_03441T0	SPPG_03441	SPPG_03441	Spizellomyces punctatus DAOM BR117 hypothetical protein (2133 aa)	SPPU_3365	cd00124,cd04190	smart00242	pfam00063,pfam03142,pfam08766,pfam09594,pfam13632,pfam15449	YES	2133	Spizellomyces punctatus DAOM BR117	645134	Eukaryota; Fungi; Chytridiomycota; Chytridiomycetes; Spizellomycetales; Spizellomycetaceae; Spizellomyces.	1216:1435:1.11396e-69	220	ARPGNRGKRDSQLLLMKFLSRVHFDAEMEPLELELYRTMADVVGIHPSMYELIFMVDADTEVFPDSLGQMVHSMIHDTSIIGLCGETILANRSDTWITKIQVYEYFISHHLTKAFEAIFGAVTCLPGCFCVYRIRSPKNVPLLISPEVIDDFKENRIDTLHMKNLFHLGEDRFLTTLVIKWFPHMRTTFISHAKCKTSAPDKWRVLSSQRRRWINSTVHN	1073:1585:0	513	IIGMKFLVAVQFTSPPKVDKAELNRFVICQMPCYTEGEASLRKSLQSLACMDYDDARKLLFIICDGMVVGSGNTRATPRIVLDILGVDPKYDPEPLLFQSVGEGDMQLNRAKVYSGLYTVKQGPTEHVVPFIVVVKVGKESEVARPGNRGKRDSQLLLMKFLSRVHFDAEMEPLELELYRTMADVVGIHPSMYELIFMVDADTEVFPDSLGQMVHSMIHDTSIIGLCGETILANRSDTWITKIQVYEYFISHHLTKAFEAIFGAVTCLPGCFCVYRIRSPKNVPLLISPEVIDDFKENRIDTLHMKNLFHLGEDRFLTTLVIKWFPHMRTTFISHAKCKTSAPDKWRVLSSQRRRWINSTVHNLFELLFIRRLCGFLCCSMRFVVFLDLLSTLIQPAAI…	1316:1428	113	QVYEYFISHHLTKAFEAIFGAVTCLPGCFCVYRIRSPKNVPLLISPEVIDDFKENRIDTLHMKNLFHLGEDRFLTTLVIKWFPHMRTTFISHAKCKTSAPDKWRVLSSQRRRW	MKPHRDSPVPVAHGESSDYLTRLTSPTLENILSTVRKRYQNGDYFTKLGENALLVLGGSGVLAESTAEVAAEYARWVIDMSPNKRDLPPHVFDLAASCFYHMTRDHRNQSVVFLGDDASEKSEIRKLFVWQLMMLSTTTDDVNDQKILRAATLMDPVFEAFAHARTLRSRSATLVCKYVEYQYDHNWKLVGVGSIAYHLDKSRFASSTPFKEENYPVFYYLLAGSTALERNRWKLGDASSFRYLQGSPFFHTPDDDCKLYNELQKALKHLRIGLKLQKQISQVLAAVLHLGNVTFVDDDTRPQDSCSVANYEALCTAADLLGVHPQNLEDAVIYKSKVIGNERISMFLTSEGAAAQRDLLASTIYSELVAWLVRKMNACLCKNYEDEIAASIRVLEIPS…
41	Spizellomyces__punctatus	41	PF08407	PF01644					BI	SPPG_03909T0 | SPPG_03909 | Spizellomyces punctatus DAOM BR117 hypothetical protein (798 aa)	SPPG_03909T0	SPPG_03909	SPPG_03909	Spizellomyces punctatus DAOM BR117 hypothetical protein (798 aa)	SPPU_3818	cd04190		pfam01644,pfam03142,pfam08407	YES	798	Spizellomyces punctatus DAOM BR117	645134	Eukaryota; Fungi; Chytridiomycota; Chytridiomycetes; Spizellomycetales; Spizellomycetaceae; Spizellomyces.	104:417:4.37929e-86	314	VTMYNEPDVLFAKSMFAVMRNIAYLCSDECKYGWGPDGWKNFVVVIVSDGRSKVNPKVLTLLGVMGAYADGLAKSTVNGKDVKAHIFEYTTQIAIDKELYPRSETKEHLVPTQLIFLLKEKNAKKINSHRWFFNAICTVLDPEVTFLLDVGTVPSKESFYHLYRAFERDPNVGGACGEIKAELGSGWRNLLNPLVATQNFEYKMSNILDKPLESVFGYISVLPGAFSAYRYKALQGAPLEQYFRGEQMHGGADIFAANMYLAEDRILCFELVTKARDSWLLKYCKDARAETDVPDQLPELISQRRRWLNGSFFA	235:412:1.60141e-20	178	FFNAICTVLDPEVTFLLDVGTVPSKESFYHLYRAFERDPNVGGACGEIKAELGSGWRNLLNPLVATQNFEYKMSNILDKPLESVFGYISVLPGAFSAYRYKALQGAPLEQYFRGEQMHGGADIFAANMYLAEDRILCFELVTKARDSWLLKYCKDARAETDVPDQLPELISQRRRWLN	301:410	110	QNFEYKMSNILDKPLESVFGYISVLPGAFSAYRYKALQGAPLEQYFRGEQMHGGADIFAANMYLAEDRILCFELVTKARDSWLLKYCKDARAETDVPDQLPELISQRRRW	MEGHYQPLVEGRPSISSGFRPRDLGGRGLTRSGTVKQIALTRAGNFVVDQPVSKQLLKNATHTTGDEFTHMRYTAATCEPNDFAQSYTLRQRQFKRLTKVALVVTMYNEPDVLFAKSMFAVMRNIAYLCSDECKYGWGPDGWKNFVVVIVSDGRSKVNPKVLTLLGVMGAYADGLAKSTVNGKDVKAHIFEYTTQIAIDKELYPRSETKEHLVPTQLIFLLKEKNAKKINSHRWFFNAICTVLDPEVTFLLDVGTVPSKESFYHLYRAFERDPNVGGACGEIKAELGSGWRNLLNPLVATQNFEYKMSNILDKPLESVFGYISVLPGAFSAYRYKALQGAPLEQYFRGEQMHGGADIFAANMYLAEDRILCFELVTKARDSWLLKYCKDARAETDVPDQ…
42	Spizellomyces__punctatus	42	PF08407	PF01644	PF03142				BI	SPPG_04845T0 | SPPG_04845 | Spizellomyces punctatus DAOM BR117 hypothetical protein (847 aa)	SPPG_04845T0	SPPG_04845	SPPG_04845	Spizellomyces punctatus DAOM BR117 hypothetical protein (847 aa)	SPPU_4745	cd04190		pfam01644,pfam03142,pfam07223,pfam08407	YES	847	Spizellomyces punctatus DAOM BR117	645134	Eukaryota; Fungi; Chytridiomycota; Chytridiomycetes; Spizellomycetales; Spizellomycetaceae; Spizellomyces.	173:487:1.15218e-93	315	IVVTMYNEDDFLFCKSMTAIMKNIAHLCTRSRSKTWGNDGWKKVVVCIVSDGRTKVNPRVLDVLGLMGVFQDGIMKDHVNEKPVTAHLFEYTTQVAVDTELKLKGPEKGFVPVQILFCLKEKNAKKINSHRWFFNAFGPLLRPNVCMLIDVGTKPQDTALYHLWKAFDRDPSIGGACGEIYAELGTGCSKLINPLVAAQNFEYKMSNILDKPLESVFGYISVLPGAFSAYRYVALQGKPLSQYFKGETMHGGADIFAANMYLAEDRILCFELVTKRSQAWLLKYVKSAKAETDVPDSVPEFISQRRRWLNGSFFA	318:726:5.20352e-21	409	CMLIDVGTKPQDTALYHLWKAFDRDPSIGGACGEIYAELGTGCSKLINPLVAAQNFEYKMSNILDKPLESVFGYISVLPGAFSAYRYVALQGKPLSQYFKGETMHGGADIFAANMYLAEDRILCFELVTKRSQAWLLKYVKSAKAETDVPDSVPEFISQRRRWLNGSFFAGVHALTHWYYLWRSGHGIFRKLLLMLEFSYNFIMLIFNWFGLSFFYLTFYFLANARIPGSPGTDGQSDPFDPYGFYVFQVLRQVYLMALIICFISSMGNRPQGSKYIYISCMFLFAIIMGIMLFYCGWNVYLTIPKSSQEWSNLGTIIQQRPALRDIVISLASTYGLYVISSLLYMEPWHMITSFIQYLFLMPSFLNILMIYAFSNLHDVSWGTKGDNGNATDLGQVTS…	371:480	110	QNFEYKMSNILDKPLESVFGYISVLPGAFSAYRYVALQGKPLSQYFKGETMHGGADIFAANMYLAEDRILCFELVTKRSQAWLLKYVKSAKAETDVPDSVPEFISQRRRW	MSYNQPPPPRYARPPPSSAGSSVSSSSYSQQQQQQRSYTQTSTPSPTQYSRPFTPPMQQPRYGPPSPMHPLNHAVDMPMPFQGPPPGGYSAPSVNNAYASRKRTVRKIPLTPQGNLVIDIPVPDRVLSNAKLRTGEEFTHMRYTAVTCPADDFTTRGYSLRQQEYNRHTEIFIVVTMYNEDDFLFCKSMTAIMKNIAHLCTRSRSKTWGNDGWKKVVVCIVSDGRTKVNPRVLDVLGLMGVFQDGIMKDHVNEKPVTAHLFEYTTQVAVDTELKLKGPEKGFVPVQILFCLKEKNAKKINSHRWFFNAFGPLLRPNVCMLIDVGTKPQDTALYHLWKAFDRDPSIGGACGEIYAELGTGCSKLINPLVAAQNFEYKMSNILDKPLESVFGYISVLPGAF…
43	Spizellomyces__punctatus	43	PF03142						BI	SPPG_05426T0 | SPPG_05426 | Spizellomyces punctatus DAOM BR117 hypothetical protein (994 aa)	SPPG_05426T0	SPPG_05426	SPPG_05426	Spizellomyces punctatus DAOM BR117 hypothetical protein (994 aa)	SPPU_5302	cd04190		pfam03142,pfam13632	YES	994	Spizellomyces punctatus DAOM BR117	645134	Eukaryota; Fungi; Chytridiomycota; Chytridiomycetes; Spizellomycetales; Spizellomycetaceae; Spizellomyces.	420:756:1.85429e-90	337	LVTCYSEGEASLRTTMESMAATDYTDSRKLLFIIADGLITGKGNPKSTPDLLLDMIEIDQTFGDNPKPYSYIAVASGSKQHNMARVYVGHFSHAGHRVPTILVIKCGTPEEASEAKPGNRGKRDSQLILMNFFTRVLLNDRMTPLDFDLFRKVHHLMGVTPDFFEIVLMVDADTKVAPDSLRLMINAMHNDQLIMGLCGETRIANKTQSWVTMIQVFEYYISHHLGKAFESVFGGVTCLPGCFCMYRIKARKDGEWVPILANPDVVETYSTNEVDTLHQKNLLLLGEDRFLTTLMLRTFTNRKMVFIPRAVCKTVVPDDFATLLSQRRRWINSTIHN	413:913:0	501	LDLYTVLLVTCYSEGEASLRTTMESMAATDYTDSRKLLFIIADGLITGKGNPKSTPDLLLDMIEIDQTFGDNPKPYSYIAVASGSKQHNMARVYVGHFSHAGHRVPTILVIKCGTPEEASEAKPGNRGKRDSQLILMNFFTRVLLNDRMTPLDFDLFRKVHHLMGVTPDFFEIVLMVDADTKVAPDSLRLMINAMHNDQLIMGLCGETRIANKTQSWVTMIQVFEYYISHHLGKAFESVFGGVTCLPGCFCMYRIKARKDGEWVPILANPDVVETYSTNEVDTLHQKNLLLLGEDRFLTTLMLRTFTNRKMVFIPRAVCKTVVPDDFATLLSQRRRWINSTIHNLMELVLVNNLCGTFCFSMQFIVLLDLISTAVLPASILTTIYLIINAIVSNVNKDA…	634:749	116	QVFEYYISHHLGKAFESVFGGVTCLPGCFCMYRIKARKDGEWVPILANPDVVETYSTNEVDTLHQKNLLLLGEDRFLTTLMLRTFTNRKMVFIPRAVCKTVVPDDFATLLSQRRRW	MSSYEATPPTDTVTLDVSGAVDPYPFPRRTMTRRTLGRKGTLVRPERYVNSPLLRTQTMRSTRRMLAGPAGPDASANIFAKSEFDTWTIFSKMMTCCFPAFCLNCCNIKGAGPQQAWREKVTLCWIIVILCAFVVFFIVALNPLLCPTGTGAPVPIDAAGGIIVFGTMYRTNPALGPEFTNPRGSDLSDLFQQPPVAACQQLNATTYPFAFVQSPCQQAGNCRQLAGSGLKPFDRLDGGESVDPLVAYTWDEIEARGYVVVKDSVLNLKPYFDQFGRQPLPNNPVDAVLRRIRNRREATRILNNLPEFAMNREAFDCLVDKYVAGQIAAQDASCIISYLFSIIVAVIVLGVLLSRFVMAVIFDWFISHRLARTPNQFASAAAVGYANRSNDTELTYISD…
44	Spizellomyces__punctatus	44	PF08407	PF01644					BI	SPPG_05446T0 | SPPG_05446 | Spizellomyces punctatus DAOM BR117 hypothetical protein (948 aa)	SPPG_05446T0	SPPG_05446	SPPG_05446	Spizellomyces punctatus DAOM BR117 hypothetical protein (948 aa)	SPPU_5320	cd04190		pfam01644,pfam03142,pfam08407,pfam15449	YES	948	Spizellomyces punctatus DAOM BR117	645134	Eukaryota; Fungi; Chytridiomycota; Chytridiomycetes; Spizellomycetales; Spizellomycetaceae; Spizellomyces.	238:561:2.70608e-83	324	IVVTMYNEGINELNRTLFGIFQNIQYICQKRKWGWDVDGWKKIVVVLVADGRKKCNLNVLLALQTMGVYQEGLPQFAVNNTPTTAHIFESTAQLVLDPALQIWTTSNGIPPVQFIFCMKERNAKKINSHRWFFNAFCPILKPKVCLLVDVGTRPMAGSIYRLWKAFERNPLIAGACGEIKVGMTWRGVLNPLVASQNFEYKISNHLDKALESVFGYIGVLPGAFSAYRYTALLDNMPNRGPLASYFKGERREDQTSSTNSPTEIFSANLYLAEDRILALELVAKPLSKWTLHYVSKAAAETDVPDSVPEFIAQRRRWLNGSFFA	382:758:2.78027e-25	377	CLLVDVGTRPMAGSIYRLWKAFERNPLIAGACGEIKVGMTWRGVLNPLVASQNFEYKISNHLDKALESVFGYIGVLPGAFSAYRYTALLDNMPNRGPLASYFKGERREDQTSSTNSPTEIFSANLYLAEDRILALELVAKPLSKWTLHYVSKAAAETDVPDSVPEFIAQRRRWLNGSFFAQVYAIMNIGRTLTTRHSIGRKLAFMVQAFYSLVSLLFNWFGPSQFAIIFYFLFSSELKSIVPERVAQAFFLVYPVLLAVLFIASLGNRPQASKGIYKASMVFFAFIGLVMLALLGYKIFNLAKAKSGLGGAFEIGSGMSYIIGLSATYGVYLLGSVLQGDPWHMFTSLFQYLLLLPSYINVLQIYALCNIHDVSWGT	433:554	122	QNFEYKISNHLDKALESVFGYIGVLPGAFSAYRYTALLDNMPNRGPLASYFKGERREDQTSSTNSPTEIFSANLYLAEDRILALELVAKPLSKWTLHYVSKAAAETDVPDSVPEFIAQRRRW	MSKATANGTSYGHPSRPERPYDPLYNRSPVSSPTPSVPPRSNVPPSVLYRSPSPMSANLELPPRTSSQSAWDSLDAAVFPPPSGDITPPSPSLVRPPKKATRGVAFASDATRSSSNDVELSPVLAPQPRSIMARTDTSDTLLPLSSPAPHMERRAPTANAYGTLVGPRRRKTVKLPSTGNFVIREQLPESLLKNVAFSKGDEFEKIKYTAATTDPDDFVKAGYTLRAAEYRRETEIAIVVTMYNEGINELNRTLFGIFQNIQYICQKRKWGWDVDGWKKIVVVLVADGRKKCNLNVLLALQTMGVYQEGLPQFAVNNTPTTAHIFESTAQLVLDPALQIWTTSNGIPPVQFIFCMKERNAKKINSHRWFFNAFCPILKPKVCLLVDVGTRPMAGSIYRL…
45	Spizellomyces__punctatus	45	PF08407	PF01644					BI	SPPG_05605T0 | SPPG_05605 | Spizellomyces punctatus DAOM BR117 hypothetical protein (998 aa)	SPPG_05605T0	SPPG_05605	SPPG_05605	Spizellomyces punctatus DAOM BR117 hypothetical protein (998 aa)	SPPU_5475	cd04190		pfam01644,pfam03142,pfam07223,pfam08407,pfam14179	YES	998	Spizellomyces punctatus DAOM BR117	645134	Eukaryota; Fungi; Chytridiomycota; Chytridiomycetes; Spizellomycetales; Spizellomycetaceae; Spizellomyces.	292:614:1.25196e-92	323	VVMTMYNEDEILFAKTWKAVMKNIAHMCSKKRHTMWGADGWQKVVVCVVADGRTKIHPRTLNVLGVMGAYQEGVIKTSISTEDVAAHVFEFTTQVCVDTDLNVRGADTGLVPVQVLFCLKEKNAKKINSHRWFFNAFGRILKPNICVLLDVGTKPTERSLYRLWKAFDSDPQVAGACGEICAEKGAYSHKLLNPLVAAQNFEYKMSNIMDKPLESVFGFIAVLPGAFSAYRYSALQNGADGTGPLEKYFIGERMHGSHGDVKLAQANMYLAEDRILCFELVTKRNENWVLRYVKDAQAETDVPDTIAEFISQRRRWLNGSFFA	436:617:1.80799e-19	182	ICVLLDVGTKPTERSLYRLWKAFDSDPQVAGACGEICAEKGAYSHKLLNPLVAAQNFEYKMSNIMDKPLESVFGFIAVLPGAFSAYRYSALQNGADGTGPLEKYFIGERMHGSHGDVKLAQANMYLAEDRILCFELVTKRNENWVLRYVKDAQAETDVPDTIAEFISQRRRWLNGSFFAGVH	490:607	118	QNFEYKMSNIMDKPLESVFGFIAVLPGAFSAYRYSALQNGADGTGPLEKYFIGERMHGSHGDVKLAQANMYLAEDRILCFELVTKRNENWVLRYVKDAQAETDVPDTIAEFISQRRRW	MQAAPHSSRKGDYSVTADPSESTPLASPRDSVDFTYRYEEDKSKDDSQEKKQPKFPKRSSSMYDPGSSNTLYPHSPPTGRPVYTQANYPAPSGFGTDLASDVSRDRASYYADQSGHHQSTMYGGRGHRDASYATMSTHRNSPSPPPHSGHYVPDPNYDNTYYEQEQVQVHHAPSPPPMQNPYGYGQYPYQSPYGYNFTYNHAYPPAQQLYRRRGAGTIFRHKTTKTVELTASGNFVVEIPVPEKVIAHGKYRTGREFTHLRYSAVCGDPNEFEDRGYTLRAADMGRHTEMFVVMTMYNEDEILFAKTWKAVMKNIAHMCSKKRHTMWGADGWQKVVVCVVADGRTKIHPRTLNVLGVMGAYQEGVIKTSISTEDVAAHVFEFTTQVCVDTDLNVRGADT…
46	Spizellomyces__punctatus	46	PF00063	PF03142	PF08766				BI	SPPG_06138T0 | SPPG_06138 | Spizellomyces punctatus DAOM BR117 hypothetical protein (1866 aa)	SPPG_06138T0	SPPG_06138	SPPG_06138	Spizellomyces punctatus DAOM BR117 hypothetical protein (1866 aa)	SPPU_6005	cd00124,cd04190	smart00242,smart01104	pfam00063,pfam03142,pfam08766,pfam13632	YES	1866	Spizellomyces punctatus DAOM BR117	645134	Eukaryota; Fungi; Chytridiomycota; Chytridiomycetes; Spizellomycetales; Spizellomycetaceae; Spizellomyces.	1191:1523:3.84948e-79	333	ICQVPCYTEGEVSLLRTLESLAMLDYDDKHKLLFVICDGMIIGSGNDRPTPRIVLDILGVDPSVDPEALAFQSLGEGNKQLNMGKVYSGLYEIQGRVVPYIVVVKVGKPSERQRPGNRGKRDSQLILMRFLSRVHFNQPMNPLELELYHQMKNVIGVDPSFYEYTFMVDADTEVYPDSLNRLVSNMARDSKVAGICGETQISNEKDSWVSMIQVYEYFISHHMAKAFESLFGSVTCLPGCFCMYRIRTPVKNVPLLVAPGVIKDYSENEVDTLHLKNLLHLGEDRYLTTLMLKHFPNMKTTFTADAKCKTNAPDKWSVLLSQRRRWINSTVHN	1164:1674:0	511	VSVIGFKFLAALQFGGKKQPEEHDKFVICQVPCYTEGEVSLLRTLESLAMLDYDDKHKLLFVICDGMIIGSGNDRPTPRIVLDILGVDPSVDPEALAFQSLGEGNKQLNMGKVYSGLYEIQGRVVPYIVVVKVGKPSERQRPGNRGKRDSQLILMRFLSRVHFNQPMNPLELELYHQMKNVIGVDPSFYEYTFMVDADTEVYPDSLNRLVSNMARDSKVAGICGETQISNEKDSWVSMIQVYEYFISHHMAKAFESLFGSVTCLPGCFCMYRIRTPVKNVPLLVAPGVIKDYSENEVDTLHLKNLLHLGEDRYLTTLMLKHFPNMKTTFTADAKCKTNAPDKWSVLLSQRRRWINSTVHNLLELLWLPEMCGFCCFSMRFVVFLDLFATFVQPAALVYI…	1403:1516	114	QVYEYFISHHMAKAFESLFGSVTCLPGCFCMYRIRTPVKNVPLLVAPGVIKDYSENEVDTLHLKNLLHLGEDRYLTTLMLKHFPNMKTTFTADAKCKTNAPDKWSVLLSQRRRW	MVRPGRANPYSAAAVHAASVTDTREDLAALADTSRSEPLSIDDITRNLTGRLANGFHYTKIGARCLVSLNSPPSARSAVSSTSDQSSKEYAEAFKGQENKSLPPHVFNLAADAYMHMLRNQEDQCIVLSGESGSGKSESHRLIARHLCDLSKTSTKKSKVHSAVLKVDSVLSAFGNAQTPFNKDASCCSRYSEYQFNSQGKMVGLKLIDYLLEKSRVSGAEDGGRSFHIFYYLLAGATHEEKMQFHLSDPAHFHYLSQSKLRISAVDSNLALDELRDNMKALGIGRRQQTQLWQILAAILHLGNVTFHDDPNNTQEACTVRNYAQLELVATLLGLHPASIEAVLTYRTKMVGRDLTSVFLDSEGAAQQRDNLARALYSVTFSWIVEQINNKLCQDESVW…
47	Spizellomyces__punctatus	47	PF00063	PF03142	PF08766				BI	SPPG_06659T0 | SPPG_06659 | Spizellomyces punctatus DAOM BR117 hypothetical protein (1974 aa)	SPPG_06659T0	SPPG_06659	SPPG_06659	Spizellomyces punctatus DAOM BR117 hypothetical protein (1974 aa)	SPPU_6522	cd00124,cd04190	smart00242	pfam00063,pfam03142,pfam08766,pfam13632	YES	1974	Spizellomyces punctatus DAOM BR117	645134	Eukaryota; Fungi; Chytridiomycota; Chytridiomycetes; Spizellomycetales; Spizellomycetaceae; Spizellomyces.	1318:1653:1.79077e-71	336	CLVTAYTEGEDELRKTIESIAVNKYDDRRKLLFVVADGMIVGSGNDRPTPRIVLDILGVDPAVDPEPLAFRSLGAGTLQYNLAKVYSGLYEIRGHRVPFIVVTKVGAPHERVKPGNRGKRDSQLILMRWLSRVHYGAEMTPLELELWFHVERIIGIRPEFYEYILMVDADTCVDDRAINGLISFMVDDAKVMGLCGETRLSNEKTSWVTMIQVYEYFISHHLSKAFESLFGTVTCLPGCFCMYRIRTPPSPSNPSTPLLVSEGVLHEYSENNVDTLHMKNLLSLGEDRYLTTVMLKNFPGMRTSFTPSAKCTTTAPDRWSVLLSQRRRWINSTVHN	1290:1811:0	522	VAVIGFKFVAALQFRSKKDPEECDKFVMCLVTAYTEGEDELRKTIESIAVNKYDDRRKLLFVVADGMIVGSGNDRPTPRIVLDILGVDPAVDPEPLAFRSLGAGTLQYNLAKVYSGLYEIRGHRVPFIVVTKVGAPHERVKPGNRGKRDSQLILMRWLSRVHYGAEMTPLELELWFHVERIIGIRPEFYEYILMVDADTCVDDRAINGLISFMVDDAKVMGLCGETRLSNEKTSWVTMIQVYEYFISHHLSKAFESLFGTVTCLPGCFCMYRIRTPPSPSNPSTPLLVSEGVLHEYSENNVDTLHMKNLLSLGEDRYLTTVMLKNFPGMRTSFTPSAKCTTTAPDRWSVLLSQRRRWINSTVHNLLELTTLKDLCGFCCFSMRFVVVVDLVATFVQPAA…	1168:1646	479	QYVEYMNKYAQGRVGWSMERLNSLRSNTKIYVRIYSNVYYLTTYFNIAQRPFSPTATGILDQAPNTLDLTSTWNNYRNQDRTEADRTLRCLNAMFYIGTVDTRNTAACRFTNWVLVAASIILVAVIGFKFVAALQFRSKKDPEECDKFVMCLVTAYTEGEDELRKTIESIAVNKYDDRRKLLFVVADGMIVGSGNDRPTPRIVLDILGVDPAVDPEPLAFRSLGAGTLQYNLAKVYSGLYEIRGHRVPFIVVTKVGAPHERVKPGNRGKRDSQLILMRWLSRVHYGAEMTPLELELWFHVERIIGIRPEFYEYILMVDADTCVDDRAINGLISFMVDDAKVMGLCGETRLSNEKTSWVTMIQVYEYFISHHLSKAFESLFGTVTCLPGCFCMYRIRTPP…	MASSFPQPHPLPSHSGSYAGTDIDDLALLSATSSDAIVSHLSARASRGQNYTACGSDCLVAVSSSGSQERVPDEQVENFAATFKSLRGNSIQTGDHNLPAHVWRLAANAYEGVVKAGEDQSVVFSGESGGGKSECRKLFLRQLVALGKTPKKKSRVLSGAVKMETVLEAFGHARLPHSPNASRFGRYTEYQYDSAGKMIGVKLLEFLLDRRRVALGADAFEGERNFNIFYQMLAGSSSEDKDRLGLSSDPSSYHYLGGMGPTSRSTLGRSGTLSRKTTLPRKGTLTRALSLRRNGTIGRGGSNNTSHPIHNLTSDDTEKYEYLGETLKSLGVGRRAQAQLTDILAAILHLGNVTFQDDPDHPNEACTVKNTTALDLAADLLGVSPTHLETTLTYKSKLV…
48	Spizellomyces__punctatus	48	PF08407	PF01644					BI	SPPG_07609T0 | SPPG_07609 | Spizellomyces punctatus DAOM BR117 hypothetical protein (913 aa)	SPPG_07609T0	SPPG_07609	SPPG_07609	Spizellomyces punctatus DAOM BR117 hypothetical protein (913 aa)	SPPU_7435	cd04190		pfam01644,pfam03142,pfam08407	YES	913	Spizellomyces punctatus DAOM BR117	645134	Eukaryota; Fungi; Chytridiomycota; Chytridiomycetes; Spizellomycetales; Spizellomycetaceae; Spizellomyces.	180:504:6.76725e-84	325	VVVTMYNEDHEGFNRTMFALAQNLKYLCEKNKNGWDADGWKKVAICIVADGRSKIHPTVLKVLEVMGVYQDGVAQSAVNGDETTAHIFEYTPQKVLDTKMQLWGPKEGIPPIQTIFCLKEKNAKKINSHRWFFRAFSALLDPRVCVLIDVGTKPSANSLYSLWKAFYRNDQIAGACGEIRADLGQGLTYFKNIMNPLVASQNFEYKISNLLDKSLESAFGYISVLPGAFSAYRWQALQDLGPGQGPLSKYFEGEARVGKPQDSSIFSANLYLAEDRILCFELVAKPNGRWTLHYVNDAKADTDVPESIPEFLSQRRRWLNGSLFA	324:499:2.78181e-18	176	CVLIDVGTKPSANSLYSLWKAFYRNDQIAGACGEIRADLGQGLTYFKNIMNPLVASQNFEYKISNLLDKSLESAFGYISVLPGAFSAYRWQALQDLGPGQGPLSKYFEGEARVGKPQDSSIFSANLYLAEDRILCFELVAKPNGRWTLHYVNDAKADTDVPESIPEFLSQRRRWLN	380:497	118	QNFEYKISNLLDKSLESAFGYISVLPGAFSAYRWQALQDLGPGQGPLSKYFEGEARVGKPQDSSIFSANLYLAEDRILCFELVAKPNGRWTLHYVNDAKADTDVPESIPEFLSQRRRW	MASIRFIEPNIEHADPRASYISDAYEPSVNSGETQLDIYPSETSTPKTWESDTPPGIHQSIPVLYAPGQAGYAEYPPTSTANLYPPADDDELSPVGYDSTLRKRKTTINRRIKTVKLSQTGNFVIKQRVPDEVIKEVQYGKGEEFESMRYTASTCDPDNFVERGYNLRCANYQRRIEIFVVVTMYNEDHEGFNRTMFALAQNLKYLCEKNKNGWDADGWKKVAICIVADGRSKIHPTVLKVLEVMGVYQDGVAQSAVNGDETTAHIFEYTPQKVLDTKMQLWGPKEGIPPIQTIFCLKEKNAKKINSHRWFFRAFSALLDPRVCVLIDVGTKPSANSLYSLWKAFYRNDQIAGACGEIRADLGQGLTYFKNIMNPLVASQNFEYKISNLLDKSLESAFG…
49	Spizellomyces__punctatus	49	PF03142						BI	SPPG_07620T0 | SPPG_07620 | Spizellomyces punctatus DAOM BR117 hypothetical protein (1169 aa)	SPPG_07620T0	SPPG_07620	SPPG_07620	Spizellomyces punctatus DAOM BR117 hypothetical protein (1169 aa)	SPPU_7446	cd04190		pfam00173,pfam03142,pfam13632	YES	1169	Spizellomyces punctatus DAOM BR117	645134	Eukaryota; Fungi; Chytridiomycota; Chytridiomycetes; Spizellomycetales; Spizellomycetaceae; Spizellomyces.	616:953:3.24072e-88	338	LVTAYSEGEEGLRNTMDSLANTTYSDDHKLMFIVADGLITGSGNDKSTPEIIIDMLEMDKNWPTPPAPMSYVAISEGTKRHNMAQVYVAWYNSNGRCIPTILVVKCGTPEEADQPKPGNRGKRDSQIILMSFFQKVTFDDPMAPLDYDLFQKIHYLMGVTPDMFEIVLMVDADTKVAPDSLARMVASMVSDPMVMGLCGETRIANKSESWVSRIQVFEYYLSHHLAKAFESVFGGVTCLPGCFCMYRIKAPKGDGYWVPILCNPDIVATYSENRVDTLHKKNLLLLGEDRFLTTLMLGTFPHRKQIFVPRAFCKTVVPAEFKVLLSQRRRWINSTIHN	588:1106:0	519	SGPLAGSAVSKSPSTYSSPYGLEVYTVMLVTAYSEGEEGLRNTMDSLANTTYSDDHKLMFIVADGLITGSGNDKSTPEIIIDMLEMDKNWPTPPAPMSYVAISEGTKRHNMAQVYVAWYNSNGRCIPTILVVKCGTPEEADQPKPGNRGKRDSQIILMSFFQKVTFDDPMAPLDYDLFQKIHYLMGVTPDMFEIVLMVDADTKVAPDSLARMVASMVSDPMVMGLCGETRIANKSESWVSRIQVFEYYLSHHLAKAFESVFGGVTCLPGCFCMYRIKAPKGDGYWVPILCNPDIVATYSENRVDTLHKKNLLLLGEDRFLTTLMLGTFPHRKQIFVPRAFCKTVVPAEFKVLLSQRRRWINSTIHNLLELVLVRELCGVFCFSMQFVIMLELIGTVVLP…	830:946	117	QVFEYYLSHHLAKAFESVFGGVTCLPGCFCMYRIKAPKGDGYWVPILCNPDIVATYSENRVDTLHKKNLLLLGEDRFLTTLMLGTFPHRKQIFVPRAFCKTVVPAEFKVLLSQRRRW	MRASPLRSRGKKEAEDEPVVREQEESAFRRGPIRTEPRSSSAKELPVIPTVTVSPSRHGGTTSLQQRSGFPHQTSYENLNEIAEGKEKELPAQPFPGVSQKADSHSSSWVPASNALTRQKSVKVDTPSHIRRGSASHIFLDTRAPPTPSVERGTLRRANSIMIRPERAQDEHGERPPAMTMLKEKKKKYDPWTIVSRALTCWIPTFCIERFGRMHDPAVQQAWREKVALCTIITFMCGLLGFLTYGFVATACRTQETVGIDDVRASTPNTFPHRFVINGIVYDVSKILPWHNSLPGFTTGGLPTTHINQLTGVDVTPYFWPPTTPPAACKDLFTAPYAPSCGTSAFPASLTHCHDPTRVARVLAEFPAARIGPVTYEWPDIVFEQSTYMAFKERVLDMR…
50	Spizellomyces__punctatus	50	PF00173	PF00173	PF03142	PF08766			BI	SPPG_07669T0 | SPPG_07669 | Spizellomyces punctatus DAOM BR117 hypothetical protein (1169 aa)	SPPG_07669T0	SPPG_07669	SPPG_07669	Spizellomyces punctatus DAOM BR117 hypothetical protein (1169 aa)	SPPU_7487	cd04190		pfam00173,pfam00173,pfam03142,pfam08766,pfam13632	YES	1169	Spizellomyces punctatus DAOM BR117	645134	Eukaryota; Fungi; Chytridiomycota; Chytridiomycetes; Spizellomycetales; Spizellomycetaceae; Spizellomyces.	508:726:1.30746e-77	219	PGNRGKRDSQMILMKFLNKVHYRSPMTPLDLEMYHHMKNIIGVHPYLYEYILMVDADTEVVPDSLNRLVACMIHDGKIMGICGETKIANEKQSWVTMMQVYEYYISHHMAKAFESLFGSVTCLPGCFSMYRIRTPEKKIPLLISNDIIHDYEENKVDTLHKKNLLSLGEDRYLTTLMLKYFPEYRTKFTADAKCLTIVPDQMSILLSQRRRWINSTIHN	368:872:0	505	ILVIKFLAALQLGSKRQPENHDRFVIMQVPCYTEGEDSLKKTINSLSLLEYDDTRKLLFIVADGIVQGAGNDRPTPDLVLDILGVDRNVQQPETKDYVAIAEGSKGHNKAKIYSGLYHIQARAIPFIVVVKCGKETETTKPGNRGKRDSQMILMKFLNKVHYRSPMTPLDLEMYHHMKNIIGVHPYLYEYILMVDADTEVVPDSLNRLVACMIHDGKIMGICGETKIANEKQSWVTMMQVYEYYISHHMAKAFESLFGSVTCLPGCFSMYRIRTPEKKIPLLISNDIIHDYEENKVDTLHKKNLLSLGEDRYLTTLMLKYFPEYRTKFTADAKCLTIVPDQMSILLSQRRRWINSTIHNLFELLFLPQLCGCMIFSMRFVVFLDLFATLIMPATTGYLV…	606:719	114	QVYEYYISHHMAKAFESLFGSVTCLPGCFSMYRIRTPEKKIPLLISNDIIHDYEENKVDTLHKKNLLSLGEDRYLTTLMLKYFPEYRTKFTADAKCLTIVPDQMSILLSQRRRW	MHESENALSRSRQASVVKSNKIGVELPPSISPDGDGPSDDKKVGDEETAKDTKAAKKAKIKKPKVPQTAARRWWVRFTWLTTWWIPSFLLKSIGGMKSPDVRMAWREKVALCVIILFLCGVMIFFVQFFSKFLCPNANIMSPSEVAQHNTISSRNHLFISWNGYVYDVNSYADRHPDPAFTLLTVAGKDASEWFPRINAKTGALHKSCPQPSGTPPDLPTNTTCLKTGFTTGYCHDTWKLDDSVNVYKETVTFPIYRVASLAYNRNTVYDHAKDTDAWILINGRFYDVTELLKADSWIRSLFPSDLLDYLAYYRGKDASLIANRIDPSWMKCLDNQFFVGVVDDRISAAACHASEYILYGCTGVMVFILVIKFLAALQLGSKRQPENHDRFVIMQVPCY…
51	Spizellomyces__punctatus	51	PF03142						BI	SPPG_08656T0 | SPPG_08656 | Spizellomyces punctatus DAOM BR117 hypothetical protein (801 aa)	SPPG_08656T0	SPPG_08656	SPPG_08656	Spizellomyces punctatus DAOM BR117 hypothetical protein (801 aa)	SPPU_8465	cd04190,cd06435		pfam03142,pfam13632	YES	801	Spizellomyces punctatus DAOM BR117	645134	Eukaryota; Fungi; Chytridiomycota; Chytridiomycetes; Spizellomycetales; Spizellomycetaceae; Spizellomyces.	305:536:1.62268e-54	232	GNRSKRDSQLIIMKFLRSVNFWKNRRDKWSALDIELDQHFKDLGLDPLDFEYFLLTDADTYVLPDGLSRQINVMERDPTILGTTGETAVENKWESITAAAQVYEYFITHRFLKSFESLLGEILVLSGCFAVYRIKQKNPDTGQWEPRLCDDFIIAMYNGSNPYTGEPFELTMHRCNLYKIGEDRFLSTLLLRKFHRMHTEFIPKAICITSVPTSLPILLNQRRRWTNSLIHN	162:655:2.66831e-128	494	VLIVIVIASAYTQFKSYPTNDSLQKGVILHVPCYSETKDVLQKTVDSVADLEYPDEKKLLFLVMDGLIVGKNQKMPTPDILLHDVLFWEGDERDPVTYPSTGVGDLRMNAAQVYSGWHETEHCSVPYIVVVKVGLNDTDISKLGNRSKRDSQLIIMKFLRSVNFWKNRRDKWSALDIELDQHFKDLGLDPLDFEYFLLTDADTYVLPDGLSRQINVMERDPTILGTTGETAVENKWESITAAAQVYEYFITHRFLKSFESLLGEILVLSGCFAVYRIKQKNPDTGQWEPRLCDDFIIAMYNGSNPYTGEPFELTMHRCNLYKIGEDRFLSTLLLRKFHRMHTEFIPKAICITSVPTSLPILLNQRRRWTNSLIHNHIEVFAYDPRSGLRGLALRFVVLV…	405:529	125	QVYEYFITHRFLKSFESLLGEILVLSGCFAVYRIKQKNPDTGQWEPRLCDDFIIAMYNGSNPYTGEPFELTMHRCNLYKIGEDRFLSTLLLRKFHRMHTEFIPKAICITSVPTSLPILLNQRRRW	MNVPSTQPQVPSPLARDARRDRRRRRDQDDGVPPVRRRRMVLWPESSDKWYKAWMIMTRILTFFIPDFILRRLITREDARIAWREKLAVCVLLLLITVIGLFIVLYIPVFWCPDPSIYTPEMVIAPKTRAKLEFLRSLYPQDTFCYYYSWIILVLSGLSGIVLIVIVIASAYTQFKSYPTNDSLQKGVILHVPCYSETKDVLQKTVDSVADLEYPDEKKLLFLVMDGLIVGKNQKMPTPDILLHDVLFWEGDERDPVTYPSTGVGDLRMNAAQVYSGWHETEHCSVPYIVVVKVGLNDTDISKLGNRSKRDSQLIIMKFLRSVNFWKNRRDKWSALDIELDQHFKDLGLDPLDFEYFLLTDADTYVLPDGLSRQINVMERDPTILGTTGETAVENKWES…
52	Spizellomyces__punctatus	52	PF03142	PF03142					BI	SPPG_00877T1 | SPPG_00877 | Spizellomyces punctatus DAOM BR117 hypothetical protein (1321 aa)	SPPG_00877T1	SPPG_00877	SPPG_00877	Spizellomyces punctatus DAOM BR117 hypothetical protein (1321 aa)	SPPU_867	cd04190		pfam03142,pfam07117,pfam13632	YES	1321	Spizellomyces punctatus DAOM BR117	645134	Eukaryota; Fungi; Chytridiomycota; Chytridiomycetes; Spizellomycetales; Spizellomycetaceae; Spizellomyces.	747:973:1.18027e-95	227	GVMKPGNRGKRDSQVLLMQFLTKVMFDDRMTELEFDIFHKLWTITGLHPDKYEAVLMVDADTRIYPDSITHLVACMVRDPKIMGVCGETKIHNKWQSWVTMIQVYEYYISHHLSKAFESVFGGVTCLPGCFSAYRIKAPKGRSGQWVPILANPDVVEAYSENIVDTLHMKNLLLLGEDRYLTTLMLKAFPKRRNVFVPRAICKTVVPDSFPVLLSQRRRWINSTIHN	569:1122:0	554	LMHTLVMIPCYSEGYASIRATLDSLAHAYYPSTHKTLFVIADGIVQGSGEAKPTPEYLIDMMEIDERFRDDDPRWGGIPEAYSYVAIANGTKRKNYARVYAGWYRYAIKEGKQKGGKKGERAVSVSYPDDKAGVDGDSEKQQKLSRSMSRTVKNRKDGKVPMILVVKVGNEEERNPDSGVMKPGNRGKRDSQVLLMQFLTKVMFDDRMTELEFDIFHKLWTITGLHPDKYEAVLMVDADTRIYPDSITHLVACMVRDPKIMGVCGETKIHNKWQSWVTMIQVYEYYISHHLSKAFESVFGGVTCLPGCFSAYRIKAPKGRSGQWVPILANPDVVEAYSENIVDTLHMKNLLLLGEDRYLTTLMLKAFPKRRNVFVPRAICKTVVPDSFPVLLSQRRRWI…	849:966	118	QVYEYYISHHLSKAFESVFGGVTCLPGCFSAYRIKAPKGRSGQWVPILANPDVVEAYSENIVDTLHMKNLLLLGEDRYLTTLMLKAFPKRRNVFVPRAICKTVVPDSFPVLLSQRRRW	MPSHPDNGQDGEHNVCRSESREGLVAPVRYTESHGPRVIASNGKTRKSRTADPGSYPAGMPLPPNSFGPPIGTGRASNTAPSRQSTQVPRTNTSEGDLRRKKSLVRQSRGHGKNGAGRDLERRISAHSTLTRNDTLHRRSLGRNKAEIKQRTTCWTVAVKMLTCYLPAPLLKFSGIKDPLIQMAFREKIALCIIIGFCMLFVGFLTFGFNAVACRHIGQNVNYKQLVGSSSFAIRGKMYDASKALEILNGNRQPVLDYVQVAGEDLSVLFPVSNGKCRKLFGDAQPFPCTLTGVWPPAAGQVTGCPFAGLPFNPLAAIRPQADYFLDYDVVKASTDLLVYNGNVLNISRLAETPELFGDKFYQIVQKNRGRDATKVFTSKNGLKDRADCLDEIFRIARV…
53	Spizellomyces__punctatus	53	PF00063	PF00173	PF03142	PF08766			BI	SPPG_00937T0 | SPPG_00937 | Spizellomyces punctatus DAOM BR117 hypothetical protein (1816 aa)	SPPG_00937T0	SPPG_00937	SPPG_00937	Spizellomyces punctatus DAOM BR117 hypothetical protein (1816 aa)	SPPU_925	cd00124,cd04190	smart00242,smart01104	pfam00063,pfam00173,pfam03142,pfam08766,pfam13632	YES	1816	Spizellomyces punctatus DAOM BR117	645134	Eukaryota; Fungi; Chytridiomycota; Chytridiomycetes; Spizellomycetales; Spizellomycetaceae; Spizellomyces.	1172:1504:4.27435e-73	333	ICQVPCYTEGAESLQKTLESLAVLRYDDKRKLLFVICDGMIIGSGNDRPTPRIVLDILGVDPNHDPEPFSFQSLGVGDKQHNMGKVYSGLYEVQGHSVPYIVVVKVGKASERSRPGNRGKRDSQMILMRFLSRVHFNSEMNPLELELYHHMKNIIGVNPSFYEYILMVDADTEVSRDSLNRMISSMIHDSKIMGLCGETLLANEKVSWTSMIQVYEYFISHHLAKAFESLFGSVTCLPGCFCMYRVRTPTKNVPLLIAPSVINDYSENRVDTLHMKNLLHLGEDRYLTTLMMKHFPHLKTSFTNDAQCRTNAPDQWSVLLSQRRRWINSTVHN	1145:1654:0	510	VAVIGFKFLAALQFTSAKEPEEHDKFVICQVPCYTEGAESLQKTLESLAVLRYDDKRKLLFVICDGMIIGSGNDRPTPRIVLDILGVDPNHDPEPFSFQSLGVGDKQHNMGKVYSGLYEVQGHSVPYIVVVKVGKASERSRPGNRGKRDSQMILMRFLSRVHFNSEMNPLELELYHHMKNIIGVNPSFYEYILMVDADTEVSRDSLNRMISSMIHDSKIMGLCGETLLANEKVSWTSMIQVYEYFISHHLAKAFESLFGSVTCLPGCFCMYRVRTPTKNVPLLIAPSVINDYSENRVDTLHMKNLLHLGEDRYLTTLMMKHFPHLKTSFTNDAQCRTNAPDQWSVLLSQRRRWINSTVHNLLELMFLPQLCGFCCFSMRFVVILDLFSTLVQPVMMLYI…	1384:1497	114	QVYEYFISHHLAKAFESLFGSVTCLPGCFCMYRVRTPTKNVPLLIAPSVINDYSENRVDTLHMKNLLHLGEDRYLTTLMMKHFPHLKTSFTNDAQCRTNAPDQWSVLLSQRRRW	MGRSKKVLAPGDSKEDLILLPNLTDDVVFANLKDRYSRNQIFTRIGASALVVVNPVKTLESFSDGTSSQYAAWAKDTSEEKVPLPAHIFDLASSVFYHMLRNQQDQSVVFCGESGSGKTEARKLLVRQLIALSRNAKKKSKVHSGVMKTETVLDAFGTARTLTNPNSSRFGRYTEYQYDERGKMVGAKMLDYLLEKSRVSHTPAEERNFHIFYYLLAGATPEEKIQWRLQDAGHFSYLQTPRHARLTTEDQIKFGELRDHLKSLGVGRRLQAQIYQLMAATLHLGNVTFQDDPEKPQEACTVKNQEALEIAAELLGVAARNLEAALTLRTKLVYRDVVTVFLNAEDAASQRDSLAKTLYSLVFSWLVEHINSRLCKEDCATFVGVVDLTGFEDSKSNGF…
54	Spizellomyces__punctatus	54	PF08407	PF01644	PF03142				BI	SPPG_09498T0 | SPPG_09498 | Spizellomyces punctatus DAOM BR117 hypothetical protein (892 aa)	SPPG_09498T0	SPPG_09498	SPPG_09498	Spizellomyces punctatus DAOM BR117 hypothetical protein (892 aa)	SPPU_9328	cd04190		pfam01644,pfam03142,pfam08407	YES	892	Spizellomyces punctatus DAOM BR117	645134	Eukaryota; Fungi; Chytridiomycota; Chytridiomycetes; Spizellomycetales; Spizellomycetaceae; Spizellomyces.	179:498:1.55985e-92	320	IVMTMYNEDEELFAKTMTSVQKNIAYLCSDKCPVSWGPNGWTNVVVCIVSDGRTKIHKRVLTMLQAMGVYAPGLERTQVEGKNVTGHLYEFTTQIAVDRDLKVRTHKDGIVPVQVLFCLKEKNAKKINSHRWFFNAFGPLLKPNVCVLLDVGTKPTGTSIYHLWRAFDRDPQVGGACGEIAAELGGACGNLLNPLVAAQNFEYKMSNILDKPLESVFGYIQVLPGAFSAYRYAALQNSSLTTGPLASYFQGESHTGETDVFKANMYLAEDRILCFELVTKRNENWILKYVKNARAETDVPAALPELVSQRRRWLNGSFFA	324:706:3.43035e-17	383	CVLLDVGTKPTGTSIYHLWRAFDRDPQVGGACGEIAAELGGACGNLLNPLVAAQNFEYKMSNILDKPLESVFGYIQVLPGAFSAYRYAALQNSSLTTGPLASYFQGESHTGETDVFKANMYLAEDRILCFELVTKRNENWILKYVKNARAETDVPAALPELVSQRRRWLNGSFFAAVHSVTNYRLFWRSSHSMPRKMLFTFQELYNIFNLVFSWFGIGNFYLTFHFLFQGTRDSTTDPFGGAGMTIFVVLRYFYFAAIGILFIISFGNRPQGSKNLYYAILVLMAIIMGFLLFMGGHTVYQGIPKTAAQWAAIGDLLVNQPAFRDIIISLGSTYGLYVLSSLIHLDPWHVITSMAQYMLLLPVYINVFMVYAFCNLHDISWGT	377:491	115	QNFEYKMSNILDKPLESVFGYIQVLPGAFSAYRYAALQNSSLTTGPLASYFQGESHTGETDVFKANMYLAEDRILCFELVTKRNENWILKYVKNARAETDVPAALPELVSQRRRW	MEGYLYPPAQQYTPSDGQAAKTSVSGPRPMRSENVGVSSARRSQGEIQPAVVMPPPGFNPYSRSGTGSHPASPTPPRANLGGNEKRVEFPSAQASPRPSAPSSPAPVRPSLPHPPSQDTLASSLRVSSASTDASVLPAIAMRTVSSYTAVTCDPDVFSRPDAGYDLRPRLLGRDTELFIVMTMYNEDEELFAKTMTSVQKNIAYLCSDKCPVSWGPNGWTNVVVCIVSDGRTKIHKRVLTMLQAMGVYAPGLERTQVEGKNVTGHLYEFTTQIAVDRDLKVRTHKDGIVPVQVLFCLKEKNAKKINSHRWFFNAFGPLLKPNVCVLLDVGTKPTGTSIYHLWRAFDRDPQVGGACGEIAAELGGACGNLLNPLVAAQNFEYKMSNILDKPLESVFGYIQ…
1283	Rozella__allomycis__CSF55	1283	PF12796	PF13637	PF00173	PF03142			NCBI	gi|528892935|gb|EPZ33276.1| Fungal chitin synthase domain-containing protein [Rozella allomycis CSF55]	EPZ33276.1	528892935	O9G_001627	Fungal chitin synthase domain-containing protein	ROAL_2534	cd00204,cd04190		pfam00173,pfam03142,pfam12796,pfam13632,pfam13637,pfam13857	YES	1098	Rozella allomycis CSF55	988480	Eukaryota; Fungi; Cryptomycota; Rozella.	539:875:3.27848e-83	337	LVTCYSEGTESLKTTFDSLVATDYDNRKKLLFVIADGNVMGSGNAKSTPELCKDLMEYEPWSTDPVPQAYCSIAEGPKQINMAKVYAGWYEHAGNRVPMIFVEKCGGPSEANGPKAGNRGKRDSQILLMQFFSTVTFNERMTPLDYELFWKIQKLTGLYAIDYDIVAMVDADTLVKRDSIKRMVFSMERDPKVMGLCGETKIANKRTNWVTKIQVYEYYISHHLGKSFESIFGGVTCLPGCFCMYRFKVRNKDGTIVPILANPDIVQSYSENKIETLHKKNLLLLGEDRYLTTLMLRAFPKRKLIFVPNAVCKTVVPDEFKVLLSQRRRWINSTIHN	511:1024:0	514	SAVVFNWFISNSLGKISRTKIPKSNVVMLVTCYSEGTESLKTTFDSLVATDYDNRKKLLFVIADGNVMGSGNAKSTPELCKDLMEYEPWSTDPVPQAYCSIAEGPKQINMAKVYAGWYEHAGNRVPMIFVEKCGGPSEANGPKAGNRGKRDSQILLMQFFSTVTFNERMTPLDYELFWKIQKLTGLYAIDYDIVAMVDADTLVKRDSIKRMVFSMERDPKVMGLCGETKIANKRTNWVTKIQVYEYYISHHLGKSFESIFGGVTCLPGCFCMYRFKVRNKDGTIVPILANPDIVQSYSENKIETLHKKNLLLLGEDRYLTTLMLRAFPKRKLIFVPNAVCKTVVPDEFKVLLSQRRRWINSTIHNLMELVFVRELCGIFCCSMQFVVVLELIGTVVLPI…	752:868	117	QVYEYYISHHLGKSFESIFGGVTCLPGCFCMYRFKVRNKDGTIVPILANPDIVQSYSENKIETLHKKNLLLLGEDRYLTTLMLRAFPKRKLIFVPNAVCKTVVPDEFKVLLSQRRRW	MPIDQSVSNSRVSSDKDYWFEMAAKNNADAMKNRKGRTALIAASRYGSTEVVKWLCSINNTNINESDNEGQSALHFAVMGGSDFMQIVESLLSKGANTDKRNKHSWTPLMMAAYDGQLGLCKVLMTYGADPTSTNQQGKTVLDLAQESGNPDVIELIESAVSKIMEMPETAIEMSSAATSLNELNRNSNVPGSLLAQRSLRRKLTRHDQPPTLTKLPKSQTYPERKRQDMKDAITPHPSIKPVDSINETTFAGSCWRFFSLMVTFWAPSFILSSFGMKDPQVRQAWREKMASCFIILLVSALLAFLSFGFSQLVCVPYPKISTSQFQGMTATIIRGNVYEMNSLIQGHHGASKSALQGFVGNDANLPFSVSSLCPAALPSNVSCANTFCHSTAMLAKAT…
1284	Rozella__allomycis__CSF55	1284	PF00173	PF03142					NCBI	gi|528893313|gb|EPZ33633.1| Fungal chitin synthase domain-containing protein [Rozella allomycis CSF55]	EPZ33633.1	528893313	O9G_000408	Fungal chitin synthase domain-containing protein	ROAL_2891	cd04190		pfam00173,pfam03142,pfam13632	YES	1011	Rozella allomycis CSF55	988480	Eukaryota; Fungi; Cryptomycota; Rozella.	524:861:6.34353e-91	338	LVTCYSEGEEGIRDTIQSLTETSYDDDQKLIFVVADGLIKGSGNDKSTPDIILGIIDLDPRFDEPEAKSYVAIADGSKRHNMAKVYCGHYTSNGHRAPVIVVVKCGTPAEAKTAKPGNRGKRDSQIILMSFFSKVLFDDRMSPLEYDLFEKMILLTGVFPDQFELILMVDADTKVKTTSLNKMVNAMRDDKLIMGLCGETKIENKAESWVTAIQVFEYYISHHLAKAFESIFGGVTCLPGCFCMYRIKAPKGDSGYWVPILANPDIINQYSENITDTLHKKNLLLLGEDRFLTTLMLRIFPTRKMMFVPRATCKTTVPAQFRVLLSQRRRWINSTIHN	520:1007:0	488	YTILLVTCYSEGEEGIRDTIQSLTETSYDDDQKLIFVVADGLIKGSGNDKSTPDIILGIIDLDPRFDEPEAKSYVAIADGSKRHNMAKVYCGHYTSNGHRAPVIVVVKCGTPAEAKTAKPGNRGKRDSQIILMSFFSKVLFDDRMSPLEYDLFEKMILLTGVFPDQFELILMVDADTKVKTTSLNKMVNAMRDDKLIMGLCGETKIENKAESWVTAIQVFEYYISHHLAKAFESIFGGVTCLPGCFCMYRIKAPKGDSGYWVPILANPDIINQYSENITDTLHKKNLLLLGEDRFLTTLMLRIFPTRKMMFVPRATCKTTVPAQFRVLLSQRRRWINSTIHNLLELILVRDLCGTFCCSMQFVIFMELFGSVVLPAAISFTIVLIVMSLISTPQIIPLI…	737:854	118	QVFEYYISHHLAKAFESIFGGVTCLPGCFCMYRIKAPKGDSGYWVPILANPDIINQYSENITDTLHKKNLLLLGEDRFLTTLMLRIFPTRKMMFVPRATCKTTVPAQFRVLLSQRRRW	MSGENRRRSSKKLPDPPIVNEEPLNDVGTPSKNRRNVPTVFMMNPDLPAPIETNIPTSSLDSPSHTTLKALKAKSPSVAKHSHMTTSQSTETLESNIYNKLLVVKELTTSNDKLIDGTKDHLSNVRQMHLQPITRQRSLVRPERSRSRIRTKSVAPPTFSSHPDDELKPDQAKPAGDWWKGVTSFFTWWIPTFCLSKCGGMRDSLVQQAWREKFTLCSIIFLLCVMLGYITFGLQMTICPEPKNPVTLFKNVPQMFSEKPWVAAKGKILNAQGFGELKGVSSKDVSALFQASSFCQTAGFGTTPVACQISGLTLAKCLDPSSIGANSIGDVAYEWADVKSSSTRIVVNGRVWDFQAIAAGAKNPFGDTVDQLMKKHAGQDATRAVLLLTKNDNNIYQCL…
1285	Rozella__allomycis__CSF55	1285	PF00063	PF00173	PF03142	PF08766			NCBI	gi|528893697|gb|EPZ33986.1| Fungal chitin synthase domain-containing protein [Rozella allomycis CSF55]	EPZ33986.1	528893697	O9G_004391	Fungal chitin synthase domain-containing protein	ROAL_3244	cd00124,cd04190	smart00242	pfam00063,pfam00173,pfam03142,pfam08766,pfam13632	YES	1652	Rozella allomycis CSF55	988480	Eukaryota; Fungi; Cryptomycota; Rozella.	1056:1368:6.86539e-77	313	VPCYTEGEESLRKTLDSLAVLRYDDKRKPTPRIVLDILGVDPSIDPEPLSFISIGEGSKQHNMGKVYSGLYECAGHRVPFIVIIKTGKPSERSRPGNRGKRDSQMILMKFLNKIHYDTPMTPLELEIYYQIKNVIGVDPSYYEYCLMVDADTEVKPDSLTRMVSNMIHDTKIMGICGETQIANEKDSWVTMIQVYEYYISHYIAKAFESLFGTVTCLPGCFCMYRIKTAHKQQALIASNQIIAEYSENNVDTLHKKNLLSLGEDRYLTTLMLKYFPDYKTRFIGDAQCMTVVPDKWSVLLSQRRRWINSTIHN	1027:1513:0	487	AIMAFKFISALQFGMKPEPEELDKFVILQVPCYTEGEESLRKTLDSLAVLRYDDKRKPTPRIVLDILGVDPSIDPEPLSFISIGEGSKQHNMGKVYSGLYECAGHRVPFIVIIKTGKPSERSRPGNRGKRDSQMILMKFLNKIHYDTPMTPLELEIYYQIKNVIGVDPSYYEYCLMVDADTEVKPDSLTRMVSNMIHDTKIMGICGETQIANEKDSWVTMIQVYEYYISHYIAKAFESLFGTVTCLPGCFCMYRIKTAHKQQALIASNQIIAEYSENNVDTLHKKNLLSLGEDRYLTTLMLKYFPDYKTRFIGDAQCMTVVPDKWSVLLSQRRRWINSTIHNMFELMFLSQLCGFCMFSMRFVVFIDLLATLIMPATFGYLVYLIYDSVSNQTVPVESL…	177:1361	1185	QTLEYLLEKTRVSNCPKGERNFHVFYVFLAGLSMQEKQEFRLTEKKFEYLDATSFDADDEMFFKDFKSALKSSGLNSKYQKQILQCIAAILHLGNIEFYNEENGKNQEDARIRNRDVLEYSATLLGVTPEALESVLITRTRLIKKQLCTVFLNAEHAKVAVATLCKMIYSLLFSWIVEFINGKISSKSFSNVIGIADFPGFESTNVNRFEQLCINYADERLKNFFNHFAFDSEIQCYVEDNINISFPKYVDNSNCLLLFSNKNNGLFSILDEETLRKTKGKDISVLESYNKSHADNPYFATPESNKRSFSIKHYAGVVTYDVSKFVERNKDTISADITESHPKDEKVIVNAQQPKLPIRQPSVLKKKKEEVKEKVEERVVEGQTVVSQFSVAIDQLLEA…	MPLETFADLSDLPSTDETSIINNLNDRLKNHDIYTSIGTSTLISINPCLQTDLYTDEKTQLYAQSIEKSFEKPPHIFRTAGQALHDMIATGRNQTIITMGETGSGKTEAAKLITNQILTTVPAASKKEAKLRQRIIKSNIVLETMGNARTFLNPNASRFGKFVELQFDTQGRLVGAQTLEYLLEKTRVSNCPKGERNFHVFYVFLAGLSMQEKQEFRLTEKKFEYLDATSFDADDEMFFKDFKSALKSSGLNSKYQKQILQCIAAILHLGNIEFYNEENGKNQEDARIRNRDVLEYSATLLGVTPEALESVLITRTRLIKKQLCTVFLNAEHAKVAVATLCKMIYSLLFSWIVEFINGKISSKSFSNVIGIADFPGFESTNVNRFEQLCINYADERLKN…
1286	Rozella__allomycis__CSF55	1286	PF00173	PF03142					NCBI	gi|528896297|gb|EPZ36206.1| Fungal chitin synthase domain-containing protein [Rozella allomycis CSF55]	EPZ36206.1	528896297	O9G_002272	Fungal chitin synthase domain-containing protein	ROAL_5464	cd04190		pfam00173,pfam03142,pfam13632	YES	959	Rozella allomycis CSF55	988480	Eukaryota; Fungi; Cryptomycota; Rozella.	425:760:2.96416e-89	336	LVTCYSEGEESIRSTIESLAETDYQDKRKLLFIIADGLITGSGNPKSTPDTILDMIDIDDAFPEPIPMSYSAVADGSKQHNMAKVYIGEFKSRGHVVPVIVVVKCGTPEESKLPKPGNRGKRDSQLILMNFFQKVLFDDRMCPLEYEMFTKLHYLMGVTPDRFEIVLMVDADTRVLPDSLGKMVCAMRRDNMVMGLCGETRIHNKRTSWVTSIQVFEYYISHHLGKAFESVFGGVTCLPGCFCMYRIKAFKNGSWVPIISNPEIIEEYSQNVVQTLHEKNLLLLGEDRFLTTLMLKTFPHRKLIFVPNAVCKTVVPDEFKVLLSQRRRWINSTIHN	421:908:0	488	FVVLLVTCYSEGEESIRSTIESLAETDYQDKRKLLFIIADGLITGSGNPKSTPDTILDMIDIDDAFPEPIPMSYSAVADGSKQHNMAKVYIGEFKSRGHVVPVIVVVKCGTPEESKLPKPGNRGKRDSQLILMNFFQKVLFDDRMCPLEYEMFTKLHYLMGVTPDRFEIVLMVDADTRVLPDSLGKMVCAMRRDNMVMGLCGETRIHNKRTSWVTSIQVFEYYISHHLGKAFESVFGGVTCLPGCFCMYRIKAFKNGSWVPIISNPEIIEEYSQNVVQTLHEKNLLLLGEDRFLTTLMLKTFPHRKLIFVPNAVCKTVVPDEFKVLLSQRRRWINSTIHNLLELVRVRELCGIFCFSMQFVVFLELIGTVVLPAAIIFTFVLLYTTFTTPNPQIIPLAL…	638:753	116	QVFEYYISHHLGKAFESVFGGVTCLPGCFCMYRIKAFKNGSWVPIISNPEIIEEYSQNVVQTLHEKNLLLLGEDRFLTTLMLKTFPHRKLIFVPNAVCKTVVPDEFKVLLSQRRRW	MTDEADIHKQAAKILAHPSMKSAKDIPIVRRRSLIDPTRAPSTRRKLISQPVDKKDETRFHPWKWFSYLITFWAPPFALRLCGKRDKATQQGFREKIALCFIILILCAAVAFLTFGLQRTLCPPSESSESRKRVSSFVNNPGPFVSVFGNVYAMSDISNIANDPNFPFSQIGTDLTLYFPPSPDICNQSPTVAGSFKFPCSGSQCMDRNLLQGLKTNALFFLWADISKNYIFPCSGSQCMDRNLLQGLKTNALFFLWADISKNYIVYNGEVMDMSSYVSQGNQFLGPVVNDLILKNLGKDVTVALKRLDQSGRTAKCLVQTFKVGNVDKETRGCFAAQLIMMISLVIIVCVIIVRFLMAVTFDWFMSSQLDKFSRDKVAKQNAQRMSRYTLPKANRMSV…
878	Macrophomina__phaseolina__MS6	878	PF00173	PF03142					NCBI	gi|407929400|gb|EKG22230.1| Cytochrome b5 [Macrophomina phaseolina MS6]	EKG22230.1	407929400	MPH_00409	Cytochrome b5	MAPH_13389	cd04190		pfam00173,pfam03142,pfam12871,pfam13632	YES	1116	Macrophomina phaseolina MS6	1126212	Eukaryota; Fungi; Dikarya; Ascomycota; Pezizomycotina; Dothideomycetes; Dothideomycetes incertae sedis; Botryosphaeriales; Botryosphaeriaceae; Macrophomina.	582:930:1.92897e-102	349	CLVTTYSEGEEGIRTTLDSIATTEYPNSHKLILVICDGIIKGKGEEFSTPEICLGMMKDHAVLPDEVQPHSYVAVASGAKRHNMAKIYSGFYDYGDNSRIPLEKQQRVPMMLVVKCGTPDEATKSKPGNRGKRDSQIILMSFLQKVMFDERMTELEFEMFNGIWKITGISPDFYEIVLMVDADTKVYPDSLTHMISAMVKDPEIMGLCGETKIANKRQSWVSMIQVFEYFISHHQAKSFESVFGGVTCLPGCFCMYRIKAPKGGQNYWVPILANPDVVEHYSENVVDTLHKKNLLLLGEDRYLSTLMLKTFPKRKQVFVPQAVCKTTVPDEFKVLLSQRRRWINSTVHN	554:1082:0	529	PAGFIHEAVVPQPPPEWQPFGYPLAHSICLVTTYSEGEEGIRTTLDSIATTEYPNSHKLILVICDGIIKGKGEEFSTPEICLGMMKDHAVLPDEVQPHSYVAVASGAKRHNMAKIYSGFYDYGDNSRIPLEKQQRVPMMLVVKCGTPDEATKSKPGNRGKRDSQIILMSFLQKVMFDERMTELEFEMFNGIWKITGISPDFYEIVLMVDADTKVYPDSLTHMISAMVKDPEIMGLCGETKIANKRQSWVSMIQVFEYFISHHQAKSFESVFGGVTCLPGCFCMYRIKAPKGGQNYWVPILANPDVVEHYSENVVDTLHKKNLLLLGEDRYLSTLMLKTFPKRKQVFVPQAVCKTTVPDEFKVLLSQRRRWINSTVHNLMELVLVRDLCGTFCFSMQFVV…	806:923	118	QVFEYFISHHQAKSFESVFGGVTCLPGCFCMYRIKAPKGGQNYWVPILANPDVVEHYSENVVDTLHKKNLLLLGEDRYLSTLMLKTFPKRKQVFVPQAVCKTTVPDEFKVLLSQRRRW	MNVRPSTTGNDPLTENHDEAETASSESTDIKSLAPKAQQRSTGNNYYNEKKEAHSRHAGADRRLQRRSTRQEASKKDKDAKTRERIRNGERPPSLWSVYCAIITFWAPGCLLACFGKPQKAQQQAWREKIGLISIILLIAAFVGFLTFGFTQTVCPNGGPMRLRVNKVDTGYMIIHGKAYDLSRSSHPWVRGIPEGANVLFDLPEKQGGKDGSFLFQNVNGHCKGLISAADGSDVPTQDNGAELAWYFPCNTFNQDGSSKPNFTVPYYNGWACHTSANARNAFYSLASDGDVFFTWDDVKNSSRNLMVYNGDVLDLNLLEWFNTSQVSYPSRFDEIRQNSALRGIDITRSFTSAQDKQIARCFTEIIKVGSIDTESIGCIASKVVLYVSLAFILSIVMA…
879	Macrophomina__phaseolina__MS6	879	PF08407	PF01644					NCBI	gi|407916924|gb|EKG10252.1| Chitin synthase [Macrophomina phaseolina MS6]	EKG10252.1	407916924	MPH_12634	Chitin synthase	MAPH_1411	cd04190		pfam01644,pfam03142,pfam08407	YES	904	Macrophomina phaseolina MS6	1126212	Eukaryota; Fungi; Dikarya; Ascomycota; Pezizomycotina; Dothideomycetes; Dothideomycetes incertae sedis; Botryosphaeriales; Botryosphaeriaceae; Macrophomina.	205:534:1.22615e-90	330	IAITYYNEDKVLTARTLHGVMQNIRDIVNLKKSEFWNKGGPAWQKIVVCLVFDGIDPCDKGTLDVLATVGIYQDGVMKRDIDGKETTAHIFEYTTQLSVTPNQQLIRPHDDSSSTFPPVQMMFCLKQKNSKKINSHRWLFTAFGRILNPEVVILIDAGTKPGPKSLLALWEGFYNDKDLGGACGEIHAMLGKGWKNLINPLVAAQNFEYKISNILDKPLESSFGYVSVLPGAFSAYRFRAIMGRPLEQYFHGDHTLSAILGKKGIEGMNIFKKNMFLAEDRILCFELVAKAGSKWHLTYVKASKGETDVPEGAAEFIGQRRRWLNGSFAA	351:545:1.7062e-19	195	LNPEVVILIDAGTKPGPKSLLALWEGFYNDKDLGGACGEIHAMLGKGWKNLINPLVAAQNFEYKISNILDKPLESSFGYVSVLPGAFSAYRFRAIMGRPLEQYFHGDHTLSAILGKKGIEGMNIFKKNMFLAEDRILCFELVAKAGSKWHLTYVKASKGETDVPEGAAEFIGQRRRWLNGSFAASVYALMHFSRM	409:527	119	QNFEYKISNILDKPLESSFGYVSVLPGAFSAYRFRAIMGRPLEQYFHGDHTLSAILGKKGIEGMNIFKKNMFLAEDRILCFELVAKAGSKWHLTYVKASKGETDVPEGAAEFIGQRRRW	MAHEQGQYKMGDVDHPRQDQHDAAYEGDSLLHPSPFEDHHMNAPPRPVSAYSLTETYADGSSSATPYSYNAAGYNEADDVYGGADAATQFGVNQDRAPSPYSRSETSSTEAWRQRQQPGGAGGLKRAATRKVRLVQGAVLSADYPVPSAIQNAIQAKYRNDLESGSEEFTHMRYTAATCDPNDFTLKNGYNLRPAMYNRHTELLIAITYYNEDKVLTARTLHGVMQNIRDIVNLKKSEFWNKGGPAWQKIVVCLVFDGIDPCDKGTLDVLATVGIYQDGVMKRDIDGKETTAHIFEYTTQLSVTPNQQLIRPHDDSSSTFPPVQMMFCLKQKNSKKINSHRWLFTAFGRILNPEVVILIDAGTKPGPKSLLALWEGFYNDKDLGGACGEIHAMLGKGWK…
880	Macrophomina__phaseolina__MS6	880	PF08407	PF01644					NCBI	gi|407918768|gb|EKG12033.1| Chitin synthase [Macrophomina phaseolina MS6]	EKG12033.1	407918768	MPH_10856	Chitin synthase	MAPH_3192	cd04190		pfam01644,pfam03142,pfam08407,pfam11029	YES	930	Macrophomina phaseolina MS6	1126212	Eukaryota; Fungi; Dikarya; Ascomycota; Pezizomycotina; Dothideomycetes; Dothideomycetes incertae sedis; Botryosphaeriales; Botryosphaeriaceae; Macrophomina.	264:583:3.23315e-92	320	IAITMYNEEDELFARTLTGVIKNIEYMNSRTNSKTWGKDAWKKIVVCVVSDGRAKINPRTRAVLAGLGVYQDGIAKQQVNGKEVTAHIYEYTTQMSLEIKKGIVNVKKGNTPIQMLFCLKEKNQKKINSHRWFFQAFGSVLDPNICVLIDAGTKPGKDSIYQLWKAFDLEPMCAGACGEIKAMLVHGKKLLNPLVATQNFEYKMSNILDKPLESAFGFISVLPGAFSAYRYVALQNDKTGQGPLEKYFAGEKMHGANAGIFTANMYLAEDRILCFELVAKRNCHWILQYVKSATGETDVPVEMADFILQRRRWLNGSFFA	408:578:1.97032e-14	171	ICVLIDAGTKPGKDSIYQLWKAFDLEPMCAGACGEIKAMLVHGKKLLNPLVATQNFEYKMSNILDKPLESAFGFISVLPGAFSAYRYVALQNDKTGQGPLEKYFAGEKMHGANAGIFTANMYLAEDRILCFELVAKRNCHWILQYVKSATGETDVPVEMADFILQRRRWLN	461:576	116	QNFEYKMSNILDKPLESAFGFISVLPGAFSAYRYVALQNDKTGQGPLEKYFAGEKMHGANAGIFTANMYLAEDRILCFELVAKRNCHWILQYVKSATGETDVPVEMADFILQRRRW	MSYNRLGSAGNVHDEDDYTYNNNNNNNTMDPRRPHRTPSPGNPFNGYQLDDRPYGGQPLEIPMGPGPGPGTPGDRLQTQPTYSVENVQNTYGHNEQYEADHRYSPGGYHDDYAIDPNAHHDAYFNQPYNPSPHEEHQQYWQDEGDNRPMLQPDNAYGPDPTHPISPSMDAGEYFDAPKPTPSPAPIRRWKTVKEVQLFNGNLVLDCPIPPRLLNQVPHAQPPERDEFTHMRYSAATCDPADFYSDRFTLRQRLFAKPRHTELFIAITMYNEEDELFARTLTGVIKNIEYMNSRTNSKTWGKDAWKKIVVCVVSDGRAKINPRTRAVLAGLGVYQDGIAKQQVNGKEVTAHIYEYTTQMSLEIKKGIVNVKKGNTPIQMLFCLKEKNQKKINSHRWFFQA…
881	Macrophomina__phaseolina__MS6	881	PF00063	PF00173	PF03142	PF08766			NCBI	gi|407921008|gb|EKG14177.1| Cytochrome b5 [Macrophomina phaseolina MS6]	EKG14177.1	407921008	MPH_08630	Cytochrome b5	MAPH_5336	cd00124,cd04190	smart00242	pfam00063,pfam00173,pfam03142,pfam08766,pfam13632	YES	1857	Macrophomina phaseolina MS6	1126212	Eukaryota; Fungi; Dikarya; Ascomycota; Pezizomycotina; Dothideomycetes; Dothideomycetes incertae sedis; Botryosphaeriales; Botryosphaeriaceae; Macrophomina.	1355:1573:1.86362e-67	219	PGNRGKRDSQMVLMRFLNRVHYNLPMTPMELEMHHQIRNIIGVNPTFYEFLLQIDADTVVAPDAATRFVASFLHDTRLIAVCGETALSNAKHSFVTMMQVYEYYISHNLTKAFESLFGSVTCLPGCFSMYRIRAAETGKPLFVSKEVVENYAINRVDTLHMKNLLHLGEDRYLTTLLLKYHSQFKTKYIMRAHAWTIAPDSFAVFMSQRRRWINSTVHN	1214:1722:0	509	VSVIAFKFLAALQFGRKNVPENLDKFVICTVPVYTEDEESLRRAIDSAARMKYDDKRKLLFIVCDGMIIGQGNDRPTPRIVLDILGVSEAVDPEPLSFESLGEGMKQHNMGKIYSGLYEVQGHIVPFIVVVKVGKPSEVQKPGNRGKRDSQMVLMRFLNRVHYNLPMTPMELEMHHQIRNIIGVNPTFYEFLLQIDADTVVAPDAATRFVASFLHDTRLIAVCGETALSNAKHSFVTMMQVYEYYISHNLTKAFESLFGSVTCLPGCFSMYRIRAAETGKPLFVSKEVVENYAINRVDTLHMKNLLHLGEDRYLTTLLLKYHSQFKTKYIMRAHAWTIAPDSFAVFMSQRRRWINSTVHNLMELIPLQQLCGFCCFSMRFVVFLDLLSTIVQPVIVGYL…	1453:1566	114	QVYEYYISHNLTKAFESLFGSVTCLPGCFSMYRIRAAETGKPLFVSKEVVENYAINRVDTLHMKNLLHLGEDRYLTTLLLKYHSQFKTKYIMRAHAWTIAPDSFAVFMSQRRRW	MALNSMGSNAQFAQASLPSLPAHLQSDTHLTAHLASRFHAHYPTAQLSSHAIISLNTYTSSAHGPDGGREGSAMAATQDMAKRAWARLGHRSENQAIVFLGESGAGKTTLRCHLLSALLSFSSTPLSAKLSYASFVFDTLTSTKSLTTPIASKAGLFLELQYDTSSSTHPMLIGGKILDHRLERSRIASVPTGERSFHVLYYLLAGTSPAEKEHLGLNIGMGEAGSRISTGGAKRWRYLGHPTQMKVGVNDTDGFQQFKNALRKLEFPRSDIAEICQILAAILHIGELDFVTGKSTTPTGDDSGGYSHEGGEDVTVVKNKGALQIVAAFLGVPQEDLEVSLGYKSKTLHRERVTVMLDPKGARQNADELARTLYSLLVAYVMETVNQRICAVEDSVANT…
882	Macrophomina__phaseolina__MS6	882	PF00063	PF00173	PF03142	PF08766			NCBI	gi|407921009|gb|EKG14178.1| Cytochrome b5 [Macrophomina phaseolina MS6]	EKG14178.1	407921009	MPH_08631	Cytochrome b5	MAPH_5337	cd00124,cd04190	smart00242	pfam00063,pfam00173,pfam03142,pfam08766,pfam13632	YES	1790	Macrophomina phaseolina MS6	1126212	Eukaryota; Fungi; Dikarya; Ascomycota; Pezizomycotina; Dothideomycetes; Dothideomycetes incertae sedis; Botryosphaeriales; Botryosphaeriaceae; Macrophomina.	1082:1416:5.02069e-76	335	ICQVPAYTEGEDQLRKGLDSLTALAYDNKRKLICVICDGMIVGGGNDRPTPKIVLDILGVDPKVDPPALPFKSVGRGAEQLNYGKVYSGLYEYEGNVVPYLVVVKVGKESEQKKSKPGNRGKRDSQILLMQFLNRVHHRAPMSPLELEMFHQINNIIGVDPELYEYVLMVDADTMVREDSLNRLVASCANDSRIIGICGETSLENEERSWWTMIQVYEYYISHHLAKAFESLFGSVTCLPGCFCMYRLRTADKGKPLIISDKVINDYADCDVDTLHKKNLLSLGEDRYLTTIMTKHFPSMSFKFVPDAYAQTAAPETFSVLLSQRRRWINSTIHN	1055:1564:0	510	CAVIVIKFLAALQLGSKRRPVAQDKFVICQVPAYTEGEDQLRKGLDSLTALAYDNKRKLICVICDGMIVGGGNDRPTPKIVLDILGVDPKVDPPALPFKSVGRGAEQLNYGKVYSGLYEYEGNVVPYLVVVKVGKESEQKKSKPGNRGKRDSQILLMQFLNRVHHRAPMSPLELEMFHQINNIIGVDPELYEYVLMVDADTMVREDSLNRLVASCANDSRIIGICGETSLENEERSWWTMIQVYEYYISHHLAKAFESLFGSVTCLPGCFCMYRLRTADKGKPLIISDKVINDYADCDVDTLHKKNLLSLGEDRYLTTIMTKHFPSMSFKFVPDAYAQTAAPETFSVLLSQRRRWINSTIHNLAELVWLKDLCGFCCFSMRFVVFVDLFGTIILPATCA…	1296:1409	114	QVYEYYISHHLAKAFESLFGSVTCLPGCFCMYRLRTADKGKPLIISDKVINDYADCDVDTLHKKNLLSLGEDRYLTTIMTKHFPSMSFKFVPDAYAQTAAPETFSVLLSQRRRW	MAAYNRMSTFSSLSNSTPRPGQQNPSHQVSTSTLLNALHTAYAQREPYYLEASTSLVVNTWVTAGEVGPDGRFGGTVDVELGRKAWEHARRRAEDGCIVLGSLHESTPSLLAPFVSALPISVPTSFYTSLNVLRAFTHCVTPQNASLPRHSSLAATFTLNLEGAITGATLALSTSGIDTKQGLVDVPSQAGFRAFDVFYYLNLATASQQEKETLDLRPNSDYELLKKSGTYYPPSYLPTADDTAAAEDWRENLKQLGIKGKNQRDLLCALAGVLKLGDTLGFLVDEEVLDRVCLEFADLLDIDPEVLKKKLDTLERQVLISGLYEAIVDWVIAKANEAIRSELRGVKAGSSNNSDDDRSGAPTPDSGEDDGDSVSITVVEIPSSDLGKAAALRTVFDDS…
883	Macrophomina__phaseolina__MS6	883	PF03142						NCBI	gi|407921171|gb|EKG14334.1| Fungal chitin synthase [Macrophomina phaseolina MS6]	EKG14334.1	407921171	MPH_08514	Fungal chitin synthase	MAPH_5493	cd04190,cd06174		pfam03142,pfam13632	YES	938	Macrophomina phaseolina MS6	1126212	Eukaryota; Fungi; Dikarya; Ascomycota; Pezizomycotina; Dothideomycetes; Dothideomycetes incertae sedis; Botryosphaeriales; Botryosphaeriaceae; Macrophomina.	162:432:1.40401e-25	271	IIMPCYKEIPDVLMRTIDSLVDCEYPPSCLHIFLSFDGDQEDELYLNTIEKLGVPLTLDTYPKSIDVTYRSCRITVSRFKHGGKRHCQKKTFQLIDKIYQEYLKRNDNLFVLFIDSDCILDKVCIQNFMYEMELKPGSKQNMLAMTGVITSTTEKNSLITILQDMEYIHGQLFERSVESGCGAVTCLPGALTILRFSAFRKMAKYYFADKAEQCEDLFDYGKCHLGEDRWLTHLFMIGAKERYQIQMNTGAFCKTEAVQTYKSLLKQRRRW	271:556:3.02831e-15	286	FVLFIDSDCILDKVCIQNFMYEMELKPGSKQNMLAMTGVITSTTEKNSLITILQDMEYIHGQLFERSVESGCGAVTCLPGALTILRFSAFRKMAKYYFADKAEQCEDLFDYGKCHLGEDRWLTHLFMIGAKERYQIQMNTGAFCKTEAVQTYKSLLKQRRRWFLGFITNEVCMLTDIRLWRRYTILCIVRFMQNTIRTTALLFFIMVISIMTTSQKISNLPVGFIAVSLGLNWVLMLYFGAKLGRYKIMMYPIMFVVNPFFNWCYMVYGIFTAGQRTWGGPRADAG	324:432	109	QDMEYIHGQLFERSVESGCGAVTCLPGALTILRFSAFRKMAKYYFADKAEQCEDLFDYGKCHLGEDRWLTHLFMIGAKERYQIQMNTGAFCKTEAVQTYKSLLKQRRRW	MWGEALGLAARAVNENGVHDITDPWPVKDIVYCAIVGGIMLMALLEWFLWVAAFLYCLVKVYKKAENTSIKVLAVIVMILFTALRCIFLPIMVVTLPLPSQVVQYFPVAMVEFLQWFAFWSFAGLLTVPWLFCVYQLVTHSIGRTKRIKHVLDEASAPKVVIIMPCYKEIPDVLMRTIDSLVDCEYPPSCLHIFLSFDGDQEDELYLNTIEKLGVPLTLDTYPKSIDVTYRSCRITVSRFKHGGKRHCQKKTFQLIDKIYQEYLKRNDNLFVLFIDSDCILDKVCIQNFMYEMELKPGSKQNMLAMTGVITSTTEKNSLITILQDMEYIHGQLFERSVESGCGAVTCLPGALTILRFSAFRKMAKYYFADKAEQCEDLFDYGKCHLGEDRWLTHLFMIG…
884	Macrophomina__phaseolina__MS6	884	PF08407	PF01644	PF13632				NCBI	gi|407922619|gb|EKG15716.1| Chitin synthase [Macrophomina phaseolina MS6]	EKG15716.1	407922619	MPH_07151	Chitin synthase	MAPH_6875	cd04190		pfam01644,pfam03142,pfam08407,pfam15449	YES	1139	Macrophomina phaseolina MS6	1126212	Eukaryota; Fungi; Dikarya; Ascomycota; Pezizomycotina; Dothideomycetes; Dothideomycetes incertae sedis; Botryosphaeriales; Botryosphaeriaceae; Macrophomina.	428:748:4.60062e-94	321	IAVTMYNENEIDFTRTMHGVMRNISHFCSRAKSRTWGKDGWQKIVVCIIADGRTKVHPRVLDALAAMGCYQEGIAKNTVNEKEVTAHVYEYTTQVSLDSDLRFKGAEKGIVPCQIIFCLKEKNAKKLNSHRWFFNAFGRALNPNICILLDVGTKPGSKALYYLWKAFDTDSSVAGAAGEIKAGKGKGWLGLLNPLVASQNFEYKMSNILDKPLESVFGYITVLPGALSAYRYHALQNDETGHGPLSQYFKGETLHGQDADVFTANMYLAEDRILCWELVAKRSERWVLKYVKSATGETDVPDAVPEFISQRRRWLNGAFFA	572:812:3.53925e-18	241	ICILLDVGTKPGSKALYYLWKAFDTDSSVAGAAGEIKAGKGKGWLGLLNPLVASQNFEYKMSNILDKPLESVFGYITVLPGALSAYRYHALQNDETGHGPLSQYFKGETLHGQDADVFTANMYLAEDRILCWELVAKRSERWVLKYVKSATGETDVPDAVPEFISQRRRWLNGAFFAAVYSLLHFRQIWATDHTLWRKILLHVEFVYQFVSLLFTYFALANFYLTFYFIAGSLSDPKMDPF	626:741	116	QNFEYKMSNILDKPLESVFGYITVLPGALSAYRYHALQNDETGHGPLSQYFKGETLHGQDADVFTANMYLAEDRILCWELVAKRSERWVLKYVKSATGETDVPDAVPEFISQRRRW	MDRPHTPNGGLPQYGAPPDYGYYDDEYSPEPDRYSHHTAGSSMRLLTHGDNIDYSPLVHPSPSATLPLDSSPTSGAHSSQPRGPGVSFGSRPPPGAPTHHPATQHSEDPLADFLREAEQSLSNTRPVSPPEPAAAVPQPAEPSAFKRGTDRIKKTIKLNVKRKPAAKTQDSQEDPDRPAPQSSYHPSSTSLPLSRAPSILDTAPQIPPPNLDEAYMPYRATSPTNRAGSPTRPWTPSIRPPTSSAAYEPLDLNGSPRPGTPSSRYGGSPKRPLPPQPLFAGGRPLSSDSKHSEATIAIGDDDVFAPDGDMGSRPDLHTMDSFNSHSTFTDEFYDEKHMGPAPSPGKQERRGARQKRVEKREVRLVNGELILECKIPTTLYSFLPRKDGSEFTHMRYTAV…
1034	Neofusicoccum__parvum__UCRNP2	1034	PF08407	PF01644					NCBI	gi|485916968|gb|EOD44113.1| putative chitin synthase g protein [Neofusicoccum parvum UCRNP2]	EOD44113.1	485916968	UCRNP2_9176	putative chitin synthase g protein	NEPAU_1279	cd04190		pfam01644,pfam03142,pfam08407	YES	864	Neofusicoccum parvum UCRNP2	1287680	Eukaryota; Fungi; Dikarya; Ascomycota; Pezizomycotina; Dothideomycetes; Dothideomycetes incertae sedis; Botryosphaeriales; Botryosphaeriaceae; Neofusicoccum.	165:494:6.65839e-91	330	IAVTYYNEDKVLTARTLHGVMQNIRDIVNLKKSEFWNKGGPAWQKIVVCLVFDGIDPCDKGTLDILATIGIYQDGVMKRDIDGKETTAHVFEYTTQLSVTPNQQLIRPHDDSSSTLPPVQMMFCLKQKNTKKINSHRWLFTAFGRILNPEVVILIDAGTKPGPKSLLALWEGFYNDKDLGGACGEIHAMLGKGWKNLINPLVAAQNFEYKISNILDKPLESSFGYVSVLPGAFSAYRFRAIMGRPLEQYFHGDHTLSKILGKKGIEGMNIFKKNMFLAEDRILCFELVAKAGSKWHLTYVKASKGETDVPEGAPEFIGQRRRWLNGSFAA	311:505:6.22569e-19	195	LNPEVVILIDAGTKPGPKSLLALWEGFYNDKDLGGACGEIHAMLGKGWKNLINPLVAAQNFEYKISNILDKPLESSFGYVSVLPGAFSAYRFRAIMGRPLEQYFHGDHTLSKILGKKGIEGMNIFKKNMFLAEDRILCFELVAKAGSKWHLTYVKASKGETDVPEGAPEFIGQRRRWLNGSFAASIYALMHFSRM	369:487	119	QNFEYKISNILDKPLESSFGYVSVLPGAFSAYRFRAIMGRPLEQYFHGDHTLSKILGKKGIEGMNIFKKNMFLAEDRILCFELVAKAGSKWHLTYVKASKGETDVPEGAPEFIGQRRRW	MNAPPRPVSAYSLTETYADGSSSAASYGYNAAGYNEEADVYSAPDAAQQFGVNQDRAASPYSRSETSSTEAWRQRQQPGGAGGLKRAATRKVRLVQGAVLSADYPVPSAIQNAIQAKYRNDLESGSEEFTHMRYTAATCDPNDFTLKNGYNLRPAMYNRHTELLIAVTYYNEDKVLTARTLHGVMQNIRDIVNLKKSEFWNKGGPAWQKIVVCLVFDGIDPCDKGTLDILATIGIYQDGVMKRDIDGKETTAHVFEYTTQLSVTPNQQLIRPHDDSSSTLPPVQMMFCLKQKNTKKINSHRWLFTAFGRILNPEVVILIDAGTKPGPKSLLALWEGFYNDKDLGGACGEIHAMLGKGWKNLINPLVAAQNFEYKISNILDKPLESSFGYVSVLPGAFSA…
1035	Neofusicoccum__parvum__UCRNP2	1035	PF00063	PF00173	PF00173	PF03142	PF08766		NCBI	gi|485919629|gb|EOD45893.1| putative chitin synthase protein [Neofusicoccum parvum UCRNP2]	EOD45893.1	485919629	UCRNP2_7383	putative chitin synthase protein	NEPAU_3059	cd00124,cd04190	smart00242	pfam00063,pfam00173,pfam03142,pfam08766,pfam13632	YES	1756	Neofusicoccum parvum UCRNP2	1287680	Eukaryota; Fungi; Dikarya; Ascomycota; Pezizomycotina; Dothideomycetes; Dothideomycetes incertae sedis; Botryosphaeriales; Botryosphaeriaceae; Neofusicoccum.	1083:1417:3.55526e-75	335	ICQVPAYTEGEDQIRKGLDSLTALAYDNKRKLICVICDGMIVGGGNDRPTPKIVLDILGVDPKVDPPALPFKSVGRGAEQLNYGKVYSGLYEYEGNVVPYLVVVKVGKESEQKKSKPGNRGKRDSQILLMQFLNRVHHRAPMSPLELEMFHQINNIIGVDPELYEYLLMVDADTMVREDSLNRLVASCSNDSKIIGICGETSLENEDRSWWTMIQVYEYYISHHLAKAFESLFGSVTCLPGCFCMYRLRTADKGKPLIINDKVIDDYSDCDVDTLHKKNLLSLGEDRYLTTIMTKHFPAMSFKFVPDAYAQTAAPETFSVLLSQRRRWINSTIHN	1056:1565:0	510	CAVILIKFLSALQLGSKRRPAAQDKFVICQVPAYTEGEDQIRKGLDSLTALAYDNKRKLICVICDGMIVGGGNDRPTPKIVLDILGVDPKVDPPALPFKSVGRGAEQLNYGKVYSGLYEYEGNVVPYLVVVKVGKESEQKKSKPGNRGKRDSQILLMQFLNRVHHRAPMSPLELEMFHQINNIIGVDPELYEYLLMVDADTMVREDSLNRLVASCSNDSKIIGICGETSLENEDRSWWTMIQVYEYYISHHLAKAFESLFGSVTCLPGCFCMYRLRTADKGKPLIINDKVIDDYSDCDVDTLHKKNLLSLGEDRYLTTIMTKHFPAMSFKFVPDAYAQTAAPETFSVLLSQRRRWINSTIHNLAELVWLKDLCGFCCFSMRFVVFIDLFGTIILPATCA…	1297:1410	114	QVYEYYISHHLAKAFESLFGSVTCLPGCFCMYRLRTADKGKPLIINDKVIDDYSDCDVDTLHKKNLLSLGEDRYLTTIMTKHFPAMSFKFVPDAYAQTAAPETFSVLLSQRRRW	MAAYNRMSTFSTLSNSTPRPGHNNPSHQVSTSTLLNALHTAYAQREPYYLEASTSLVVNTWVTAGEVGPDGRFGGTVDVELGRKAWEHARRRAEDGCIVLGSLHDSTPSLLAPFVSALPLSVPSTFYTSLNVLRAFTHCVTPQNASFPRHSALAATFNLNLEGSITGATLALSTSGIDTRQGLVDVPSEAGYRAFDVFYYLNSNSASQKERETLDLKPVSDYELLKKSGTYYPPSYLPTADDAAAAEDWRENLKQIGIKGGSLRNLLSAVAGVLKLGDTLGFLVDEEVLDNVCMEFADLLDIDPEVLKKKLDTVERQVLISGLYEAIVDWVIAKANETIRKELRGIKNTGSSSNSDDDRSGAPTPDSGDDDGDSVCITVVEIPSSALGKAVALRTVFDD…
1036	Neofusicoccum__parvum__UCRNP2	1036	PF00063	PF00173	PF03142	PF08766			NCBI	gi|485919631|gb|EOD45895.1| putative chitin synthase protein [Neofusicoccum parvum UCRNP2]	EOD45895.1	485919631	UCRNP2_7384	putative chitin synthase protein	NEPAU_3061	cd00124,cd04190	smart00242	pfam00063,pfam00173,pfam03142,pfam08766,pfam13632	YES	1857	Neofusicoccum parvum UCRNP2	1287680	Eukaryota; Fungi; Dikarya; Ascomycota; Pezizomycotina; Dothideomycetes; Dothideomycetes incertae sedis; Botryosphaeriales; Botryosphaeriaceae; Neofusicoccum.	1354:1572:8.15063e-69	219	PGNRGKRDSQMVLMRFLNRVHYNLPMTPMELEMHHQIRNIIGVNPTFYEFLLQIDADTVVAPDAATRFVASFLHDTRLIAVCGETALSNAKASFVTMMQVYEYYISHNLTKAFESLFGSVTCLPGCFSMYRIRAAETGKPLFVSKEVVENYAVNRVDTLHMKNLLHLGEDRYLTTLLLKHHSAFKTKYIMRAHAWTIAPDSFAVFMSQRRRWINSTVHN	1213:1721:0	509	VSVIGFKFLAALQFGKKNVPENLDKFVICTVPVYTEDEDSLRRAIDSAARMKYDDKRKLLFIVCDGMIIGQGNDRPTPRIVLDILGVSEAVDPEPLSFESLGEGMKQHNMGKIYSGLYEVQGHIVPFVVVVKVGKPSEVQKPGNRGKRDSQMVLMRFLNRVHYNLPMTPMELEMHHQIRNIIGVNPTFYEFLLQIDADTVVAPDAATRFVASFLHDTRLIAVCGETALSNAKASFVTMMQVYEYYISHNLTKAFESLFGSVTCLPGCFSMYRIRAAETGKPLFVSKEVVENYAVNRVDTLHMKNLLHLGEDRYLTTLLLKHHSAFKTKYIMRAHAWTIAPDSFAVFMSQRRRWINSTVHNLMELIPLQQLCGFCCFSMRFVVFLDLLSTIVQPVIVGYL…	1452:1565	114	QVYEYYISHNLTKAFESLFGSVTCLPGCFSMYRIRAAETGKPLFVSKEVVENYAVNRVDTLHMKNLLHLGEDRYLTTLLLKHHSAFKTKYIMRAHAWTIAPDSFAVFMSQRRRW	MALNSMGSNAQYAQASLPSLPAHLQSDTHLTAHLASRFHAHHPTAQLSSHGIISLNTYTSSAQGPDGGREGSAMAATQDLAKRAWARLGHRSENQAVVFLGETGSGKTTLRCHLLSALLSYSATPLSAKLSYASFVFDTLTSTKSLTTPIASKAGLFLELQYDTTSSTHPTLIGGKILDHRLERSRIASVPTGERSFHVLYYLLAGTSPAEKEHLGLNIGMGEAGSRISTGSAKRWRYLGHPTQMKVGVNDTDGFQQFKNALRKLEFPRSDIAEICQILAAILHIGELDFVTGKSTTPTGDDSGGYSHEGGEDVTVVRNKGALQIVAAFLGVAQEDLEVSLGYKSKTLHRERVTVMLDPKGARQNADELARTLYSLLVAYVMETVNQRICAVEDSVANT…
1037	Neofusicoccum__parvum__UCRNP2	1037	PF00173	PF03142					NCBI	gi|485921494|gb|EOD47200.1| putative chitin synthase 4 protein [Neofusicoccum parvum UCRNP2]	EOD47200.1	485921494	UCRNP2_6052	putative chitin synthase 4 protein	NEPAU_4366	cd04190		pfam00173,pfam03142,pfam13632	YES	897	Neofusicoccum parvum UCRNP2	1287680	Eukaryota; Fungi; Dikarya; Ascomycota; Pezizomycotina; Dothideomycetes; Dothideomycetes incertae sedis; Botryosphaeriales; Botryosphaeriaceae; Neofusicoccum.	514:736:6.44562e-99	223	PGNRGKRDSQIILMSFLQKVMFDERMTELEFEMFNGIWKITGISPDFYEIVLMVDADTKVFPDSLTHMISAMVKDPEIMGLCGETKIANKRQSWVSMIQVFEYFISHHQAKSFESVFGGVTCLPGCFCMYRIKAPKGGQNYWVPILANPDVVEHYSENVVDTLHKKNLLLLGEDRYLSTLMLKTFPKRKQVFVPQAVCKTTVPDEFKVLLSQRRRWINSTVHN	396:886:0	491	SEEGIRTTLDSVATTEYPNSHKLILVICDGIIKGKGEEFSTPEICLGMMKDHAVLPDEVQPFSYVAVASGSKRHNMAKIYSGFYDYGDNSRIPAEKQQRVPMMLVVKCGTPEEAGKSKPGNRGKRDSQIILMSFLQKVMFDERMTELEFEMFNGIWKITGISPDFYEIVLMVDADTKVFPDSLTHMISAMVKDPEIMGLCGETKIANKRQSWVSMIQVFEYFISHHQAKSFESVFGGVTCLPGCFCMYRIKAPKGGQNYWVPILANPDVVEHYSENVVDTLHKKNLLLLGEDRYLSTLMLKTFPKRKQVFVPQAVCKTTVPDEFKVLLSQRRRWINSTVHNLMELVLVRDLCGTFCFSMQFVVFIELVGTLVLPAAISFTIYLIAIAIKAAIEHTEAPT…	612:729	118	QVFEYFISHHQAKSFESVFGGVTCLPGCFCMYRIKAPKGGQNYWVPILANPDVVEHYSENVVDTLHKKNLLLLGEDRYLSTLMLKTFPKRKQVFVPQAVCKTTVPDEFKVLLSQRRRW	MQAGQDLNRKRSLVRPERSRIDRDHPNYHYRQHAGNMNVRPSTTGNDPLTENHDEAETASSESTDIKGMAPRANQQSTGNNYYNEKKEAHNRHAGADLNKVDTGYMIIHGKAYDLSRSSHPWVRGIPEGANILFDLPEKQGGKDGSFLFQNVNGHCKGLITAADNTDVPTKDNGNELAWYFPCNTFNQDGSSKPNFTVPYYTGYACHTQSSSRSAFYSLDSDGDVFFTWDDVKNSSRNLMVYNGDVLDLNLLEWFNTTQVSYPSRFDDIRQNSALRGVDVTRSFTSATDKQIAKCFSEIIKVGSIDTESIGCIASKVVLYVSLAFILSIVLAKFLLALAFQWWLSKKYAADKSGLGLNNKKRQKEIEDWADDIYRAPPKLADATGPGPVDRNNKRSEEG…
1038	Neofusicoccum__parvum__UCRNP2	1038	PF03142						NCBI	gi|485921814|gb|EOD47442.1| putative chitin synthase d protein [Neofusicoccum parvum UCRNP2]	EOD47442.1	485921814	UCRNP2_5815	putative chitin synthase d protein	NEPAU_4608	cd04190		pfam03142,pfam03631,pfam13632	YES	946	Neofusicoccum parvum UCRNP2	1287680	Eukaryota; Fungi; Dikarya; Ascomycota; Pezizomycotina; Dothideomycetes; Dothideomycetes incertae sedis; Botryosphaeriales; Botryosphaeriaceae; Neofusicoccum.	162:432:3.54406e-25	271	IIMPCYKEIPEVLMRTIDSLVDCEYPPSCLHIFLSFDGDQEDELYLNTIEKLGVPLTLDTYPKSIDVTYRSCRITVSRFKHGGKRHCQKKTFQLIDKIYSEYLKRNDNLFVLFIDSDCILDKVCIQNFMYEMELKPGSKQNMLAMTGVITSTTEKNSLITILQDMEYIHGQLFERSVESGCGAVTCLPGALTILRFSAFRRMAKYYFADKAEQCEDLFDYGKCHLGEDRWLTHLFMIGAKERYQIQMNTGAFCKTEAVQTYQSLLKQRRRW	271:556:1.07143e-14	286	FVLFIDSDCILDKVCIQNFMYEMELKPGSKQNMLAMTGVITSTTEKNSLITILQDMEYIHGQLFERSVESGCGAVTCLPGALTILRFSAFRRMAKYYFADKAEQCEDLFDYGKCHLGEDRWLTHLFMIGAKERYQIQMNTGAFCKTEAVQTYQSLLKQRRRWFLGFITNEVCMLTDIRLWRRYPILCIVRFMQNTIRTTALLFFIMVISIITTSQKISNLPVGFIAVSLGLNWVLMLYFGAKLGRYKIMLYPIMFVVNPFFNWCYMVYGIFTAGQRTWGGPRADAG	324:432	109	QDMEYIHGQLFERSVESGCGAVTCLPGALTILRFSAFRRMAKYYFADKAEQCEDLFDYGKCHLGEDRWLTHLFMIGAKERYQIQMNTGAFCKTEAVQTYQSLLKQRRRW	MWGEIVGLVAREVNENGVPAITDKWPVKDIVYCSIIGGVMLMALLEWFLWVAAFLYCLVKVYQKAETTSIKVLAIIVMILFTALRCIFLPIMVVTLPLPSQVVQYFPVPMVEFLQWFAFWAFAGLLTVPWLFCVYQLVTHSIGRTKRIQHVLDEASAPKVVIIMPCYKEIPEVLMRTIDSLVDCEYPPSCLHIFLSFDGDQEDELYLNTIEKLGVPLTLDTYPKSIDVTYRSCRITVSRFKHGGKRHCQKKTFQLIDKIYSEYLKRNDNLFVLFIDSDCILDKVCIQNFMYEMELKPGSKQNMLAMTGVITSTTEKNSLITILQDMEYIHGQLFERSVESGCGAVTCLPGALTILRFSAFRRMAKYYFADKAEQCEDLFDYGKCHLGEDRWLTHLFMIG…
1039	Neofusicoccum__parvum__UCRNP2	1039	PF08407	PF01644					NCBI	gi|485922257|gb|EOD47812.1| putative chitin synthase a protein [Neofusicoccum parvum UCRNP2]	EOD47812.1	485922257	UCRNP2_5482	putative chitin synthase a protein	NEPAU_4978	cd04190		pfam01644,pfam03142,pfam08407,pfam13440	YES	932	Neofusicoccum parvum UCRNP2	1287680	Eukaryota; Fungi; Dikarya; Ascomycota; Pezizomycotina; Dothideomycetes; Dothideomycetes incertae sedis; Botryosphaeriales; Botryosphaeriaceae; Neofusicoccum.	266:585:1.4871e-91	320	IAVTMYNEEDELFARTMIGVIKNIEYMNSRTNSKTWGKDAWKKIVVCVVSDGRGKINPRTRAVLAGLGVYQDGIAKQQVNGKEVTAHIYEYTSQMSIEIKKGIVQVKKGTTPIQLLFCLKEKNQKKINSHRWFFQAFGTVLDPNICVLIDAGTKPGKDSIYQLWKAFDLEPMCAGACGEIKAMLVHGKKLLNPLVATQNFEYKMSNILDKPLESAFGFISVLPGAFSAYRYVALQNDKTGQGPLEKYFAGEKMHGANAGIFTANMYLAEDRILCFELVAKRNCHWILQYVKSATGETDVPVEMADFILQRRRWLNGSFFA	268:580:7.39812e-16	313	VTMYNEEDELFARTMIGVIKNIEYMNSRTNSKTWGKDAWKKIVVCVVSDGRGKINPRTRAVLAGLGVYQDGIAKQQVNGKEVTAHIYEYTSQMSIEIKKGIVQVKKGTTPIQLLFCLKEKNQKKINSHRWFFQAFGTVLDPNICVLIDAGTKPGKDSIYQLWKAFDLEPMCAGACGEIKAMLVHGKKLLNPLVATQNFEYKMSNILDKPLESAFGFISVLPGAFSAYRYVALQNDKTGQGPLEKYFAGEKMHGANAGIFTANMYLAEDRILCFELVAKRNCHWILQYVKSATGETDVPVEMADFILQRRRWLN	463:578	116	QNFEYKMSNILDKPLESAFGFISVLPGAFSAYRYVALQNDKTGQGPLEKYFAGEKMHGANAGIFTANMYLAEDRILCFELVAKRNCHWILQYVKSATGETDVPVEMADFILQRRRW	MSYNRLGSAGNVHDDDDYAYNNNNNNMDPRRPQPQRTPSPGNPFHGYQLEDRPYGGGQPLEIPMGPGPGPGTPGDRLQTQPTYSVENIQNTYGHNEQYEADHRYSPGAYHDDYAVDPNAHHDAYFNQPYNPSPHEEHQQYWQDEGDNRPMLQPDNAYGPDPAHPISPGGDPEEYFDDMPKPTPSPAPIRRWKTVKEVQLFNGNLVLDCPIPPRLLNQVPHAQPPERDEFTHMRYSAATCDPADFYNDRFTLRQRLFAKPRHTELFIAVTMYNEEDELFARTMIGVIKNIEYMNSRTNSKTWGKDAWKKIVVCVVSDGRGKINPRTRAVLAGLGVYQDGIAKQQVNGKEVTAHIYEYTSQMSIEIKKGIVQVKKGTTPIQLLFCLKEKNQKKINSHRWFF…
1040	Neofusicoccum__parvum__UCRNP2	1040	PF08407	PF01644	PF13632				NCBI	gi|485916364|gb|EOD43719.1| putative chitin synthase 2 protein [Neofusicoccum parvum UCRNP2]	EOD43719.1	485916364	UCRNP2_9573	putative chitin synthase 2 protein	NEPAU_885	cd04190		pfam01644,pfam03142,pfam03154,pfam08407	YES	1096	Neofusicoccum parvum UCRNP2	1287680	Eukaryota; Fungi; Dikarya; Ascomycota; Pezizomycotina; Dothideomycetes; Dothideomycetes incertae sedis; Botryosphaeriales; Botryosphaeriaceae; Neofusicoccum.	386:706:1.89463e-94	321	IAVTMYNENEIDFTRTMHGVMRNISHFCSRAKSRTWGKDGWQKIVVCIIADGRQKVHPRVLDALAAMGCYQEGIAKNTVNDKEVTAHVYEYTTQVSLDADLRFKGAEKGIVPCQIIFCLKEKNAKKLNSHRWFFNAFGRALNPNICILLDVGTKPGSKALYYLWKAFDTDSSVAGAAGEIKAGKGKGWLGLLNPLVASQNFEYKMSNILDKPLESVFGYITVLPGALSAYRYHALQNDETGHGPLSQYFKGETLHGQDADVFTANMYLAEDRILCWELVAKRSERWVLKYVKSATGETDVPDSVPEFISQRRRWLNGAFFA	530:770:1.75633e-18	241	ICILLDVGTKPGSKALYYLWKAFDTDSSVAGAAGEIKAGKGKGWLGLLNPLVASQNFEYKMSNILDKPLESVFGYITVLPGALSAYRYHALQNDETGHGPLSQYFKGETLHGQDADVFTANMYLAEDRILCWELVAKRSERWVLKYVKSATGETDVPDSVPEFISQRRRWLNGAFFAAVYSLLHFKQVWATDHTLWRKILLHIEFVYQFVSLLFTYFSLANFYLTFYFIAGSLSDPKMDPF	584:699	116	QNFEYKMSNILDKPLESVFGYITVLPGALSAYRYHALQNDETGHGPLSQYFKGETLHGQDADVFTANMYLAEDRILCWELVAKRSERWVLKYVKSATGETDVPDSVPEFISQRRRW	MDRPRTPNGSLPAYGAPPEYGYYDDEYSPSPERYSQGAASSMRLLTHGDDLEYSPLVHPNPQPTLPLESAEFLRDVEQSLASPQPAPPEPTAEPSAFKRGTDKIKKTIKLNVKRKPAANTQGSPDQPDRPPPQSSYHTSTHPSTTSLPLSRAPSILDTAPQIPPPDRDEPTYMPYRAASPTNRTGSPTRPWTPSIRPPASSAAYEPLDLNGSPRPGTPSSRYGGSPKRPLPPQPLFAGGRPVSSDSKHSEATIAIDNDDVFGPDDGDMGSRPELHTMDSFNSHSTFTDEFYDEKHMGPAPSPGKQERRGARMKRVEKREVRLVNGELILECKIPTTLHSFLPRKDGSEFTHMRYTAVTCDPDDFVEKGYKLRQNFGSTERETELFIAVTMYNENEIDFT…
644	Dothistroma__septosporum__NZE10	644	PF00173	PF03142					NCBI	gi|452841844|gb|EME43780.1| glycosyltransferase family 2 protein [Dothistroma septosporum NZE10]	EME43780.1	452841844	DOTSEDRAFT_130189	glycosyltransferase family 2 protein	DOSE_5767	cd04190		pfam03142,pfam13632	YES	1161	Dothistroma septosporum NZE10	675120	Eukaryota; Fungi; Dikarya; Ascomycota; Pezizomycotina; Dothideomycetes; Dothideomycetidae; Capnodiales; Mycosphaerellaceae; Mycosphaerella.	606:954:5.28424e-98	349	CLVTAYSEGPEGIRTTLDSIAMTDYPNSHKLIYMVCDGLVKGAGEKLSTPEACVGMMKDFSIAPEEVQPFSYVAVASGSKRHNMAKVYCGFYDYGPNSIIPLEKQQRVPMIVVVKCGSPAEANAAKPGNRGKRDSQIILMSFLQKVMFDERMTELEYEMFNGIWKLTGISPDFYEIVLMVDADTKVFPDSLTHMVSAMVKDPEIMGLCGETKIANKRASWVSMIQVFEYFISHHSSKAFESVFGGVTCLPGCFCMYRIKTPKGGQNYWVPILANPDIVEHYSENVVDTLHKKNLLLLGEDRYLSSLMLKTFPKRKQMFIPQAVCKTTVPDTFKVLLSQRRRWINSTVHN	578:1109:0	532	PQGFIHESVVPQPPPEWQPFGFPLAHTMCLVTAYSEGPEGIRTTLDSIAMTDYPNSHKLIYMVCDGLVKGAGEKLSTPEACVGMMKDFSIAPEEVQPFSYVAVASGSKRHNMAKVYCGFYDYGPNSIIPLEKQQRVPMIVVVKCGSPAEANAAKPGNRGKRDSQIILMSFLQKVMFDERMTELEYEMFNGIWKLTGISPDFYEIVLMVDADTKVFPDSLTHMVSAMVKDPEIMGLCGETKIANKRASWVSMIQVFEYFISHHSSKAFESVFGGVTCLPGCFCMYRIKTPKGGQNYWVPILANPDIVEHYSENVVDTLHKKNLLLLGEDRYLSSLMLKTFPKRKQMFIPQAVCKTTVPDTFKVLLSQRRRWINSTVHNLMELILVRDLCGTFCFSMQFVL…	830:947	118	QVFEYFISHHSSKAFESVFGGVTCLPGCFCMYRIKTPKGGQNYWVPILANPDIVEHYSENVVDTLHKKNLLLLGEDRYLSSLMLKTFPKRKQMFIPQAVCKTTVPDTFKVLLSQRRRW	MLEAGRNADLNRKKSLVRPERRRNAPDEPDYYYRKHAQKMNVMPSTTGRDPQFEDDLQTLSSDATKHGSDPLQEKAGLERGKSRSGSKRQPNKLSRKATQQVREDEEKERRRQKIHEASGTLSLWSTYCHVITFWAPNVILSCFGKKQKEQQRAWREKIGLLSVIAVIMTFVGYLTFGFTQTVCPSGGPLRLRINKVGDGYMIFHGKAYDLTRSQHPLARGVPEGSNVLFDADPPGKGMDGSFMFQNVNGACKGLITAAPNSDVVVDNSGDLAWYFPCNMFAQDGSTQPNMSIPYYLGYACHTSRPARNAFYDLRSSGEVFFTWDDVKNQSRNLMVYSGDVLDLNLLEWFNKTQVSYPQAFDEIRENSALKGKDVTLAFSSGENKQIAQCFQEIIKVGS…
645	Dothistroma__septosporum__NZE10	645	PF08407	PF01644					NCBI	gi|452842312|gb|EME44248.1| glycosyltransferase family 2 protein [Dothistroma septosporum NZE10]	EME44248.1	452842312	DOTSEDRAFT_172367	glycosyltransferase family 2 protein	DOSE_6235	cd04190		pfam01644,pfam03142,pfam08407,pfam15240	YES	959	Dothistroma septosporum NZE10	675120	Eukaryota; Fungi; Dikarya; Ascomycota; Pezizomycotina; Dothideomycetes; Dothideomycetidae; Capnodiales; Mycosphaerellaceae; Mycosphaerella.	241:561:1.67965e-96	321	ICVTMYNENEIDFTRTMHGVMRNIAHFCSRAKSRTWGKDGWQKIVVCVISDGRAKVHPRTLDALAAMGCYQSGIAKNLVNQREVTAHVYEYTTQVSLDSDLKFKGAEKGIVPCQMIFCLKEKNAKKLNSHRWFFNAFGRALTPNVCILLDVGTRPGDDSLYHLWKAFDRDSNVAGAAGEIKAAKGRMGLSLLNPLVASQNFEYKMSNILDKPLESVFGYITVLPGALSAYRYHALQNDETGHGPLSQYFKGETLHGQDADVFTANMYLAEDRILCWELVAKRNERWVLKYVRTATGETDVPDAVPEFISQRRRWLNGAFFA	386:625:2.82361e-18	240	CILLDVGTRPGDDSLYHLWKAFDRDSNVAGAAGEIKAAKGRMGLSLLNPLVASQNFEYKMSNILDKPLESVFGYITVLPGALSAYRYHALQNDETGHGPLSQYFKGETLHGQDADVFTANMYLAEDRILCWELVAKRNERWVLKYVRTATGETDVPDAVPEFISQRRRWLNGAFFAAVYSLLHFKQIWSTDHTIARKILLHIEFLYQFVQLLFTFFSLGNFYLTFYFIAGSLADSKVDPF	439:554	116	QNFEYKMSNILDKPLESVFGYITVLPGALSAYRYHALQNDETGHGPLSQYFKGETLHGQDADVFTANMYLAEDRILCWELVAKRNERWVLKYVRTATGETDVPDAVPEFISQRRRW	MPPPGNDYDPYRPSSRSSQSPSKHCGTPRGSREYARPPATNISFEPPDINGAPRPGTPSSQYGGSPKRPLPPAPLFAAGRPPSMDIEREKEPAVTSIPINGTDDVFGMPTGESEATDERPVLESRHSFVSDSTLTDGDGMYSAKLDDEDDLYGPAPSGKQERRGARQAQMAKKEVRLINGELILECKIPTILYSFLPRRDDVEFTHMRYTAVTCDPDDFVDRGYKLRQNIGQTARETELFICVTMYNENEIDFTRTMHGVMRNIAHFCSRAKSRTWGKDGWQKIVVCVISDGRAKVHPRTLDALAAMGCYQSGIAKNLVNQREVTAHVYEYTTQVSLDSDLKFKGAEKGIVPCQMIFCLKEKNAKKLNSHRWFFNAFGRALTPNVCILLDVGTRPGDDS…
646	Dothistroma__septosporum__NZE10	646	PF08407	PF01644					NCBI	gi|452844406|gb|EME46340.1| glycosyltransferase family 2 protein [Dothistroma septosporum NZE10]	EME46340.1	452844406	DOTSEDRAFT_70361	glycosyltransferase family 2 protein	DOSE_8327	cd04190		pfam00487,pfam01644,pfam03142,pfam08407	YES	935	Dothistroma septosporum NZE10	675120	Eukaryota; Fungi; Dikarya; Ascomycota; Pezizomycotina; Dothideomycetes; Dothideomycetidae; Capnodiales; Mycosphaerellaceae; Mycosphaerella.	267:586:7.54973e-92	320	IVITMYNEEDELLARTLMGVIKNIEYMNSRTSSKTWGKEAWKKIVVCIVSDGRAKINPRTRAVLAAMGVYQDGIAKQQVNGEDVTAHIYEYTTQMTLEIKKGIVHVKKGNTPVQVLFCLKEKNQKKINSHRWFFQAFGEVLNPNICVLIDAGTRPGRQSVYDLWKAFDREPMCAGACGEIKAMLERGKNLINPLVAAQNFEYKMSNILDKPLESAFGFITVLPGAFSAYRYVALQNDKAGNGPLEKYFAGEKMHGANAGIFTANMYLAEDRILCWELVSKRNCSWILQYVKSATGETDVPTEMADFILQRRRWLNGSFFA	260:581:1.69351e-16	322	PRQTELFIVITMYNEEDELLARTLMGVIKNIEYMNSRTSSKTWGKEAWKKIVVCIVSDGRAKINPRTRAVLAAMGVYQDGIAKQQVNGEDVTAHIYEYTTQMTLEIKKGIVHVKKGNTPVQVLFCLKEKNQKKINSHRWFFQAFGEVLNPNICVLIDAGTRPGRQSVYDLWKAFDREPMCAGACGEIKAMLERGKNLINPLVAAQNFEYKMSNILDKPLESAFGFITVLPGAFSAYRYVALQNDKAGNGPLEKYFAGEKMHGANAGIFTANMYLAEDRILCWELVSKRNCSWILQYVKSATGETDVPTEMADFILQRRRWLN	464:579	116	QNFEYKMSNILDKPLESAFGFITVLPGAFSAYRYVALQNDKAGNGPLEKYFAGEKMHGANAGIFTANMYLAEDRILCWELVSKRNCSWILQYVKSATGETDVPTEMADFILQRRRW	MSYNPLGGYGQSGHPEEDNQQNPFMDHHHSPDRYNRSPAYQLQDAPYRHDEPLEIPVGPGPYAQHSTDRLAAQPTYEVTNMPGTYGHNQTYDDAHEHGHTPNPFQQAAHQGRGEYNLGPRYEHDDYIGEHAYDAPQHPYYQDEADDRPMLHPGASYGPDPHQVAPPTPEPGDLEAGYNDPPPPPAPAPIRRWKTVKEVQLFNGNLVLDCPIPPRLLNQVQHAQPPERDEFTHMRYSAATCDPSEFYEKRFTLRQRLFAKPRQTELFIVITMYNEEDELLARTLMGVIKNIEYMNSRTSSKTWGKEAWKKIVVCIVSDGRAKINPRTRAVLAAMGVYQDGIAKQQVNGEDVTAHIYEYTTQMTLEIKKGIVHVKKGNTPVQVLFCLKEKNQKKINSHRWF…
647	Dothistroma__septosporum__NZE10	647	PF08407	PF01644					NCBI	gi|452844534|gb|EME46468.1| glycosyltransferase family 2 protein [Dothistroma septosporum NZE10]	EME46468.1	452844534	DOTSEDRAFT_70463	glycosyltransferase family 2 protein	DOSE_8455	cd04190		pfam01644,pfam03142,pfam08407	YES	912	Dothistroma septosporum NZE10	675120	Eukaryota; Fungi; Dikarya; Ascomycota; Pezizomycotina; Dothideomycetes; Dothideomycetidae; Capnodiales; Mycosphaerellaceae; Mycosphaerella.	218:547:2.18085e-90	330	IAITYYNEDKTLTSRTIHGVMQNIRDIVNIKKSEFWNKGGPAWQKIVVCLVFDGIDPCDKGTLDVLATIGIYQDGIMKRDIDGKETVAHIFEYTTQLSVTSNQQLIRPLDDGPSTLPPVQMMFCLKQKNSKKINSHRWLFTAFGRILNPEVCILLDAGTKPGHKALLALWEAFYNDKDLGGACGEIHALLGKGWKNLLNPLVAIQNFEYKISNILDKPLESSFGYVSVLPGAFSAYRFRAIMGRPLEQYFHGDHTLSKQLGPKGIEGMNIFKKNMFLAEDRILCFELVAKAGSKWHLTYVKASKGETDVPEGAPEFIGQRRRWLNGSFAA	364:645:1.41058e-20	282	LNPEVCILLDAGTKPGHKALLALWEAFYNDKDLGGACGEIHALLGKGWKNLLNPLVAIQNFEYKISNILDKPLESSFGYVSVLPGAFSAYRFRAIMGRPLEQYFHGDHTLSKQLGPKGIEGMNIFKKNMFLAEDRILCFELVAKAGSKWHLTYVKASKGETDVPEGAPEFIGQRRRWLNGSFAATLYSLMHFGRMYRSGHNILRMIFFHIQLIYNIATVTLSWFSLASYYLTTSVIIDLVGTPSSSNDQRAFPFGNEATPIVNTIVKYIYLAFLLLQFILAL	422:540	119	QNFEYKISNILDKPLESSFGYVSVLPGAFSAYRFRAIMGRPLEQYFHGDHTLSKQLGPKGIEGMNIFKKNMFLAEDRILCFELVAKAGSKWHLTYVKASKGETDVPEGAPEFIGQRRRW	MAYQGDGGYDNGHNLHDMPHDANQTYHQPPHRDSDDEVERSLLHNNGPFAGPFDEPNSRAGTPGGHDVKGYSLEESYVGAGGHAPPYNGYQEYTGVTLEDPGYGGPDRASSPYSRSDTGSTEAWRQRQQPGAAAGGLKRNATRKVKLVQGAVLSADYPVPSAIQNAVQAKYRNDLESGSEEFTHLRYTAATCDPNDFTLKNGYNLRPAMYNRHTELLIAITYYNEDKTLTSRTIHGVMQNIRDIVNIKKSEFWNKGGPAWQKIVVCLVFDGIDPCDKGTLDVLATIGIYQDGIMKRDIDGKETVAHIFEYTTQLSVTSNQQLIRPLDDGPSTLPPVQMMFCLKQKNSKKINSHRWLFTAFGRILNPEVCILLDAGTKPGHKALLALWEAFYNDKDLGGA…
648	Dothistroma__septosporum__NZE10	648	PF00063	PF00173	PF00173	PF03142	PF08766		NCBI	gi|452845332|gb|EME47265.1| glycosyltransferase family 2 protein [Dothistroma septosporum NZE10]	EME47265.1	452845332	DOTSEDRAFT_69268	glycosyltransferase family 2 protein	DOSE_9252	cd00124,cd04190	smart00242	pfam00063,pfam00173,pfam03142,pfam08766,pfam13632	YES	1847	Dothistroma septosporum NZE10	675120	Eukaryota; Fungi; Dikarya; Ascomycota; Pezizomycotina; Dothideomycetes; Dothideomycetidae; Capnodiales; Mycosphaerellaceae; Mycosphaerella.	1340:1559:3.58143e-67	220	RPGNRGKRDSQMILMRFLNRVHYNLPMTPLELELHHQIRNVIGVNPTFYEFLLQIDADTVVAPDSATRFISAFVNDTKLIAVCGETALTNAKASMITMMQVYEYYISHNLTKAFESLFGSVTCLPGCFSMYRIRAAETGKPLFVSREIVQDYSEVRVDTLHMKNLLHLGEDRYLTTLLMKYHSKYKTKYIMRAHAWTIAPDSWAVFMSQRRRWINSTVHN	1200:1708:0	509	VSVICFKFLAALQFGKKNVPENLDKFVICTVPAYTEDEDSLRRAIDSAARMKYDDKRKLLFIICDGMIIGQGNDRPTPRIVLDILGVPEAVDPEPLSFESLGEGQKQHNMGKLYSGLYEVQGHIVPFIVVVKVGKPSEVSRPGNRGKRDSQMILMRFLNRVHYNLPMTPLELELHHQIRNVIGVNPTFYEFLLQIDADTVVAPDSATRFISAFVNDTKLIAVCGETALTNAKASMITMMQVYEYYISHNLTKAFESLFGSVTCLPGCFSMYRIRAAETGKPLFVSREIVQDYSEVRVDTLHMKNLLHLGEDRYLTTLLMKYHSKYKTKYIMRAHAWTIAPDSWAVFMSQRRRWINSTVHNLIEVIPLQQLCGFCCFSMRFVVFLDLLSTLVQPVIVAYI…	1439:1552	114	QVYEYYISHNLTKAFESLFGSVTCLPGCFSMYRIRAAETGKPLFVSREIVQDYSEVRVDTLHMKNLLHLGEDRYLTTLLMKYHSKYKTKYIMRAHAWTIAPDSWAVFMSQRRRW	MANPTTQANLAALPAHSISDTNITSHVASRFHSHLPISNLSSQGYISVNTYTSSQKGPNGGKEGSAMGAAEELASRMWTRLGKRQENQAAVFLGETGTGKTTIRSHLLSSLLQHSSTPLSKKLSFAAFVFDSLTTTKSVTTPTASKAGLFFELQYDTSSSMHPTLIGGKVLSHRLERSRVATVPPGERNFHILYYLLAGTSPAEKEHLGLELGSSIAHGAGNRTSLAGGQKRWRYLGHPSQLKVGINDAEGFQHFKTALRKLEFPREEIAHLCEVLAAILHIGQLEFMTSQSTTPAPDESGGYGAEGGEEITVVKNKDVLAVVAAFLGVSAQHLEQSLGYRTKILHRERVTIMLDPKGARDNADELARTLYSLMVALIMEKVNQRLCAPEDSIANTISM…
649	Dothistroma__septosporum__NZE10	649	PF00063	PF00173	PF03142	PF08766			NCBI	gi|452845333|gb|EME47266.1| glycosyltransferase family 2 protein [Dothistroma septosporum NZE10]	EME47266.1	452845333	DOTSEDRAFT_69269	glycosyltransferase family 2 protein	DOSE_9253	cd00124,cd04190,cd12871	smart00242	pfam00063,pfam00173,pfam03142,pfam08766,pfam13632	YES	1765	Dothistroma septosporum NZE10	675120	Eukaryota; Fungi; Dikarya; Ascomycota; Pezizomycotina; Dothideomycetes; Dothideomycetidae; Capnodiales; Mycosphaerellaceae; Mycosphaerella.	1066:1400:6.83543e-77	335	ICQVPAYTEGEDSLRKGLDSLTALAYDNKRKLICVICDGMIVGGGNDRPTPKIVLDVLGVDPKIDPPALPFKSLGAGGEQLNYGKVYSGLYEFEGNVVPYLVVVKVGKESEQQKSKPGNRGKRDSQIMLMSFLNRVHHRSAMSPLELEMFHQINNIIGVDPELYEYLFMVDADTKVKEDSLNRLVAACSNDAKIAGICGETSLENEERSWWTMIQVYEYYISHHLAKAFESLFGSVTCLPGCFCMYRLRTADKGRPLIIADKIIHEYADNDIDTLHKKNLLSLGEDRYLTTLMIKHFPTMSYKFLPDAYALTEAPAEWSVLLSQRRRWINSTIHN	1039:1546:0	508	CVVILTKFLAALQLGSKRRPAQQDKFVICQVPAYTEGEDSLRKGLDSLTALAYDNKRKLICVICDGMIVGGGNDRPTPKIVLDVLGVDPKIDPPALPFKSLGAGGEQLNYGKVYSGLYEFEGNVVPYLVVVKVGKESEQQKSKPGNRGKRDSQIMLMSFLNRVHHRSAMSPLELEMFHQINNIIGVDPELYEYLFMVDADTKVKEDSLNRLVAACSNDAKIAGICGETSLENEERSWWTMIQVYEYYISHHLAKAFESLFGSVTCLPGCFCMYRLRTADKGRPLIIADKIIHEYADNDIDTLHKKNLLSLGEDRYLTTLMIKHFPTMSYKFLPDAYALTEAPAEWSVLLSQRRRWINSTIHNLAEMMQVDLCGFCCFSMRFVVFIDLMGTIILPATCAY…	1280:1393	114	QVYEYYISHHLAKAFESLFGSVTCLPGCFCMYRLRTADKGRPLIIADKIIHEYADNDIDTLHKKNLLSLGEDRYLTTLMIKHFPTMSYKFLPDAYALTEAPAEWSVLLSQRRRW	MAYRMSSYSNHSSAAPGRTNTMQQASSQVSTTTLLNALHSSFSSGQPYALESSTSLVVNTWVTASGTGPDGRYGGTVDAELARRTWEHARRRAEDACIVLGSLHHSTPSLFAPFASALPLSVPGTFYTALNALRPFLTSVTPHNPALPRYSALAGSFVLALTGEITGASLSLSTSGIDTQNGLLNVPAEPGYRAFDVFYYLLTSQSPQEREFLGLKAPDQYALLRKSNTYSAPAYLPTADDAAAAEDFRESLRLIGIKGKSLRSLLSVVAGLLRLGDGIGFLVDQEELEQVCEEVGELLDLDPEVLLKKCVTEDREVLIAAIYEALVDWVIVQANDAIRTEIRTGRAMSDDSDSGVATPPSSHEDLDGVTISLVEVPSQALGKSVSLKTVFDDSTGINA…
650	Dothistroma__septosporum__NZE10	650	PF03142						NCBI	gi|452845801|gb|EME47734.1| glycosyltransferase family 2 protein [Dothistroma septosporum NZE10]	EME47734.1	452845801	DOTSEDRAFT_95197	glycosyltransferase family 2 protein	DOSE_9721	cd04190,cd06421		pfam13632,pfam13641	YES	703	Dothistroma septosporum NZE10	675120	Eukaryota; Fungi; Dikarya; Ascomycota; Pezizomycotina; Dothideomycetes; Dothideomycetidae; Capnodiales; Mycosphaerellaceae; Mycosphaerella.	257:433:3.10669e-23	177	EYLRKHDNLFMLFIDSDCILDKACIANFMYDMELKPGDNRSMLAMTGVITATGDISWNNLTKSCLTILQDMEYVHGQLYERSVETACGAVTCLPGALTMLRFSAFRRLAKFYFADKAEQCNDMFDYGKCSLGEDRWLTHLFMIAAEKGYQLGMCTSAFCKTDAVETYKGLLSQRRRW	NO	NO	NO	325:433	109	QDMEYVHGQLYERSVETACGAVTCLPGALTMLRFSAFRRLAKFYFADKAEQCNDMFDYGKCSLGEDRWLTHLFMIAAEKGYQLGMCTSAFCKTDAVETYKGLLSQRRRW	MLATRDQRNGVPSVTAPWPTADIIYVAFVAPVMLMALLEWWLLLLGFLYCFWKVYRKADEHKWRVRTMAVLQAAWLIIIRLIFLAVMLVTLPLPAQVVQYFPPKMVSILQWFAFYTFAGLLVIPWLLCVFHLTTHYVGRKKRTRAVLDSRTAPKVVIALPCYHEKPEVLLRTVNSIADAEYPPSCMHIFLSFDGDQEDELFLSTIEKLGVPITLAVYPRSIDIAYRGLRVTVSRFPWGGKRHCQKQTVKLIDKVYEEYLRKHDNLFMLFIDSDCILDKACIANFMYDMELKPGDNRSMLAMTGVITATGDISWNNLTKSCLTILQDMEYVHGQLYERSVETACGAVTCLPGALTMLRFSAFRRLAKFYFADKAEQCNDMFDYGKCSLGEDRWLTHLFMI…
1177	Pseudocercospora__fijiensis__CIRAD86	1177	PF08407	PF01644					NCBI	gi|452979383|gb|EME79145.1| glycosyltransferase family 2 protein [Pseudocercospora fijiensis CIRAD86]	EME79145.1	452979383	MYCFIDRAFT_190171	glycosyltransferase family 2 protein	PSFI_2407	cd01182,cd04190		pfam01644,pfam03142,pfam03154,pfam08407	YES	1031	Pseudocercospora fijiensis CIRAD86 (Mycosphaerella fijiensis	383855	Eukaryota; Fungi; Dikarya; Ascomycota; Pezizomycotina; Dothideomycetes; Dothideomycetidae; Capnodiales; Mycosphaerellaceae; Pseudocercospora.	311:631:2.25261e-97	321	ICVTMYNENEIDFTRTMHGVMRNLSHFCSRAKSRTWGKDGWQKIVVCIIADGRGKVHPRTLDALAAMGCYQSGIAKNLVNQREVTAHVYEYTTQVSLDADLKFKGAEKGIVPCQVIFCMKEKNAKKLNSHRWFFNAFGRALNPNVCILLDVGTKPGDDSLYHLWKAFDRDSNVAGAAGEIKAAKGKAWSGLLNPLVASQNFEYKMSNILDKPLESVFGYITVLPGALSAYRYHALQNDETGHGPLSQYFKGETLHGQDADVFTANMYLAEDRILCWELVAKRSDRWVLKYVRQATGETDVPDAVPEFISQRRRWLNGAFFA	456:626:1.62159e-19	171	CILLDVGTKPGDDSLYHLWKAFDRDSNVAGAAGEIKAAKGKAWSGLLNPLVASQNFEYKMSNILDKPLESVFGYITVLPGALSAYRYHALQNDETGHGPLSQYFKGETLHGQDADVFTANMYLAEDRILCWELVAKRSDRWVLKYVRQATGETDVPDAVPEFISQRRRWLN	509:624	116	QNFEYKMSNILDKPLESVFGYITVLPGALSAYRYHALQNDETGHGPLSQYFKGETLHGQDADVFTANMYLAEDRILCWELVAKRSDRWVLKYVRQATGETDVPDAVPEFISQRRRW	MAAPNGYGPPPGYDDDTPNSTPNHAATMRLLTNTDDNNPYRAPASPSQRSYHPHLHSPTRPLSREASVLDNVPGMPPPPSDFDPYRPVSRQSGSPSKTFTPRGSRDYARPPATNIPYEPADINGIPRPGTPSSQYGGSPKRPLPPAPLFAGGRPPSINTEGKEPELTSIPIEDGNDDVFAPSIHDTDPQRPRPVSRDTFQSGSTLSGDSDDMYDKEHDPDLYGPAPAGKQERRGARQAQMTKKEVKLINGELILECKIPTILYSFLPRRDDVEFTHMRYTAVTCDPDDFVDRGYKLRQNIGFTHRETELFICVTMYNENEIDFTRTMHGVMRNLSHFCSRAKSRTWGKDGWQKIVVCIIADGRGKVHPRTLDALAAMGCYQSGIAKNLVNQREVTAHVY…
1178	Pseudocercospora__fijiensis__CIRAD86	1178	PF00173	PF03142					NCBI	gi|452980081|gb|EME79843.1| glycosyltransferase family 2 protein [Pseudocercospora fijiensis CIRAD86]	EME79843.1	452980081	MYCFIDRAFT_167636	glycosyltransferase family 2 protein	PSFI_3105	cd04190		pfam03142,pfam13632	YES	1162	Pseudocercospora fijiensis CIRAD86 (Mycosphaerella fijiensis	383855	Eukaryota; Fungi; Dikarya; Ascomycota; Pezizomycotina; Dothideomycetes; Dothideomycetidae; Capnodiales; Mycosphaerellaceae; Pseudocercospora.	612:960:2.5568e-98	349	CLVTAYSEGPEGIRTTLDSLAMTDYPNSHKLIYVVCDGLVKGKGEAMSTPDVCVSMMKDFSVVPDEVQPYSYVAVAAGSKRHNMAKVYCGFYDYGADSIIPVEKQQRVPMITVVKCGTPAEAGSGKPGNRGKRDSQIILMSFLQKVMFDERMTELEYEMFNGIWKLTGISPDFYEIVQMVDADTKVFPDSLTHMVSAMVKDPEIMGLCGETKIANKTQSWVSMIQVFEYFISHHQAKSFESVFGGVTCLPGCFCMYRVKSPKGAQGYWVPILANPDIVEHYSENVVDTLHKKNLLLLGEDRYLSSLMLKTFPKRKMMFIPQAVCKTTVPDTFKVLVSQRRRWINSTIHN	584:1115:0	532	PQGFIHEAVVPQPPPEWQPFGFPLAHTICLVTAYSEGPEGIRTTLDSLAMTDYPNSHKLIYVVCDGLVKGKGEAMSTPDVCVSMMKDFSVVPDEVQPYSYVAVAAGSKRHNMAKVYCGFYDYGADSIIPVEKQQRVPMITVVKCGTPAEAGSGKPGNRGKRDSQIILMSFLQKVMFDERMTELEYEMFNGIWKLTGISPDFYEIVQMVDADTKVFPDSLTHMVSAMVKDPEIMGLCGETKIANKTQSWVSMIQVFEYFISHHQAKSFESVFGGVTCLPGCFCMYRVKSPKGAQGYWVPILANPDIVEHYSENVVDTLHKKNLLLLGEDRYLSSLMLKTFPKRKMMFIPQAVCKTTVPDTFKVLVSQRRRWINSTIHNLMELIMVRDLCGTFCFSMQFVL…	836:953	118	QVFEYFISHHQAKSFESVFGGVTCLPGCFCMYRVKSPKGAQGYWVPILANPDIVEHYSENVVDTLHKKNLLLLGEDRYLSSLMLKTFPKRKMMFIPQAVCKTTVPDTFKVLVSQRRRW	MIEAVSPRGLNAGDVSRKKSLVRPERRRMDPHDPDYHYRRHAENMNVMPSTTGRDPQMEADMQTLSSDPSTKLNGEDAVPLQEKTATRPSPRNPNKLSRKAAKKEREAEDAAVRRKKIDTAAGSISLWTAYSHMVTFWCPNVILRCFGKKQKEQQRAWREKVGLISIILLIMTFVGYLTFGFTQTVCPQGGPLRLRINKVGGGYMIFHGKAYDLTRSQHPLARGIAEGANVLWDVDPPGAGMDGSFLFQNVNGACKGLITAAQNSDVPTDSSGNLAWYFPCNMYKQDGSSSPNTSIPYYLGYACHTSRTSRNDFYGLRSSGDVYFNWNDVRNASRNLMVYSGDVLDLNLLQWFNSSQVAVPDKFNEIRLNQAVRGKDVTLAFSSGENKQIAQCFQDIIK…
1179	Pseudocercospora__fijiensis__CIRAD86	1179	PF08407	PF01644					NCBI	gi|452982948|gb|EME82706.1| glycosyltransferase family 2 protein [Pseudocercospora fijiensis CIRAD86]	EME82706.1	452982948	MYCFIDRAFT_203370	glycosyltransferase family 2 protein	PSFI_5968	cd04190		pfam01644,pfam03142,pfam08407	YES	902	Pseudocercospora fijiensis CIRAD86 (Mycosphaerella fijiensis	383855	Eukaryota; Fungi; Dikarya; Ascomycota; Pezizomycotina; Dothideomycetes; Dothideomycetidae; Capnodiales; Mycosphaerellaceae; Pseudocercospora.	211:540:1.29158e-90	330	IAITYYNEDKTLTSRTLHGVMQNIRDIVNIKKSEFWNKGGPAWQKIVVCLVFDGIDPCDKGTLDVLATIGIYQDGIMKKDIDGKETVAHIFEYTTQLSVTANQQLIRPLDDGPSTLPPVQMMFCLKQKNSKKINSHRWLFTAFGRILNPEVCILLDAGTKPGHKALLALWEAFYNDKDLGGACGEIHALLGKGWRNLLNPLVAIQNFEYKISNILDKPLESSFGYVSVLPGAFSAYRFRAIMGRPLEQYFHGDHTLSKQLGPKGIEGMNIFKKNMFLAEDRILCFELVAKAGSKWHLTYVKASKGETDVPEGAPEFIGQRRRWLNGSFAA	357:688:1.40159e-19	332	LNPEVCILLDAGTKPGHKALLALWEAFYNDKDLGGACGEIHALLGKGWRNLLNPLVAIQNFEYKISNILDKPLESSFGYVSVLPGAFSAYRFRAIMGRPLEQYFHGDHTLSKQLGPKGIEGMNIFKKNMFLAEDRILCFELVAKAGSKWHLTYVKASKGETDVPEGAPEFIGQRRRWLNGSFAATLYSLMHFGRMYRSGHNILRMVFFHVQLLYNIATVTLSWFSLASYYLTTAVIIDLVGTPGSSNNQRAFPFGNEVTPILNTCVKYIYLAFLLLQFILALGNRPKGSRWSYVVSFSVYALIQFYIIVDSFYLVIHAFSGPTQFDTDSAGD	415:533	119	QNFEYKISNILDKPLESSFGYVSVLPGAFSAYRFRAIMGRPLEQYFHGDHTLSKQLGPKGIEGMNIFKKNMFLAEDRILCFELVAKAGSKWHLTYVKASKGETDVPEGAPEFIGQRRRW	MAYQGAGGYGEMPPSNPYHQPPHRDSDDEQERSLLHGNPHGPFQGPFDEPHSRAGTPGGHDHKGYQLEESYAGHAPPYHTYQDYSAATLDDPAYAPPDRPASPYSRSETGSTEAWRQRQQPGGPAAAGGLKRNQTRKVKLVQGAVLSADYPVPSAIQNAVQAKYRNDLESGSEEFTHLRYTAATCDPNDFTLKNGYNLRPAMYNRHTELLIAITYYNEDKTLTSRTLHGVMQNIRDIVNIKKSEFWNKGGPAWQKIVVCLVFDGIDPCDKGTLDVLATIGIYQDGIMKKDIDGKETVAHIFEYTTQLSVTANQQLIRPLDDGPSTLPPVQMMFCLKQKNSKKINSHRWLFTAFGRILNPEVCILLDAGTKPGHKALLALWEAFYNDKDLGGACGEIHAL…
1180	Pseudocercospora__fijiensis__CIRAD86	1180	PF08407	PF01644					NCBI	gi|452983544|gb|EME83302.1| glycosyltransferase family 2 protein [Pseudocercospora fijiensis CIRAD86]	EME83302.1	452983544	MYCFIDRAFT_203582	glycosyltransferase family 2 protein	PSFI_6564	cd04190		pfam00146,pfam01644,pfam03142,pfam07223,pfam08407,pfam12533	YES	945	Pseudocercospora fijiensis CIRAD86 (Mycosphaerella fijiensis	383855	Eukaryota; Fungi; Dikarya; Ascomycota; Pezizomycotina; Dothideomycetes; Dothideomycetidae; Capnodiales; Mycosphaerellaceae; Pseudocercospora.	277:596:8.81755e-92	320	IVVTMYNEEDELFARTMIGVIKNIEYMNSRTSSKMWGKEAWKKIVVCIVSDGRAKINPRTRAVLAGMGIYQDGIAKQQVNGEDVTAHIYEYTTQMTLEIKKGIVQVKKGNTPVQILFCLKEKNQKKINSHRWFFQAFGEVLQPNICVLIDAGTRPGRSSIYDLWKAFDREPMCAGACGEIKAMLEKGKNLINPLVAAQNFEYKMSNILDKPLESAFGFITVLPGAFSAYRFVALQNDKTGNGPLERYFAGEKMHGANAGIFTANMYLAEDRILCWELVSKRNCSWILQYVKSATGETDVPTEMADFILQRRRWLNGSFFA	278:591:3.65183e-17	314	VVTMYNEEDELFARTMIGVIKNIEYMNSRTSSKMWGKEAWKKIVVCIVSDGRAKINPRTRAVLAGMGIYQDGIAKQQVNGEDVTAHIYEYTTQMTLEIKKGIVQVKKGNTPVQILFCLKEKNQKKINSHRWFFQAFGEVLQPNICVLIDAGTRPGRSSIYDLWKAFDREPMCAGACGEIKAMLEKGKNLINPLVAAQNFEYKMSNILDKPLESAFGFITVLPGAFSAYRFVALQNDKTGNGPLERYFAGEKMHGANAGIFTANMYLAEDRILCWELVSKRNCSWILQYVKSATGETDVPTEMADFILQRRRWLN	474:589	116	QNFEYKMSNILDKPLESAFGFITVLPGAFSAYRFVALQNDKTGNGPLERYFAGEKMHGANAGIFTANMYLAEDRILCWELVSKRNCSWILQYVKSATGETDVPTEMADFILQRRRW	MSYNPLGGYGHTGNPDHHETDPNHPFMDRHNSPDRYHSPAYQLEDRPYHEPLEIPMGPGQYAAAASSDRLAAQPTYEVTNMPGTYGHAQAYDDTHAHGYTPNPFQQAEHQGRGEYNLSPHPQEQHDQYFHQGPTSPFHDPQPSPYDAPQHPYYQDEADSRPMLQPDTSYGPDPHQMHPDSSHTDLEGGYNEAPPIKAPIRRWKTVKEVQLFNGNLVLDCPIPPRLLNQVQHAQPPERDEFTHMRYSAATCDPSQFFKKRFTLRQRLFAKPRHTELFIVVTMYNEEDELFARTMIGVIKNIEYMNSRTSSKMWGKEAWKKIVVCIVSDGRAKINPRTRAVLAGMGIYQDGIAKQQVNGEDVTAHIYEYTTQMTLEIKKGIVQVKKGNTPVQILFCLKEKN…
1181	Pseudocercospora__fijiensis__CIRAD86	1181	PF03142						NCBI	gi|452985657|gb|EME85413.1| glycosyltransferase family 2 protein [Pseudocercospora fijiensis CIRAD86]	EME85413.1	452985657	MYCFIDRAFT_96055	glycosyltransferase family 2 protein	PSFI_8675	cd04190,cd06857		pfam03142,pfam13632	YES	840	Pseudocercospora fijiensis CIRAD86 (Mycosphaerella fijiensis	383855	Eukaryota; Fungi; Dikarya; Ascomycota; Pezizomycotina; Dothideomycetes; Dothideomycetidae; Capnodiales; Mycosphaerellaceae; Pseudocercospora.	148:418:4.20828e-23	271	IVMPCYNEEPDVLLRTVDSIVDCEYPPSCMHVFLSFDGDQENELFLNTIEKLGVPLTLESYPKSIDVKYRSCRITVSRFPHGGKRSCQKKTFKLIDKIYAEYLRRNDDLFLLFIDSDCILDTLCIQNFMYEMELKPGSKRTMLAMTGVITSTTVKHSLITVLQDMEYIHGQLFERSVESSCGAVTCLPGALTILRFSAFRRMAKYYFAEKAEQCDDLFDYGKMHLGEDRWLTHLFMIGAQEKYQIQMNTGAFCKTEAVQTFKSLLKQRRRW	288:538:6.39958e-14	251	TMLAMTGVITSTTVKHSLITVLQDMEYIHGQLFERSVESSCGAVTCLPGALTILRFSAFRRMAKYYFAEKAEQCDDLFDYGKMHLGEDRWLTHLFMIGAQEKYQIQMNTGAFCKTEAVQTFKSLLKQRRRWFLGFITNEVCMLTDIRLWKRYPLLLIIRLAQNTIRTTALLFFIMVISILSTSQKIANLPVGFIAVSLGLNWVLMLYFGAKLGRYKIMLYPLMFVVNPFFNWLYMVYGIFTAGQRTWGGPR	310:418	109	QDMEYIHGQLFERSVESSCGAVTCLPGALTILRFSAFRRMAKYYFAEKAEQCDDLFDYGKMHLGEDRWLTHLFMIGAQEKYQIQMNTGAFCKTEAVQTFKSLLKQRRRW	DNGIPPITSPWPVADIIYVSIIGPVMLAALLEWILWLLAFLYCLWKVFLKANAWSIRLLCLVNMLFFVCMRCIFLPIMLVTLPLPSQVVQYFPADMVSILQWFAFWAFAGLLTIPWLFCVYQLVTHNVGRQRKVKIVLDEFTAPKVVIVMPCYNEEPDVLLRTVDSIVDCEYPPSCMHVFLSFDGDQENELFLNTIEKLGVPLTLESYPKSIDVKYRSCRITVSRFPHGGKRSCQKKTFKLIDKIYAEYLRRNDDLFLLFIDSDCILDTLCIQNFMYEMELKPGSKRTMLAMTGVITSTTVKHSLITVLQDMEYIHGQLFERSVESSCGAVTCLPGALTILRFSAFRRMAKYYFAEKAEQCDDLFDYGKMHLGEDRWLTHLFMIGAQEKYQIQMNTGAF…
1182	Pseudocercospora__fijiensis__CIRAD86	1182	PF00063	PF00173	PF00173	PF03142	PF08766		NCBI	gi|452986905|gb|EME86661.1| glycosyltransferase family 2 protein [Pseudocercospora fijiensis CIRAD86]	EME86661.1	452986905	MYCFIDRAFT_49517	glycosyltransferase family 2 protein	PSFI_9923	cd00124,cd04190	smart00242	pfam00063,pfam00173,pfam00173,pfam03142,pfam08766,pfam13632	YES	1855	Pseudocercospora fijiensis CIRAD86 (Mycosphaerella fijiensis	383855	Eukaryota; Fungi; Dikarya; Ascomycota; Pezizomycotina; Dothideomycetes; Dothideomycetidae; Capnodiales; Mycosphaerellaceae; Pseudocercospora.	1344:1563:1.18058e-67	220	RPGNRGKRDSQMILMRFLNRVHYNMPMTPLELEMHHQIRNVIGVNPTFYEFLLQIDADTVVAPDSATRFVSAFVNDTKLIAVCGETALTNAKASMITMMQVYEYYISHNLTKAFESLFGSVTCLPGCFSMYRIRAAETGKPLFVSREIVNDYSEVRVDTLHMKNLLHLGEDRYLTTLLMKYHSKYKTKYIMRAHAWTIAPDSWAVFMSQRRRWINSTVHN	1204:1712:0	509	VSVICFKFLAALQFGKKNVPENLDKFIICTVPAYTEDEDSLRRAIDSAARMRYDDKRKLLFVVCDGMIIGQGNDRPTPRIVLDILGVPETIDPEPLSFESLGEGLKQHNMGKVYSGLYEAQGHIVPFIVIVKVGKPSEVSRPGNRGKRDSQMILMRFLNRVHYNMPMTPLELEMHHQIRNVIGVNPTFYEFLLQIDADTVVAPDSATRFVSAFVNDTKLIAVCGETALTNAKASMITMMQVYEYYISHNLTKAFESLFGSVTCLPGCFSMYRIRAAETGKPLFVSREIVNDYSEVRVDTLHMKNLLHLGEDRYLTTLLMKYHSKYKTKYIMRAHAWTIAPDSWAVFMSQRRRWINSTVHNLIEVIPLSQLCGFCCFSMRFVVFLDLLSTIVQPVIVGYI…	1443:1556	114	QVYEYYISHNLTKAFESLFGSVTCLPGCFSMYRIRAAETGKPLFVSREIVNDYSEVRVDTLHMKNLLHLGEDRYLTTLLMKYHSKYKTKYIMRAHAWTIAPDSWAVFMSQRRRW	MASAPTNQQNLAGLPAHSMSDTNITSHIASRFHSHLPITTLSSQGYISVNTYTSSAKGPNGGKEGSAMGAAEELASRMWTRLGSRQENQAAVFLGESGTGKTTIRSHLLSSLLQYSSTPLSKKLSFAAFVFDTLTTTKSVTTPTASKAGLFFELQYDTTSSLHPTLIGGKVLDHRLERSRVASVPPGERNFHVLYYLLAGTSPAEKEHLGLELGSHSGVANRTSMGSSAKRWRYLGHPSQLKVGINDAEGFQHFKTALRKLEFPREEIAHLCEILAAILHIGQLEFMTSQATTPAPDESGGYGAEGGEEITVVKNKETLAAVAAFLGVSDKVLEQSLGYRTKILHRERVTIMLDPKGARENADELARTLYSLLVALVMEKINQKTCAIEESVANTIAIV…
1183	Pseudocercospora__fijiensis__CIRAD86	1183	PF00063	PF00173	PF03142	PF08766			NCBI	gi|452986907|gb|EME86663.1| glycosyltransferase family 2 protein [Pseudocercospora fijiensis CIRAD86]	EME86663.1	452986907	MYCFIDRAFT_56332	glycosyltransferase family 2 protein	PSFI_9925	cd00124,cd04190	smart00242	pfam00063,pfam00173,pfam03142,pfam08766,pfam13632	YES	1772	Pseudocercospora fijiensis CIRAD86 (Mycosphaerella fijiensis	383855	Eukaryota; Fungi; Dikarya; Ascomycota; Pezizomycotina; Dothideomycetes; Dothideomycetidae; Capnodiales; Mycosphaerellaceae; Pseudocercospora.	1070:1404:5.88065e-75	335	ICQVPAYTEGEDSLRKGLDSLTALAYDNKRKLICVICDGMIVGGGNDRPTPKIVLDILGVDPKIDPPALPFKSVGVGAEQLNYGKVYSGLYEYEGNVVPYLVVVKVGKESEQRKSKPGNRGKRDSQIMLMSFLNRVHHRSAMNPLELEMFHQINNIIGVDPELYEYLFMVDADTKVKEDSLNRLVAACANDAKIAGICGETSLENEERSWWTMIQVYEYYISHHLAKAFESLFGSVTCLPGCFCMYRLRTADKGRPLIISDKICREYADSQIDTLHKKNLLSLGEDRYLTTLMCKHFPSMSYKFLPDAYALTEAPAQWSVLLSQRRRWINSTIHN	1043:1550:0	508	CAVILTKFLAALQLGSKRRPSQQDKFVICQVPAYTEGEDSLRKGLDSLTALAYDNKRKLICVICDGMIVGGGNDRPTPKIVLDILGVDPKIDPPALPFKSVGVGAEQLNYGKVYSGLYEYEGNVVPYLVVVKVGKESEQRKSKPGNRGKRDSQIMLMSFLNRVHHRSAMNPLELEMFHQINNIIGVDPELYEYLFMVDADTKVKEDSLNRLVAACANDAKIAGICGETSLENEERSWWTMIQVYEYYISHHLAKAFESLFGSVTCLPGCFCMYRLRTADKGRPLIISDKICREYADSQIDTLHKKNLLSLGEDRYLTTLMCKHFPSMSYKFLPDAYALTEAPAQWSVLLSQRRRWINSTIHNLAEMMQVDLCGFCCFSMRFVVFIDLFGTVILPATCAY…	1284:1397	114	QVYEYYISHHLAKAFESLFGSVTCLPGCFCMYRLRTADKGRPLIISDKICREYADSQIDTLHKKNLLSLGEDRYLTTLMCKHFPSMSYKFLPDAYALTEAPAQWSVLLSQRRRW	MAYRMSTYSNNSSAPPPPTNTMQQSTAHVSTTTLLNSLHSAFSSGQSYALESSASLVVNTWVTGSSTGPDGRYGGTIDSDLARRTWEHARRRAEDACIILGSLHHSTPSLFAPFASALPLSVPGTFYTALNAIRPFLHCLTPFNPSLPRYSGLAAIFTLALTGEITGASLSLSSSGIDTQTGLLNIPAESGYRAFDVFYYLLTSQSEQEREFLGLKSPNQYALLRKSDTYRAPSYLPTADDTAAAEDFRESLKAIGIKGKALRNLLSVLAAILRLGDAIGFLVDQEELESNCEQVGELLDLDPEVLLKKCATDERQVLMAAIYEAVVDWVIMQANETIRNEIRNGSALASSSGSENGAATPSSGHDDVDSVSITLIEIPSQTLGKAVCLKTIFDDSTGI…
1010	Mycosphaerella__populorum__SO2202	1010	PF08407	PF01644					NCBI	gi|453082602|gb|EMF10649.1| glycosyltransferase family 2 protein [Mycosphaerella populorum SO2202]	EMF10649.1	453082602	SEPMUDRAFT_150681	glycosyltransferase family 2 protein	MYPO_2778	cd04190		pfam01644,pfam03142,pfam07223,pfam08407,pfam12730	YES	1175	Sphaerulina musiva SO2202 (Mycosphaerella populorum SO2202)	692275	Eukaryota; Fungi; Dikarya; Ascomycota; Pezizomycotina; Dothideomycetes; Dothideomycetidae; Capnodiales; Mycosphaerellaceae; Sphaerulina.	462:782:1.29408e-96	321	ICITMYNENEIDFTRTMHGVMRNLSHFCSRAKSRTWGKDGWQKIVVCIISDGRSKVHPRTLDALAAMGCYQSGIAKNLVNQREVTAHVYEYTTQVSLDSDLKFKGAEKGIVPCQVIFCLKEKNSKKLNSHRWFFNAFGRALNPNVCILLDVGTRPGDDSLYHLWKAFDRDSNVAGAAGEIKAAKGRYLKALINPLVASQNFEYKMSNILDKPLESVFGYITVLPGALSAYRYHALQNDETGHGPLSQYFKGETLHGQDADVFTANMYLAEDRILCWELVAKRNDRWVLKYVRKATGETDVPDAVPEFISQRRRWLNGAFFA	607:777:5.19446e-18	171	CILLDVGTRPGDDSLYHLWKAFDRDSNVAGAAGEIKAAKGRYLKALINPLVASQNFEYKMSNILDKPLESVFGYITVLPGALSAYRYHALQNDETGHGPLSQYFKGETLHGQDADVFTANMYLAEDRILCWELVAKRNDRWVLKYVRKATGETDVPDAVPEFISQRRRWLN	660:775	116	QNFEYKMSNILDKPLESVFGYITVLPGALSAYRYHALQNDETGHGPLSQYFKGETLHGQDADVFTANMYLAEDRILCWELVAKRNDRWVLKYVRKATGETDVPDAVPEFISQRRRW	MAAPNRPHAYEPPPGYDDDFDTPTNASTMRLLTSPEESAHAASVSPSREAANHHSNNNNNRASPHDLFLRAQDRLNSRNHQRADNSSQDAPLPSATTHSHYARSQAPPGEELNSLLREVESDLSQSSAARSSATSSSAAPPRTKRYKVRFNQHQRHDVDDQQPEEEDIGSYNLYSSRPDSPTRSYRPPSPTRSYAPTSTLGTQPSFSRLSRQPSVLDSAPDMAPPVDAYDPYRPSSSRQSDSPTKAFTPRGSREYPRPPASNVPYEPADINGVPRPGTPSSAYGGSPRRPLPPQPLFAGGRPPSMISMEEPQEPGITAIPIDDDDDTADPFGPAAGDGDLQRPRPVSRNTFQSESTVTDDKEFDNKDPEDDLCGPAPDGVHRRRGARPAQMTRKEVKLI…
1011	Mycosphaerella__populorum__SO2202	1011	PF00173	PF03142					NCBI	gi|453082916|gb|EMF10963.1| glycosyltransferase family 2 protein [Mycosphaerella populorum SO2202]	EMF10963.1	453082916	SEPMUDRAFT_49366	glycosyltransferase family 2 protein	MYPO_3092	cd04190		pfam03142,pfam13632	YES	1177	Sphaerulina musiva SO2202 (Mycosphaerella populorum SO2202)	692275	Eukaryota; Fungi; Dikarya; Ascomycota; Pezizomycotina; Dothideomycetes; Dothideomycetidae; Capnodiales; Mycosphaerellaceae; Sphaerulina.	628:976:4.65826e-102	349	CLVTAYSEGPEGIRTTLDSVATTDYPNSHKLIYVVCDGLIQGKGESMSTPDACISMMKDHSIPPDEVQPYSYVAVASGSKRHNMAKVYCGFYDYGADSTIPLERQQRVPMIVIVKCGTPEEASTSKPGNRGKRDSQIILMSFLQKIMFDERMTELEYDMFNGIWKLTGISPDFYEIVLMVDADTKVFPDSITHMVSAMVKDPEIMGLCGETKIANKRASWVSMIQVFEYFISHHQAKAFESVFGGVTCLPGCFCMYRIKAPKGGKNYWVPILANPDIVEHYSENVVDTLHKKNLLLLGEDRYLSTLMLKTFPKRKQMFIPQAVCKTTVPDTFKVLLSQRRRWINSTIHN	600:1131:0	532	PQGFIHEAVVPQPPPDWQPYGFPLAHTICLVTAYSEGPEGIRTTLDSVATTDYPNSHKLIYVVCDGLIQGKGESMSTPDACISMMKDHSIPPDEVQPYSYVAVASGSKRHNMAKVYCGFYDYGADSTIPLERQQRVPMIVIVKCGTPEEASTSKPGNRGKRDSQIILMSFLQKIMFDERMTELEYDMFNGIWKLTGISPDFYEIVLMVDADTKVFPDSITHMVSAMVKDPEIMGLCGETKIANKRASWVSMIQVFEYFISHHQAKAFESVFGGVTCLPGCFCMYRIKAPKGGKNYWVPILANPDIVEHYSENVVDTLHKKNLLLLGEDRYLSTLMLKTFPKRKQMFIPQAVCKTTVPDTFKVLLSQRRRWINSTIHNLMELVLVRDLCGTFCFSMQFVV…	852:969	118	QVFEYFISHHQAKAFESVFGGVTCLPGCFCMYRIKAPKGGKNYWVPILANPDIVEHYSENVVDTLHKKNLLLLGEDRYLSTLMLKTFPKRKQMFIPQAVCKTTVPDTFKVLLSQRRRW	MIDAGAATRRDELNRKKSLVRPERRRMDPDDPDYYYRKRVQQSHMNIMPSTTGRDPQLEADIVTLSSDPSVKVAGEERFPLNEKDGLKRGRSGKSASTRAPNKLSRNLSKKEREREEKQERKQKIQQASGTPTLWGTYCHMITFWAPNVMLRCFGKKAKDAQRAWREKIGLISIILLIMAFVGYLTFGFTATVCPSGGPLRLRINKVGPGYMIFHGKAYDLTRSQHPLARGIAAGSNVLFDADPPGAGMDGSFMFQNVNGACKGLITTAPNSDVTTDGDGNLAWYFPCNMFKQDGSSSPNTSIPYYLGYACHTSRSARDAFYGLRSSGDVYFNWDDVRNASRNLMVYSGDVLDLDLLRWFNTTQVSYPTKFDQIRENSAIRGKDVTLAFASGENKQLAE…
1012	Mycosphaerella__populorum__SO2202	1012	PF08407	PF01644					NCBI	gi|453086075|gb|EMF14117.1| glycosyltransferase family 2 protein [Mycosphaerella populorum SO2202]	EMF14117.1	453086075	SEPMUDRAFT_147938	glycosyltransferase family 2 protein	MYPO_6246	cd04190		pfam01644,pfam03142,pfam08407,pfam13347	YES	949	Sphaerulina musiva SO2202 (Mycosphaerella populorum SO2202)	692275	Eukaryota; Fungi; Dikarya; Ascomycota; Pezizomycotina; Dothideomycetes; Dothideomycetidae; Capnodiales; Mycosphaerellaceae; Sphaerulina.	276:595:4.2737e-90	320	IVITMYNEEDELLARTLIGVIKNIEYMNSRTSSKMWGVDAWKKIVVCIVSDGRAKINPRTRAVLAGMGIYQDGIAKQQVNGKDVTAHIYEYTTQMTLEIRKSVVHVKKGNTPVQILFCLKEKNQKKINSHRWFFQAFGTVLNPNICVLIDAGTRPGRSSVYDLWKAFDREPMCAGACGEIKAMLEMGKNLINPLVAAQNFEYKMSNILDKPLESAFGFITVLPGAFSAYRFIALQNDKTGNGPLEKYFAGEKMHGANAGIFTANMYLAEDRILCWELVSKNNCSWILQYVKSATGETDVPTEMADFILQRRRWLNGSFFA	277:590:2.43149e-16	314	VITMYNEEDELLARTLIGVIKNIEYMNSRTSSKMWGVDAWKKIVVCIVSDGRAKINPRTRAVLAGMGIYQDGIAKQQVNGKDVTAHIYEYTTQMTLEIRKSVVHVKKGNTPVQILFCLKEKNQKKINSHRWFFQAFGTVLNPNICVLIDAGTRPGRSSVYDLWKAFDREPMCAGACGEIKAMLEMGKNLINPLVAAQNFEYKMSNILDKPLESAFGFITVLPGAFSAYRFIALQNDKTGNGPLEKYFAGEKMHGANAGIFTANMYLAEDRILCWELVSKNNCSWILQYVKSATGETDVPTEMADFILQRRRWLN	473:588	116	QNFEYKMSNILDKPLESAFGFITVLPGAFSAYRFIALQNDKTGNGPLEKYFAGEKMHGANAGIFTANMYLAEDRILCWELVSKNNCSWILQYVKSATGETDVPTEMADFILQRRRW	MSYNPLGGYGHSGQPRDDRSPSPNHNPFMDRHQSPDPRYGQPQHGYQLEDRPYHEPLDIPTGPGPYGTGAPLPSSDRLQAQPTYEVMNMPNTYGHGEAYEDAHRQGYTPNPYQQAAQQGRGEYNLSPQYEHTDYIQDPNAYDAPQHQYYQDDSDDRPMLQPATSYGPDPHQVAPITPGAEHTDLEGGFNDPPPIKAPIRRWKTVKEVQLFDGNLVLDCPVPPRLLNQVQHAQPPERDEFTHMRYSAATCDPSEFLESRFTLRQRLFAKPRHTELFIVITMYNEEDELLARTLIGVIKNIEYMNSRTSSKMWGVDAWKKIVVCIVSDGRAKINPRTRAVLAGMGIYQDGIAKQQVNGKDVTAHIYEYTTQMTLEIRKSVVHVKKGNTPVQILFCLKEKNQ…
1013	Mycosphaerella__populorum__SO2202	1013	PF08407	PF01644					NCBI	gi|453086299|gb|EMF14341.1| glycosyltransferase family 2 protein [Mycosphaerella populorum SO2202]	EMF14341.1	453086299	SEPMUDRAFT_148081	glycosyltransferase family 2 protein	MYPO_6470	cd04190		pfam01644,pfam03142,pfam08407	YES	914	Sphaerulina musiva SO2202 (Mycosphaerella populorum SO2202)	692275	Eukaryota; Fungi; Dikarya; Ascomycota; Pezizomycotina; Dothideomycetes; Dothideomycetidae; Capnodiales; Mycosphaerellaceae; Sphaerulina.	222:551:3.82965e-89	330	IAITYYNEDKTLTSRTLHGVMQNIRDIVNIKKSEFWNKGGPAWQKIVVCLVFDGIDPCDKGTLDVLATIGIYQDGIMKKDIDGKETVAHIFEYTTQLSVTANQQLIRPLDDGPSTLPPVQMMFCLKQKNSKKINSHRWLFTAFGRILNPEVCILLDAGTKPGYKALLALWEAFYNDKDLGGACGEIHALLGKGWKNLLNPLVAIQNFEYKISNILDKPLESSFGYVSVLPGAFSAYRFRAIMGRPLEQYFHGDHTLSKQLGPKGIEGMNIFKKNMFLAEDRILCFELVAKAGSKWHLTYVKASKGETDVPEGAAEFIGQRRRWLNGSFAA	368:692:4.77313e-20	325	LNPEVCILLDAGTKPGYKALLALWEAFYNDKDLGGACGEIHALLGKGWKNLLNPLVAIQNFEYKISNILDKPLESSFGYVSVLPGAFSAYRFRAIMGRPLEQYFHGDHTLSKQLGPKGIEGMNIFKKNMFLAEDRILCFELVAKAGSKWHLTYVKASKGETDVPEGAAEFIGQRRRWLNGSFAATLYSLMHFGRMYRSGHNILRMFFLHIQLIYNIATVTLTWFSLASYYLTTTVIIDLVGTPGSSNDQRAFPFGNTVTPIFNTCVKYIYLAFLLLQFILALGNRPKGSRWTYIISFAVYALIQLYIIVDSFYLVIHAFGSGTGF	426:544	119	QNFEYKISNILDKPLESSFGYVSVLPGAFSAYRFRAIMGRPLEQYFHGDHTLSKQLGPKGIEGMNIFKKNMFLAEDRILCFELVAKAGSKWHLTYVKASKGETDVPEGAAEFIGQRRRW	MAYQGVGGGHGGYDLHDTPTGSAQPYHQPPHRDSDDEEVERSLLHGNPNGPFQGPFDEPHSRSGTPTSHEPKGYSLEESYAGHAPPYNGYQEYHGSGTTLDDPAYGAPDRASSPYSRSDTGSTEAWRQRQQPGAAAGVAGLKRNATRKVKLVQGAVLSADYPVPSAIQNAVQAKYRNDLESGSEEFTHLRYTAATCDPNDFTLKNGYNLRPAMYNRHTELLIAITYYNEDKTLTSRTLHGVMQNIRDIVNIKKSEFWNKGGPAWQKIVVCLVFDGIDPCDKGTLDVLATIGIYQDGIMKKDIDGKETVAHIFEYTTQLSVTANQQLIRPLDDGPSTLPPVQMMFCLKQKNSKKINSHRWLFTAFGRILNPEVCILLDAGTKPGYKALLALWEAFYNDKD…
1014	Mycosphaerella__populorum__SO2202	1014	PF00063	PF00173	PF03142	PF08766			NCBI	gi|453086859|gb|EMF14900.1| glycosyltransferase family 2 protein [Mycosphaerella populorum SO2202]	EMF14900.1	453086859	SEPMUDRAFT_146931	glycosyltransferase family 2 protein	MYPO_7029	cd00124,cd04190	smart00242	pfam00063,pfam00173,pfam03142,pfam08766,pfam13632	YES	1852	Sphaerulina musiva SO2202 (Mycosphaerella populorum SO2202)	692275	Eukaryota; Fungi; Dikarya; Ascomycota; Pezizomycotina; Dothideomycetes; Dothideomycetidae; Capnodiales; Mycosphaerellaceae; Sphaerulina.	1343:1562:2.64665e-67	220	RPGNRGKRDSQMILMRFLNRVHYNQPMTPLELELHHQIRNVIGVNPTFYEFLLQIDADTVVAPDSATRFVSAFVNDTKLIAVCGETALTNAKASFITMMQVYEYYISHNLTKAFESLFGSVTCLPGCFTMYRIRAAETGKPLFVSREIVNDYSEVRVDTLHMKNLLHLGEDRYLTTLLMKYHSKYKTKYIMRAHAWTIAPDSWAVFMSQRRRWINSTVHN	1203:1711:0	509	VSVICFKFLAALQFGKKNVPENLDKFVICTVPAYTEDEDSLRRAIDSAARMRYDDKRKLLFIICDGMIIGQGNDRPTPRIVLDILGVPETVDPEPLSFESLGEGMKQHNMGKVYSGLYEVQGHIVPFIVIVKVGKPSEVSRPGNRGKRDSQMILMRFLNRVHYNQPMTPLELELHHQIRNVIGVNPTFYEFLLQIDADTVVAPDSATRFVSAFVNDTKLIAVCGETALTNAKASFITMMQVYEYYISHNLTKAFESLFGSVTCLPGCFTMYRIRAAETGKPLFVSREIVNDYSEVRVDTLHMKNLLHLGEDRYLTTLLMKYHSKYKTKYIMRAHAWTIAPDSWAVFMSQRRRWINSTVHNLIEVIPLQQLCGFCCFSMRFVVFLDLLSTIVQPVIVGYI…	1442:1555	114	QVYEYYISHNLTKAFESLFGSVTCLPGCFTMYRIRAAETGKPLFVSREIVNDYSEVRVDTLHMKNLLHLGEDRYLTTLLMKYHSKYKTKYIMRAHAWTIAPDSWAVFMSQRRRW	MATNQQNLAALPAHSLSDTNLTSHIASRFHQHLPITTLSSQGYISVNTYNSAIKGPNGGKEGSAMGAAEELASRMWTRLGGRQENQAAIFLGESGTGKTTIRSHVLSNLLQYSSTPLSKKLSFAAFVFDSLTTTKSITTPTASKAGLFFELQYDTTSSIHPTLIGGKVLDHRLERSRVAMVPPGERNFHILYYLLAGTSPAEKEHLGLDLNGAITTGVANRTSVGNGLKRWRYLGHPSQLKVGINDAEGFQHFKTALRKLEFPREEIAHMCEVLAAILHIGQLEFMTSQSTTPAPDESGGYGAEGGEEITVVKNKETLTTIAAFLGVGEKTLEQSLGYRTKILHRERVTIMLDPKGARENADELARTLYSLLVALVMEKINQRVCAVEDQVANTIAIVD…
1015	Mycosphaerella__populorum__SO2202	1015	PF00063	PF00173	PF03142	PF08766			NCBI	gi|453086861|gb|EMF14902.1| glycosyltransferase family 2 protein [Mycosphaerella populorum SO2202]	EMF14902.1	453086861	SEPMUDRAFT_146932	glycosyltransferase family 2 protein	MYPO_7031	cd00124,cd04190	smart00242	pfam00063,pfam00173,pfam03142,pfam08766,pfam09606,pfam13632	YES	1766	Sphaerulina musiva SO2202 (Mycosphaerella populorum SO2202)	692275	Eukaryota; Fungi; Dikarya; Ascomycota; Pezizomycotina; Dothideomycetes; Dothideomycetidae; Capnodiales; Mycosphaerellaceae; Sphaerulina.	1069:1403:6.11613e-72	335	ICQVPAYTEGEDSLRKGLDSLTALAYDNKRKLICVICDGMIVGGGNDRPTPKIVLDILGVDPKIDPPALPFKSLGLGGEQLNYGKVYSGLYEYEGNVVPYIVVVKVGKESEQQKSKPGNRGKRDSQILLMSFLNRVHHRSAMNPLELEMFHQINNIIGVDPELYEYLFMVDADTKVKEDSLNRLVSACANDAKIAGICGETSLENEERSWWTMIQVYEYYISHHLAKAFESLFGSVTCLPGCFCMYRLRTSDKGRPLIIADKIITEYADNNIDTLHKKNLLSLGEDRYLTTIMCKHFPSMSYKFLPDAYALTEAPAQWSVLLSQRRRWINSTIHN	1042:1549:0	508	CAVILVKFLAALQLGSKKRPSQQDKFVICQVPAYTEGEDSLRKGLDSLTALAYDNKRKLICVICDGMIVGGGNDRPTPKIVLDILGVDPKIDPPALPFKSLGLGGEQLNYGKVYSGLYEYEGNVVPYIVVVKVGKESEQQKSKPGNRGKRDSQILLMSFLNRVHHRSAMNPLELEMFHQINNIIGVDPELYEYLFMVDADTKVKEDSLNRLVSACANDAKIAGICGETSLENEERSWWTMIQVYEYYISHHLAKAFESLFGSVTCLPGCFCMYRLRTSDKGRPLIIADKIITEYADNNIDTLHKKNLLSLGEDRYLTTIMCKHFPSMSYKFLPDAYALTEAPAQWSVLLSQRRRWINSTIHNLAEMLQVDLCGFCCFSMRFVVFIDLFGTVILPATCAY…	222:1396	1175	QPHEYALLNKTGTYSAPSFLPTADDAAAAEDFRESLKAIGIKGKSLRSLLAVLSAVLRLGDGTGYLIEQDELITVCEEVAGLLDIDEDILLKRCVTEEREVLIGALYEALVDWVILQANNSIRSDIQTGRAIGSSSGSDNGILTPPSADDIDSVSITLIEIPSQTLGKAVSLKTVFDDRVGINLEMKEDGLMIESTGASVIKEMDLAVQQSEADLNIDGPAQRERDVAWDRRQGVLEKVGVESEDDSFLRQILYPVTGHGISLGTTGRFNLMNTLGSSRVWFQLCLHPSDDRPERFANVAPGSVTWSAGSVSSQIRKWRLAEWANYRNKQLDFTADFDVEEFVDRYRRLGCQDGREGVESWIMERGWSNGEVMVGHERIWMRENAYWEAESMLDMKPTD…	MAQHGYRMSTYSNASSAVHGRTNTMQQNQTSSQVSTTTLLNTLHGCFKEGTPYALEASTSLVVNTWVTGCSTGPDGRYGGTVDSDLARRAWEHARRRAEDACIVLGSLHQSTPSLFAPFASALPLSVPGTFYTALDALKPFLRTVTPFNPSLPRYSALSANFTLALTGEITGAIISLSQSGIDTQAGLVNVPAEPGYRAFDVFYYLLHAQSEQEREALSLRQPHEYALLNKTGTYSAPSFLPTADDAAAAEDFRESLKAIGIKGKSLRSLLAVLSAVLRLGDGTGYLIEQDELITVCEEVAGLLDIDEDILLKRCVTEEREVLIGALYEALVDWVILQANNSIRSDIQTGRAIGSSSGSDNGILTPPSADDIDSVSITLIEIPSQTLGKAVSLKTVFDD…
1016	Mycosphaerella__populorum__SO2202	1016	PF03142						NCBI	gi|453087716|gb|EMF15757.1| glycosyltransferase family 2 protein [Mycosphaerella populorum SO2202]	EMF15757.1	453087716	SEPMUDRAFT_131377	glycosyltransferase family 2 protein	MYPO_7886	cd04190,cd06421,cd06857	smart00724	pfam03142,pfam10225,pfam10243,pfam13632	YES	974	Sphaerulina musiva SO2202 (Mycosphaerella populorum SO2202)	692275	Eukaryota; Fungi; Dikarya; Ascomycota; Pezizomycotina; Dothideomycetes; Dothideomycetidae; Capnodiales; Mycosphaerellaceae; Sphaerulina.	290:518:3.06768e-24	229	ELFLKTIDCLGVPITLEHYPKSIDVKYRHCRITVSRFPHGGKRSCQKRTYRLIDKVYENYLRRNDNLFMLFIDSDCILDKYCVQNFMYEMNLKPGSKHNMLAMTGVITSTTKRNSLITVLQDMEYIHGQLFERSVESGCGAVTCLPGALTILRFSAFRQMAKYYFAEKAEQCDDMFDYGKMHLGEDRWLTHLFMIGATERYQIQMNTSAFCKTEAVETYKSLLKQRRRW	357:638:5.3881e-15	282	FMLFIDSDCILDKYCVQNFMYEMNLKPGSKHNMLAMTGVITSTTKRNSLITVLQDMEYIHGQLFERSVESGCGAVTCLPGALTILRFSAFRQMAKYYFAEKAEQCDDMFDYGKMHLGEDRWLTHLFMIGATERYQIQMNTSAFCKTEAVETYKSLLKQRRRWFLGFITNEACMLTDLRLWKRYPLLLLIRLAQNTIRTTALLFFIMVISIISTSQKISNLPVGFIAVSLGLNWVLMLYFGAKLGRYKIMLYPLMFVVNPFFNWLYMVYGICTAYERTWGGPR	410:518	109	QDMEYIHGQLFERSVESGCGAVTCLPGALTILRFSAFRQMAKYYFAEKAEQCDDMFDYGKMHLGEDRWLTHLFMIGATERYQIQMNTSAFCKTEAVETYKSLLKQRRRW	MDLLVCGSGHHCIASNRKTHGKRAPATKIQLTTQAISQRKARVRTRRPAEVASRHSGAGLGLRQVTQKLRQSSTRAARNAPSWIKDLNFSMDVALEANDATFSSSKPWPVKDVVYVAIVGGVFLAALVEWFLWLIAFLYCLVKVFVKADGKTKWSIRILSAVLMVFFTCMRLVFLPIMVVTLPLPSQVVQYFPREMVSILQWFAFWSFAGLLTVPWLFCVYQLVTHNVGRERRIKTVLDEHSAPKVVIVMPCYAEKPEVLLRTVDSIVDCEYPPSCMHIFLSFDGDKENELFLKTIDCLGVPITLEHYPKSIDVKYRHCRITVSRFPHGGKRSCQKRTYRLIDKVYENYLRRNDNLFMLFIDSDCILDKYCVQNFMYEMNLKPGSKHNMLAMTGVITST…
1004	Mycosphaerella__graminicola__IPO323	1004	PF08407	PF01644					NCBI	gi|339477499|gb|EGP92590.1| CHS1 chitin synthase, class I [Mycosphaerella graminicola IPO323]	EGP92590.1	339477499	MYCGRDRAFT_98274	CHS1 chitin synthase, class I	MYGR_10762	cd04190		pfam00487,pfam01644,pfam03142,pfam08407	YES	868	Zymoseptoria tritici IPO323 (Mycosphaerella graminicola IPO323)	336722	Eukaryota; Fungi; Dikarya; Ascomycota; Pezizomycotina; Dothideomycetes; Dothideomycetidae; Capnodiales; Mycosphaerellaceae; Zymoseptoria.	199:518:5.30823e-93	320	IVITMYNEEDELLARTLIGVIKNIEYMNSRTSSKTWGKEAWKKIVVCIVSDGRAKINPRTRSVLAAMGIYQDGIAKQQVNGVDVTAHIYEYTTQMTLEIKKGIVGVKKGNTPVQILFCLKEKNQKKINSHRWFFQAFGEVLQPNICVLIDAGTRPGRSSVYDLWKAFDREPMCGGACGEIKAMLEKGKNLINPLVAAQNFEYKMSNILDKPLESAFGFITVLPGAFSAYRFVALQNDKTGQGPLEKYFAGETMHGANAGIFTANMYLAEDRILCWELVSKRNCSWILQYVKSATGETDVPTEMADFILQRRRWLNGSFFA	192:725:9.80462e-19	534	PRQTELFIVITMYNEEDELLARTLIGVIKNIEYMNSRTSSKTWGKEAWKKIVVCIVSDGRAKINPRTRSVLAAMGIYQDGIAKQQVNGVDVTAHIYEYTTQMTLEIKKGIVGVKKGNTPVQILFCLKEKNQKKINSHRWFFQAFGEVLQPNICVLIDAGTRPGRSSVYDLWKAFDREPMCGGACGEIKAMLEKGKNLINPLVAAQNFEYKMSNILDKPLESAFGFITVLPGAFSAYRFVALQNDKTGQGPLEKYFAGETMHGANAGIFTANMYLAEDRILCWELVSKRNCSWILQYVKSATGETDVPTEMADFILQRRRWLNGSFFAAVYSLAHFYQIFRSHHSLFRKLFFFVEFTYQAVNMLFAWFAIGNFFLVFRILTTSLSGEDLLGTAGLILSVT…	396:511	116	QNFEYKMSNILDKPLESAFGFITVLPGAFSAYRFVALQNDKTGQGPLEKYFAGETMHGANAGIFTANMYLAEDRILCWELVSKRNCSWILQYVKSATGETDVPTEMADFILQRRRW	MATNYPIVLTSTTMDLSRFPVAQWVQVHLHTRPTDFKHSQHTKSRICQTHTATARLTTTSTRMDTHRTRFSNKRTRDEEDDRPMLAPGTYGPDPHQAHPSPNPDLEGGYNDPPPPPVNAPIRRWKTVKEVQLFNGNLVLDCPIPPRLLNQVQHAQPPERDEFTHMRYSAATCDPSEFGKKRFTLRQRLFAKPRQTELFIVITMYNEEDELLARTLIGVIKNIEYMNSRTSSKTWGKEAWKKIVVCIVSDGRAKINPRTRSVLAAMGIYQDGIAKQQVNGVDVTAHIYEYTTQMTLEIKKGIVGVKKGNTPVQILFCLKEKNQKKINSHRWFFQAFGEVLQPNICVLIDAGTRPGRSSVYDLWKAFDREPMCGGACGEIKAMLEKGKNLINPLVAAQNFE…
1005	Mycosphaerella__graminicola__IPO323	1005	PF08407	PF01644					NCBI	gi|339477587|gb|EGP92678.1| chitin synthase, class [Mycosphaerella graminicola IPO323]	EGP92678.1	339477587	MYCGRDRAFT_65104	chitin synthase, class	MYGR_10850	cd04190		pfam01644,pfam03142,pfam08407	YES	916	Zymoseptoria tritici IPO323 (Mycosphaerella graminicola IPO323)	336722	Eukaryota; Fungi; Dikarya; Ascomycota; Pezizomycotina; Dothideomycetes; Dothideomycetidae; Capnodiales; Mycosphaerellaceae; Zymoseptoria.	224:553:5.62066e-90	330	IAVTYYNEDKTLTSRTLHGVMQNIRDIVNIKKSEFWNKGGPAWQKIVVCLVFDGIDPCDKGTLDVLATIGIYQDGIMKRDIDGKETVAHIFEYTTQLSVTSNQQLIRPLDDGPSTLPPVQMMFCLKQKNSKKINSHRWLFTAFGRILNPEVCILLDAGTKPGHKALLALWEAFYNDKDLGGACGEIHALLGKGWKNLLNPLVAIQNFEYKISNILDKPLESSFGYVSVLPGAFSAYRFRAIMGRPLEQYFHGDHTLSKQLGPKGIEGMNIFKKNMFLAEDRILCFELVAKAGSKWHLTYVKASKGETDVPEGAAEFIGQRRRWLNGSFAA	370:773:1.30437e-19	404	LNPEVCILLDAGTKPGHKALLALWEAFYNDKDLGGACGEIHALLGKGWKNLLNPLVAIQNFEYKISNILDKPLESSFGYVSVLPGAFSAYRFRAIMGRPLEQYFHGDHTLSKQLGPKGIEGMNIFKKNMFLAEDRILCFELVAKAGSKWHLTYVKASKGETDVPEGAAEFIGQRRRWLNGSFAATLYSLMHFGRMYRSGHNIIRMFFFHIQLIYNLATVIMAWFSLASYYLTTTVIIDLVGSPGSSNDQHAFPFGNTVTPYVNTVVKYIYLAFLLLQFILALGNRPKGSRWTYIISFAVYAIIQLYIIVDSFYLVVRAFTGGPGFDTDGTAVDFIKSFFGSTGPGIIIIALAATFGLYFIASFLYLDPWHMFTSFGQYLLMMTSYINILMVYAFSNWHD…	428:546	119	QNFEYKISNILDKPLESSFGYVSVLPGAFSAYRFRAIMGRPLEQYFHGDHTLSKQLGPKGIEGMNIFKKNMFLAEDRILCFELVAKAGSKWHLTYVKASKGETDVPEGAAEFIGQRRRW	MAYQGAGGYDGHLPPNQQSFHNSPLHDSRHDSDDEVERSLLHNNPTGPFQGPFDEPHSRSGTPGGHDPHGYSLEETYAGHPPAGAPPYNGYEEYGGHHLDDPGYGHPEMGMPESPYDRSDTGSTEAWRQRQQPGGGAAAPGGLKRNATRKVKLVQGAVLSADYPVPSAIQNAVQAKYRNDLESGSEEFTHLRYTAATCDPNDFTLKNGYNLRPAMYNRHTELLIAVTYYNEDKTLTSRTLHGVMQNIRDIVNIKKSEFWNKGGPAWQKIVVCLVFDGIDPCDKGTLDVLATIGIYQDGIMKRDIDGKETVAHIFEYTTQLSVTSNQQLIRPLDDGPSTLPPVQMMFCLKQKNSKKINSHRWLFTAFGRILNPEVCILLDAGTKPGHKALLALWEAFYND…
1006	Mycosphaerella__graminicola__IPO323	1006	PF00173	PF03142					NCBI	gi|339472093|gb|EGP87188.1| chitin synthase, class IV [Mycosphaerella graminicola IPO323]	EGP87188.1	339472093	MYCGRDRAFT_100232	chitin synthase, class IV	MYGR_5360	cd04190		pfam00173,pfam03142,pfam13632	YES	1134	Zymoseptoria tritici IPO323 (Mycosphaerella graminicola IPO323)	336722	Eukaryota; Fungi; Dikarya; Ascomycota; Pezizomycotina; Dothideomycetes; Dothideomycetidae; Capnodiales; Mycosphaerellaceae; Zymoseptoria.	604:952:1.03277e-100	349	CLVTAYSEGPEGLRTTLDSVAMTDYPNSHKIIYIVCDGLIKGKGESMSTPDACISMMKDHSVLPNEVQAFSYVAVASGSKRHNMAKVYCGFYDYGADSVIPLERQQRVPMVVVVKCGTPDEAATSKPGNRGKRDSQIILMSFLQKVMFDERMTELEYEMFNGIWKLTGISPDFYEIVLMVDADTKVFPDSLTHMVSAMVKDPEIMGLCGETKIANKTQSWVSMIQVFEYFISHHQAKAFESVFGGVTCLPGCFCMYRIKTPKGGQNYWVPILANPDIVEHYSENIVNTLHKKNLLLLGEDRYLSSLMLKTFPKRKQMFIPQAVCKTTVPDTFNVLLSQRRRWINSTVHN	576:1099:0	524	PQGFIHESVVPQPPPEWQPFGFPLAHTICLVTAYSEGPEGLRTTLDSVAMTDYPNSHKIIYIVCDGLIKGKGESMSTPDACISMMKDHSVLPNEVQAFSYVAVASGSKRHNMAKVYCGFYDYGADSVIPLERQQRVPMVVVVKCGTPDEAATSKPGNRGKRDSQIILMSFLQKVMFDERMTELEYEMFNGIWKLTGISPDFYEIVLMVDADTKVFPDSLTHMVSAMVKDPEIMGLCGETKIANKTQSWVSMIQVFEYFISHHQAKAFESVFGGVTCLPGCFCMYRIKTPKGGQNYWVPILANPDIVEHYSENIVNTLHKKNLLLLGEDRYLSSLMLKTFPKRKQMFIPQAVCKTTVPDTFNVLLSQRRRWINSTVHNLMELVLVRDLCGTFCFSMQFVL…	828:945	118	QVFEYFISHHQAKAFESVFGGVTCLPGCFCMYRIKTPKGGQNYWVPILANPDIVEHYSENIVNTLHKKNLLLLGEDRYLSSLMLKTFPKRKQMFIPQAVCKTTVPDTFNVLLSQRRRW	MDNSGDLSRKKSMIRPERRRNDRDDPNYYYRKHAQNMNVMPSTTGVDPQMEDDLVTLSSNSALTRHDGLDAIPLQEKHPDRSGSRKVVNKLHRHASKKEREKVEKDIQRQKMKEEAGALTPWGAYCHAITFWAPNFMLSLFGKKFTEQQRAWREKIGLVSIILLVMAFVGFLTFGFTEAVCPQGGPLRLRINKVGPGYMIFHGKAYDLTRSQHPLARGVPGGSNVLFDADPPGKGRDGSFMFQNVNGHCKGLITAAPGSDVPTDNDGNLAWYFPCNPFNQDGSDNKEPNTTIPYYLGYACHTVKPARTAFYNLRSSGDVYFTWDDVRNTSRNLMVYSGDVLDLDLLNWFNSSQVSIPDKFTQIKENAAIRGKDVTQAFGSGQNKQIAQCFQEIIKVGSI…
1007	Mycosphaerella__graminicola__IPO323	1007	PF08407	PF01644					NCBI	gi|339472428|gb|EGP87523.1| chitin synthase, class II [Mycosphaerella graminicola IPO323]	EGP87523.1	339472428	MYCGRDRAFT_100284	chitin synthase, class II	MYGR_5695	cd04190		pfam01644,pfam03142,pfam08407	YES	954	Zymoseptoria tritici IPO323 (Mycosphaerella graminicola IPO323)	336722	Eukaryota; Fungi; Dikarya; Ascomycota; Pezizomycotina; Dothideomycetes; Dothideomycetidae; Capnodiales; Mycosphaerellaceae; Zymoseptoria.	239:559:7.77066e-97	321	ICVTMYNENELDFTRTMHGVMRNIAHFCSRAKSRTWGKDGWQKIVVAIISDGRAKVHPRTLDALAAMGCYQSGIAKNEVNQREVTAHVYEYTTQVSLDSDLKFKGAEKGIVPCQLIFCLKEKNAKKLNSHRWFFNAFGRALNPNVCILLDVGTRPGDDSLYHLWKAFDRDSNVAGAAGEIKAAKGRAWMQLLNPLVASQNFEYKMSNILDKPLESVFGYITVLPGALSAYRYHALQNDETGHGPLSQYFKGETLHGQEADVFTANMYLAEDRILCWELVAKRNERWVLKYVRKATGETDVPDAVPEFISQRRRWLNGAFFA	384:651:4.70389e-19	268	CILLDVGTRPGDDSLYHLWKAFDRDSNVAGAAGEIKAAKGRAWMQLLNPLVASQNFEYKMSNILDKPLESVFGYITVLPGALSAYRYHALQNDETGHGPLSQYFKGETLHGQEADVFTANMYLAEDRILCWELVAKRNERWVLKYVRKATGETDVPDAVPEFISQRRRWLNGAFFAAVYSLLHFKQIWHTDHTIARKILLHIEFVYQFVQLVFTFFSLGNFYLTFYFIAGSLADKKVDPFGHGIGNFIFIILRYICVLLIMVQFILSM	437:552	116	QNFEYKMSNILDKPLESVFGYITVLPGALSAYRYHALQNDETGHGPLSQYFKGETLHGQEADVFTANMYLAEDRILCWELVAKRNERWVLKYVRKATGETDVPDAVPEFISQRRRW	MPPRDMPVPAYDPYRPSSRASQSPTKVFGTPRGSRDYARPPAVNVPYEPADINGIPRPGTPSSQYGGSPKRPLPPAPLFAAGRPPSINTELEPESTAIPIDGDDDDVFGPPTSDSDVQRPDLTARDSFVSESTSTDRDSYFPNEKDEELYGPAPSGKHERRGARQAQMAKKEVKLINGELILECKIPTILYSFLPRRDDVEFTHMRYTAVTCDPNDFVDRGYKLRQNIGRTTRETELFICVTMYNENELDFTRTMHGVMRNIAHFCSRAKSRTWGKDGWQKIVVAIISDGRAKVHPRTLDALAAMGCYQSGIAKNEVNQREVTAHVYEYTTQVSLDSDLKFKGAEKGIVPCQLIFCLKEKNAKKLNSHRWFFNAFGRALNPNVCILLDVGTRPGDDSLY…
1008	Mycosphaerella__graminicola__IPO323	1008	PF00063	PF00173	PF03142	PF08766			NCBI	gi|339474913|gb|EGP90005.1| CHS5 chitin synthase, class V [Mycosphaerella graminicola IPO323]	EGP90005.1	339474913	MYCGRDRAFT_108152	CHS5 chitin synthase, class V	MYGR_8177	cd00124,cd04190	smart00242	pfam00063,pfam00173,pfam03142,pfam08766,pfam13632	YES	1855	Zymoseptoria tritici IPO323 (Mycosphaerella graminicola IPO323)	336722	Eukaryota; Fungi; Dikarya; Ascomycota; Pezizomycotina; Dothideomycetes; Dothideomycetidae; Capnodiales; Mycosphaerellaceae; Zymoseptoria.	1235:1567:1.8658e-68	333	ICTVPAYTEDEDSLRRALDSAARTRYDDKRKLLFVICDGMIIGQGNDRPTPRIVLDILGVPETVDPEPLSFESLGEGQKQHNMGKVYSGLYEVQGHIVPFIVVVKVGKPSEVSRPGNRGKRDSQMILMRFLNRVHYNLAMTPLELELHHQIRNVIGVNPTFYEFLLQIDADTVVAPDSCTRFVSAMINDTKIIAVCGETALTNAKASFITMMQVYEYYISHNLTKAFESLFGSVTCLPGCFTMYRIRAAETGKPLFVSREIVNDYSETRVDTLHMKNLLHLGEDRFLTTLLMKYHSKYKTKYIMRAHAWTIAPDSWAVFMSQRRRWINSTVHN	1208:1716:0	509	VSVICFKFLAALQFGKKNIPENLDKFIICTVPAYTEDEDSLRRALDSAARTRYDDKRKLLFVICDGMIIGQGNDRPTPRIVLDILGVPETVDPEPLSFESLGEGQKQHNMGKVYSGLYEVQGHIVPFIVVVKVGKPSEVSRPGNRGKRDSQMILMRFLNRVHYNLAMTPLELELHHQIRNVIGVNPTFYEFLLQIDADTVVAPDSCTRFVSAMINDTKIIAVCGETALTNAKASFITMMQVYEYYISHNLTKAFESLFGSVTCLPGCFTMYRIRAAETGKPLFVSREIVNDYSETRVDTLHMKNLLHLGEDRFLTTLLMKYHSKYKTKYIMRAHAWTIAPDSWAVFMSQRRRWINSTVHNLIEVIPLQQLCGFCCFSMRFVVFLDLLSTIVQPVIVGYI…	1447:1560	114	QVYEYYISHNLTKAFESLFGSVTCLPGCFTMYRIRAAETGKPLFVSREIVNDYSETRVDTLHMKNLLHLGEDRFLTTLLMKYHSKYKTKYIMRAHAWTIAPDSWAVFMSQRRRW	MSSAPTTQQNLAALPAPAMSDTGITSHIASRYHSHLPISTLSTQGYIAVNTYTNSAKGPNGGKDGSAMGAAEELASRMWARLGHRQENQAAIFLGESGTGKTTIRSHLLSSLLQYSSTPLSKKLSFAAFVFDSLTTTKSVTAPTASKAGLFFELQYDTGSSLHPTLIGGKVLDHRLERSRVATVPPGERNFHVLYYLLAGTSDDEKEHLGLNTGITAGTGNRSSLGTQKRWRYLGHPSQLKVGINDAEGFQHFKTALRNLEFPREEIAHMCEILAAILHIGQLEFMTSQSTTPAPDESGGYGHEGGEEITVVKNKDVLSMIAAFLGVGDRTLEQSLGYRTKMLRRERVTIMLDPKGARENADELARTLYSLLVALVMEKINQKTCAVEEAVANTISVVD…
1009	Mycosphaerella__graminicola__IPO323	1009	PF00063	PF00173	PF03142	PF08766			NCBI	gi|339475344|gb|EGP90436.1| chitin synthase, class VI [Mycosphaerella graminicola IPO323]	EGP90436.1	339475344	MYCGRDRAFT_108151	chitin synthase, class VI	MYGR_8608	cd00124,cd04190	smart00242	pfam00063,pfam00173,pfam03142,pfam08766,pfam13632	YES	1752	Zymoseptoria tritici IPO323 (Mycosphaerella graminicola IPO323)	336722	Eukaryota; Fungi; Dikarya; Ascomycota; Pezizomycotina; Dothideomycetes; Dothideomycetidae; Capnodiales; Mycosphaerellaceae; Zymoseptoria.	1063:1397:2.23852e-73	335	ICQVPAYTEGEDSLRKGLDSLTALAYDNKRKLICVICDGMIVGGGNDRPTPKIVLDILGVDPKIDPPALPFKSLGLGGEQLNYGKVYSGLYEFEGNVVPYIVVVKVGKESEQTKSKPGNRGKRDSQILLMSFLNRVHHRSAMNPLELEMFHQINNIIGVDPELYEYLFMVDADTKVKEDSLNRLVAACANDAKVAGICGETSLENEERSWTTMIQVYEYFISHHLAKAFESLFGSVTCLPGCFCMYRLRTADKGRPLIISDKIVTEYADNNIDTLHKKNLLSLGEDRYLTTLMIKHFPSMTYKFVPNAHAMTEAPSDWSVLLSQRRRWINSTIHN	1036:1543:0	508	CTVIVIKFLAALQLGSKKRPTQQDKFVICQVPAYTEGEDSLRKGLDSLTALAYDNKRKLICVICDGMIVGGGNDRPTPKIVLDILGVDPKIDPPALPFKSLGLGGEQLNYGKVYSGLYEFEGNVVPYIVVVKVGKESEQTKSKPGNRGKRDSQILLMSFLNRVHHRSAMNPLELEMFHQINNIIGVDPELYEYLFMVDADTKVKEDSLNRLVAACANDAKVAGICGETSLENEERSWTTMIQVYEYFISHHLAKAFESLFGSVTCLPGCFCMYRLRTADKGRPLIISDKIVTEYADNNIDTLHKKNLLSLGEDRYLTTLMIKHFPSMTYKFVPNAHAMTEAPSDWSVLLSQRRRWINSTIHNLAEMLTVDLCGFCCFSMRFVVFIDLFGTIILPATFGY…	1277:1390	114	QVYEYFISHHLAKAFESLFGSVTCLPGCFCMYRLRTADKGRPLIISDKIVTEYADNNIDTLHKKNLLSLGEDRYLTTLMIKHFPSMTYKFVPNAHAMTEAPSDWSVLLSQRRRW	MAFRHSAYSNPSSAAPGHGRSNTMQQAGTSQVSTTTLLNALHSSFSSGQPYQLESSSSLVVNTWVTASSTGPDGRYGGTVDAELARRIWEHARRRAEDGCVILGSLHHSTPSLFAPFASALPLSIPGTFYTALDALRPFLHTVTPFNPSLPRYSALAGVFTLALSGEITGASLSLSTAGIDTDAGLLNVPTEPGYRAFDVFYYLLTSQSEQEREFLGLKRPREYALLRKSDTYDPPTYLPTADDAAAAEDFRESLKAIGIKGSSLRSLLSVVAAILRLGDALGFLVNEEELAEVCEEVGGLLDLDPEVIFKKCSTEDRDILIGALYEALVDWVIMKANEAIGSEIRTGRAIGSSSGSDNGAATPLGSLEDGDSVSITVIEVTSQTLGKAASLKTVFDDS…
364	Baudoinia__compniacensis__UAMH__10762	364	PF08407	PF01644					NCBI	gi|449296126|gb|EMC92146.1| glycosyltransferase family 2 protein [Baudoinia compniacensis UAMH 10762]	EMC92146.1	449296126	BAUCODRAFT_151586	glycosyltransferase family 2 protein	BACO_1338	cd04190,cd13133		pfam00487,pfam01644,pfam03142,pfam08407,pfam09770	YES	935	Baudoinia compniacensis UAMH 10762	717646	Eukaryota; Fungi; Dikarya; Ascomycota; Pezizomycotina; Dothideomycetes; Dothideomycetidae; Capnodiales; Teratosphaeriaceae; Baudoinia.	270:589:8.58694e-95	320	IVITMYNEEDELLARTLIGVIKNIEYMNSRTSSKTWGKEAWKKIVVCIVSDGRAKINPRTKAVLAAMGIYQDGIAKQQVNGQDVTAHIYEYTTQMNLEIKKGIVNVKKGNTPMQVLFCLKEINQKKINSHRWFFQAFGEVLQPNICVLIDAGTRPGKSSIYHLWKAFDREPMCAGACGEIKAMLEHGKNLINPLVAAQNFEYKMSNILDKPLESAFGFISVLPGAFSAYRFVALQNDKTGAGPLEKYFAGEKMHGSNAGIFTANMYLAEDRILCFELVSKRNCSWILQYVQSAKGETDVPEGMAEFILQRRRWLNGSFFA	271:584:1.38539e-18	314	VITMYNEEDELLARTLIGVIKNIEYMNSRTSSKTWGKEAWKKIVVCIVSDGRAKINPRTKAVLAAMGIYQDGIAKQQVNGQDVTAHIYEYTTQMNLEIKKGIVNVKKGNTPMQVLFCLKEINQKKINSHRWFFQAFGEVLQPNICVLIDAGTRPGKSSIYHLWKAFDREPMCAGACGEIKAMLEHGKNLINPLVAAQNFEYKMSNILDKPLESAFGFISVLPGAFSAYRFVALQNDKTGAGPLEKYFAGEKMHGSNAGIFTANMYLAEDRILCFELVSKRNCSWILQYVQSAKGETDVPEGMAEFILQRRRWLN	467:582	116	QNFEYKMSNILDKPLESAFGFISVLPGAFSAYRFVALQNDKTGAGPLEKYFAGEKMHGSNAGIFTANMYLAEDRILCFELVSKRNCSWILQYVQSAKGETDVPEGMAEFILQRRRW	MSYGRPGRYGDIGLQEHEDEDPHNPFMDPRRQSPERYQTPAYQLDDRPYTHHEPLSIPVGPGPFGPQDRLQPQPTYSVENMPNTFGHSEAYDDVHQHAYTPDPYQTAHHGAGEYGLSPHHEHPPGYGYEGGQDFEQPQHPYYQDEPDTRPILQAGTSYGPDPTNVGGPSQEPAGQDLEQGFADVQPPPNVRIRRWKTVKEVQLYNGNLVLDCPIPPRLLNQVQHAQPPERDEFTHMRYSAATCDPSEFSDKRFTLRQRLFAKPRHTELFIVITMYNEEDELLARTLIGVIKNIEYMNSRTSSKTWGKEAWKKIVVCIVSDGRAKINPRTKAVLAAMGIYQDGIAKQQVNGQDVTAHIYEYTTQMNLEIKKGIVNVKKGNTPMQVLFCLKEINQKKINSH…
365	Baudoinia__compniacensis__UAMH__10762	365	PF08407	PF01644					NCBI	gi|449296433|gb|EMC92453.1| glycosyltransferase family 2 protein [Baudoinia compniacensis UAMH 10762]	EMC92453.1	449296433	BAUCODRAFT_38517	glycosyltransferase family 2 protein	BACO_1645	cd04190		pfam01644,pfam03142,pfam08407	YES	914	Baudoinia compniacensis UAMH 10762	717646	Eukaryota; Fungi; Dikarya; Ascomycota; Pezizomycotina; Dothideomycetes; Dothideomycetidae; Capnodiales; Teratosphaeriaceae; Baudoinia.	220:549:8.77052e-90	330	IAITYYNEDKVLTARTLHGIMQNIRDIVNLKKSEFWNKGGPAWQKIVVCLVCDGIDPCDKGMLDVMATIGLYQDGIMKKGIDGKETVAHIFEYTTQLSVTPNQQLIRPLDDGPSTLPPVQMILCLKQENSKKINSHRWLFTAFGRILNPEVCILLDAGTRPGNKALLALWEAFYNDKDLGGACGEIHALLGRGWRNLLNPLVAIQNFEYKISNILDKPLESSFGYVSVLPGAFSAYRFRAIMGRPLEQYFHGDHTLSKKLGPKGIEGMNIFKKNMFLAEDRILCFELVAKAGSKWHLTYVKASKGETDVPEGAPEFIGQRRRWLNGSFAA	366:667:1.48492e-21	302	LNPEVCILLDAGTRPGNKALLALWEAFYNDKDLGGACGEIHALLGRGWRNLLNPLVAIQNFEYKISNILDKPLESSFGYVSVLPGAFSAYRFRAIMGRPLEQYFHGDHTLSKKLGPKGIEGMNIFKKNMFLAEDRILCFELVAKAGSKWHLTYVKASKGETDVPEGAPEFIGQRRRWLNGSFAATLYSLMHFSRMYRSGHNIVRMFFFHIQLIYNIATVFLTWFSLASYYLTTIVILQLVNTSSTINNQPAFPFGTTVTPIINVIVEYGYLAMLLLQFILALGNRPKGSKWSYITSFCVYAL	424:542	119	QNFEYKISNILDKPLESSFGYVSVLPGAFSAYRFRAIMGRPLEQYFHGDHTLSKKLGPKGIEGMNIFKKNMFLAEDRILCFELVAKAGSKWHLTYVKASKGETDVPEGAPEFIGQRRRW	MAYQGGGGYGDEHGLPHGSQPLHAPPPHESDDDEQQRSLLHPNPNGPFEGPFDEPMNHHGAPTSGYSLEESYMGGSEHGAPPYNGHHYDNGMGGAVLEDPAYGPIDRIPSPYARPESPNTQAWRERQQPGGPAAQQGGLKRNATRKVKLVQGAVLSADYPVPSAIQNAVQTKYRNDLEAGSEEFTHLRYTAATCDPDDFTLKNGYNLRPAMYNRHTELLIAITYYNEDKVLTARTLHGIMQNIRDIVNLKKSEFWNKGGPAWQKIVVCLVCDGIDPCDKGMLDVMATIGLYQDGIMKKGIDGKETVAHIFEYTTQLSVTPNQQLIRPLDDGPSTLPPVQMILCLKQENSKKINSHRWLFTAFGRILNPEVCILLDAGTRPGNKALLALWEAFYNDKDLG…
366	Baudoinia__compniacensis__UAMH__10762	366	PF08407	PF01644					NCBI	gi|449297513|gb|EMC93531.1| glycosyltransferase family 2 protein [Baudoinia compniacensis UAMH 10762]	EMC93531.1	449297513	BAUCODRAFT_75792	glycosyltransferase family 2 protein	BACO_2723	cd04190	smart00818	pfam01644,pfam03142,pfam07223,pfam08407,pfam15621	YES	1028	Baudoinia compniacensis UAMH 10762	717646	Eukaryota; Fungi; Dikarya; Ascomycota; Pezizomycotina; Dothideomycetes; Dothideomycetidae; Capnodiales; Teratosphaeriaceae; Baudoinia.	319:639:4.74308e-96	321	ICITMYNENEIDFTRTMHGVMRNISHFCSRAKSRTWGKDGWQKIVVCVMSDGRAKVHPRTLDALAAMGCYQAGIAKNMVNQREVTAHVYEYTTQVSLDADLKFKGAEKGIVPCQMIFCLKEKNQKKLNSHRWFFNAFGRALNPNICILLDVGTKPGDDSLYHLWKAFDRDSTVAGAAGEIRAAKGKAWLQLLNPLVASQNFEYKMSNILDKPLESVFGYITVLPGALSAYRYHALQNDETGHGPLSQYFKGELLHGQDADVFTANMYLAEDRILCWELVAKRNERWVLKYVKSATGETDVPDAVPEFISQRRRWLNGAFFA	463:703:3.84444e-19	241	ICILLDVGTKPGDDSLYHLWKAFDRDSTVAGAAGEIRAAKGKAWLQLLNPLVASQNFEYKMSNILDKPLESVFGYITVLPGALSAYRYHALQNDETGHGPLSQYFKGELLHGQDADVFTANMYLAEDRILCWELVAKRNERWVLKYVKSATGETDVPDAVPEFISQRRRWLNGAFFAAVYSLLHFKQIWYTDHTIGRKILLHIEFIYQFISLLFTFFSLGNFYLTFYFVAGSLSDPKTDPF	517:632	116	QNFEYKMSNILDKPLESVFGYITVLPGALSAYRYHALQNDETGHGPLSQYFKGELLHGQDADVFTANMYLAEDRILCWELVAKRNERWVLKYVKSATGETDVPDAVPEFISQRRRW	MAAPPTPHGYGPPPDYPADNDDTPVASQVHNGSTLRLLTDAEGSHQTTERIPSHLERTYHPSEAVRPPSRPPSVLDNAPQMPPPIAEVPPYMPFRPASRSSQSPTRPLSPLRMSTDYARPPASNVPYEPADINGQPRPGTPASQYGSPKRPLPPQPLFAGGRPPSFEIPKDGSEVTSVEISEEGDDVFGPASGQTEDDGPQRPELRPHDSFVSESTFDDELYDEKAEGLYGPAPTGKQERRGAREQQMAKKEVRLINGELILECKIPTILYSFLPRRDDVEFTHMRYTAVTCDPDDFVDRGYKLRQNVGFTSRETELFICITMYNENEIDFTRTMHGVMRNISHFCSRAKSRTWGKDGWQKIVVCVMSDGRAKVHPRTLDALAAMGCYQAGIAKNMVNQ…
367	Baudoinia__compniacensis__UAMH__10762	367	PF00173	PF03142					NCBI	gi|449299209|gb|EMC95223.1| glycosyltransferase family 2 protein [Baudoinia compniacensis UAMH 10762]	EMC95223.1	449299209	BAUCODRAFT_72783	glycosyltransferase family 2 protein	BACO_4415	cd04190		pfam03142,pfam13632	YES	1165	Baudoinia compniacensis UAMH 10762	717646	Eukaryota; Fungi; Dikarya; Ascomycota; Pezizomycotina; Dothideomycetes; Dothideomycetidae; Capnodiales; Teratosphaeriaceae; Baudoinia.	618:966:3.82836e-101	349	CLVTAYSEGAEGIRTTLDSIAMTDYPNSHKTILVVCDGLIKGKGESMSTPDICLSMMRDHAVVPEDVQPFSYVAVASGSKRHNMAKVYSGFYDYGRDSIIPRAKQQRVPMLLVVKCGTPAEAGTAKPGNRGKRDSQIILMSFLQKVMFDERMTELEYEMFNGIWKITGISPDFYEIVLMVDADTKVFPDSLTHMISAMVKDPEIMGLCGETKIANKTASWVSMIQVFEYFISHHQSKSFESVFGGVTCLPGCFCMYRIKTPKGGQNYWVPILANPDIVEHYSENVVDTLHKKNLLLLGEDRYLSTLMLKTFPKRKQVFVPQAVCKTTVPESFKVLLSQRRRWINSTVHN	590:1121:0	532	PQGFIHESVIPQPPAEWQPFGYPLAHAICLVTAYSEGAEGIRTTLDSIAMTDYPNSHKTILVVCDGLIKGKGESMSTPDICLSMMRDHAVVPEDVQPFSYVAVASGSKRHNMAKVYSGFYDYGRDSIIPRAKQQRVPMLLVVKCGTPAEAGTAKPGNRGKRDSQIILMSFLQKVMFDERMTELEYEMFNGIWKITGISPDFYEIVLMVDADTKVFPDSLTHMISAMVKDPEIMGLCGETKIANKTASWVSMIQVFEYFISHHQSKSFESVFGGVTCLPGCFCMYRIKTPKGGQNYWVPILANPDIVEHYSENVVDTLHKKNLLLLGEDRYLSTLMLKTFPKRKQVFVPQAVCKTTVPESFKVLLSQRRRWINSTVHNLMELVLVRDLCGTFCFSMQFVV…	842:959	118	QVFEYFISHHQSKSFESVFGGVTCLPGCFCMYRIKTPKGGQNYWVPILANPDIVEHYSENVVDTLHKKNLLLLGEDRYLSTLMLKTFPKRKQVFVPQAVCKTTVPESFKVLLSQRRRW	MLEFGSPTHRLPGGEIPRKKSLIRPERRRVDPEAPDYYYRQKAQNMNVMPSATGRDPQLEADEATLNSESTGLKKDVSPPQREKRTRGDTEATRTTNKRRPNKLTRNPTMEDREHEAKERQRQKIKEASGTPSLWGAYCYLVTFWCPNIFLSWAGKKQKQQQRAWREKMGLISIILLIMLFVGFLTFGFTETVCPAGGPTRLHVNQVGDGYMIFHGQAYDLTQSKHPLARGISENGNVLWDMDEPHGGQDGSFLFQNVNGACKGLITLAEGSDVPTDGDGNLAWYFPCNTFNQDGSTKPNLTSPYYFGYACHTSTPARNDFYSKRFQSYSDVYFTWNDVKNASRSLIVYSGDVLDLDLLEWFNKTQVAYPSAFDDIRTNSAVRGMDVTLAFANAQNKQI…
368	Baudoinia__compniacensis__UAMH__10762	368	PF03142						NCBI	gi|449300360|gb|EMC96372.1| glycosyltransferase family 2 protein [Baudoinia compniacensis UAMH 10762]	EMC96372.1	449300360	BAUCODRAFT_472520	glycosyltransferase family 2 protein	BACO_5564	cd04190	smart00724	pfam03142,pfam13632	YES	873	Baudoinia compniacensis UAMH 10762	717646	Eukaryota; Fungi; Dikarya; Ascomycota; Pezizomycotina; Dothideomycetes; Dothideomycetidae; Capnodiales; Teratosphaeriaceae; Baudoinia.	163:433:2.96422e-26	271	IIMPCYNEEPDVLLRTVDSIVDCEYPPSCMHIFLSFDGDKENELYLNTIEKLGVPLTLETYPKSIDVQYRSCRITVSRFPHGGKRSCQKKTFKLIDRVYAEYLRRNDNLFLLFIDSDCILDRVCIQNFMYEMDLRPGSKRNMLAMTGVITSTTTKNSLITLLQDMEYIHGQLFERSVESGCGAVTCLPGALTMLRFSAFRKMAKYYFADKAEQCNDLFDYGKCHLGEDRWLTHLFMIGAKERYQIQMNTGAFCKTEAVQTFKSLLKQRRRW	304:557:1.41606e-15	254	MLAMTGVITSTTTKNSLITLLQDMEYIHGQLFERSVESGCGAVTCLPGALTMLRFSAFRKMAKYYFADKAEQCNDLFDYGKCHLGEDRWLTHLFMIGAKERYQIQMNTGAFCKTEAVQTFKSLLKQRRRWFLGFITNEVCMLTDYRLWKRYPLLLIIRLAQNTIRTTALLFFIMVISVITTNQKITNLPVGFIAVSLGLNWALMIFFALKLGRLKAAMYPLMFVLNPFMNWLYMVYGIFTAGQRTWGGPRADAG	325:433	109	QDMEYIHGQLFERSVESGCGAVTCLPGALTMLRFSAFRKMAKYYFADKAEQCNDLFDYGKCHLGEDRWLTHLFMIGAKERYQIQMNTGAFCKTEAVQTFKSLLKQRRRW	MLPTVALQAFTATSAGRHIEDAWPVKDIVYVSIVGTVMLAALLEWVLWLLAFLYCLCKVFQKAEGQLRWSVRILAILNMIVFFALRCIFLPIMVVTLPLPSRIVRYFPERMVSILQLFAFWAFAGLLTIPWLFCVYQLITHNIGRTRRVKTVLDEYSAPKVVIIMPCYNEEPDVLLRTVDSIVDCEYPPSCMHIFLSFDGDKENELYLNTIEKLGVPLTLETYPKSIDVQYRSCRITVSRFPHGGKRSCQKKTFKLIDRVYAEYLRRNDNLFLLFIDSDCILDRVCIQNFMYEMDLRPGSKRNMLAMTGVITSTTTKNSLITLLQDMEYIHGQLFERSVESGCGAVTCLPGALTMLRFSAFRKMAKYYFADKAEQCNDLFDYGKCHLGEDRWLTHLFMI…
369	Baudoinia__compniacensis__UAMH__10762	369	PF00063	PF00173	PF03142	PF08766			NCBI	gi|449300845|gb|EMC96857.1| glycosyltransferase family 2 protein [Baudoinia compniacensis UAMH 10762]	EMC96857.1	449300845	BAUCODRAFT_70429	glycosyltransferase family 2 protein	BACO_6049	cd00124,cd04190	smart00242	pfam00063,pfam00173,pfam03142,pfam08766,pfam13632	YES	1774	Baudoinia compniacensis UAMH 10762	717646	Eukaryota; Fungi; Dikarya; Ascomycota; Pezizomycotina; Dothideomycetes; Dothideomycetidae; Capnodiales; Teratosphaeriaceae; Baudoinia.	1080:1414:4.04313e-75	335	ICQVPAYTEGEDSLRKGLDSLTALAYDNKRKLICVICDGMIVGGGNDRPTPKIVLDILGVDPKVDPPALPFKSVGVGSEQLNYGKVYSGLYEYEGNVVPYLVIVKVGKESEQAKSKPGNRGKRDSQILLMSFLNRVHHRSAMNPLELEMFHQINNIIGVDPELYEYLFMVDADTKVKEDSLNRLVAACSHDAKIAGICGETSLENEERSWWTMIQVYEYYISHHLAKAFESLFGSVTCLPGCFCMYRLRTVDKGRPLIISDKVITEYADNNIDTLHKKNLLSLGEDRYLTTLMTKHFPAMSYKFVPDAYALTEAPAEWSVLLSQRRRWINSTIHN	1053:1561:0	509	CSTILIKFLAALQLGGKRRPAQQDKFVICQVPAYTEGEDSLRKGLDSLTALAYDNKRKLICVICDGMIVGGGNDRPTPKIVLDILGVDPKVDPPALPFKSVGVGSEQLNYGKVYSGLYEYEGNVVPYLVIVKVGKESEQAKSKPGNRGKRDSQILLMSFLNRVHHRSAMNPLELEMFHQINNIIGVDPELYEYLFMVDADTKVKEDSLNRLVAACSHDAKIAGICGETSLENEERSWWTMIQVYEYYISHHLAKAFESLFGSVTCLPGCFCMYRLRTVDKGRPLIISDKVITEYADNNIDTLHKKNLLSLGEDRYLTTLMTKHFPAMSYKFVPDAYALTEAPAEWSVLLSQRRRWINSTIHNLAELVFLKDLCGFCCFSMRFVVFIDLFGTIILPATCA…	208:1407	1200	QEREYLGLKHPSKYALLRKSETYTPPSFLPTADDAAAAEDFRESLKQIGVKGKNLKYLLSVVAAILRLGDAIGFLVDQEELESTCEDVGGLLDVDPEVLLKKCVTEEREVLIAGLYEALVDWVIARANEAIRFELQNGRAIGSTRSGESDSGVATPPSSDDDGDSVSITVIEIPSQTLGKAVALKTVFDDSTGINAEMREDGVPFVPAGSSVIREMKDAISHTEPDLDIMTGSLGRERENEVERRQAVLEKIGLEAEADSFVRTILFPASATAGITLGKTNRFSLPQVLESSRVWFHLCLHPSDDSPATFASQRQNAFPWHAASVSSQIRSWRLPEWANHRNKQLDFTADFDIEEFVDRYSRLGCQGGREGVEAWILERGWSNGEVIVGSERVWIREGA…	MAHRMSHYSGVSNNQSRTNTMQHNISQQMSTSSCLNACHSAYTASHAHPLESSTSLVVNTWVTGSSTGPDGRYGGTVDGELARRAWEHARRRAEDGAVVLGSMHHSTPSLLAPFVSALPLSVPGAFYTALNALRPFLHTVTPFNPSLPRYSSLSAVLTFSLAGDITAASLGLSTSGIDTKNGLLNVPAEPGYRAFDVFYYLLTSPSQQEREYLGLKHPSKYALLRKSETYTPPSFLPTADDAAAAEDFRESLKQIGVKGKNLKYLLSVVAAILRLGDAIGFLVDQEELESTCEDVGGLLDVDPEVLLKKCVTEEREVLIAGLYEALVDWVIARANEAIRFELQNGRAIGSTRSGESDSGVATPPSSDDDGDSVSITVIEIPSQTLGKAVALKTVFDDST…
370	Baudoinia__compniacensis__UAMH__10762	370	PF00063	PF00173	PF03142	PF08766			NCBI	gi|449300847|gb|EMC96859.1| glycosyltransferase family 2 protein [Baudoinia compniacensis UAMH 10762]	EMC96859.1	449300847	BAUCODRAFT_108848	glycosyltransferase family 2 protein	BACO_6051	cd00124,cd04190	smart00242	pfam00063,pfam00173,pfam03142,pfam08766,pfam10326,pfam13632	YES	1853	Baudoinia compniacensis UAMH 10762	717646	Eukaryota; Fungi; Dikarya; Ascomycota; Pezizomycotina; Dothideomycetes; Dothideomycetidae; Capnodiales; Teratosphaeriaceae; Baudoinia.	1339:1557:1.38144e-66	219	PGNRGKRDSQMILMRFLNRIHYNLPMTPLELELHHQIRNVIGVNPTFYEFLLQIDADTVVAPDSATRFVSAFLHDTKLIGVCGETALSNAKASMITMMQVYEYYISHNLTKAFESLFGSVTCLPGCYSMYRIRAAETGKPLFVSREIVVDYAEIRVDTLHMKNLLHLGEDRYLTTLLLKYHPKYKTKYIMRAHAWTIAPDSWTVFMSQRRRWINSTVHN	1198:1706:0	509	VSVIGFKFLAALQFGKKNMPENLDKFIIATVPAYTEDEDSLRRAIDSAARMRYDDKRKLLFIICDGMIIGQGNDRPTPRIVLDILGVPDTVDPEPLSFESLGEGMKQHNMGKVYSGLYEVQGHIVPFIVVVKVGRPSEVSKPGNRGKRDSQMILMRFLNRIHYNLPMTPLELELHHQIRNVIGVNPTFYEFLLQIDADTVVAPDSATRFVSAFLHDTKLIGVCGETALSNAKASMITMMQVYEYYISHNLTKAFESLFGSVTCLPGCYSMYRIRAAETGKPLFVSREIVVDYAEIRVDTLHMKNLLHLGEDRYLTTLLLKYHPKYKTKYIMRAHAWTIAPDSWTVFMSQRRRWINSTVHNLIELIPLQQLCGFCCFSMRFVVFLDLLSTIVQPVIVGYI…	1437:1550	114	QVYEYYISHNLTKAFESLFGSVTCLPGCYSMYRIRAAETGKPLFVSREIVVDYAEIRVDTLHMKNLLHLGEDRYLTTLLLKYHPKYKTKYIMRAHAWTIAPDSWTVFMSQRRRW	MSATTQPNLCALPTHLQSDTGLTSHIASRFHVNQPITTLSSQAYISVNTYTSPSKGPHGGEEGSAAGAAKELAQRMWSRLSARQENQAVVFLGETGSGKSTIRSRLLGQLLHYSSTPLSKRLDYAHFVFDALTTTKSTTTPTASKAGLFFELQYQTEASTHPVLIGGKLLDHRLERSRVTTVPPGERNFHILYYLLAGTSPDEKVHLGLDAGVRDTVGGNPRRWRYLGHPSQLKIGVNDAEGFQHFKTALRKLEFPRQQVAHICEILAAILHIGQLEFMTTQSTTPAPDESGGYGHEGGEEVTVVKNKEVLQHVAAFCGVPARDLEQSLGFRSKTLHRERVTVMLDPAGARANADELARTLYSLLVAYIVEQINQRISVEEESVANTISIVDFPGFANA…
334	Aureobasidium__pullulans__EXF-150	334	PF00173	PF03142					NCBI	gi|662524939|gb|KEQ82325.1| chitin synthase, class IV [Aureobasidium pullulans EXF-150]	KEQ82325.1	662524939	M438DRAFT_278348	chitin synthase, class IV	AUPU_4028	cd04190		pfam03142,pfam13632	YES	1118	Aureobasidium pullulans EXF-150	1043002	Eukaryota; Fungi; Dikarya; Ascomycota; Pezizomycotina; Dothideomycetes; Dothideomycetidae; Dothideales; Aureobasidiaceae; Aureobasidium.	590:938:2.19944e-101	349	CLVTAYSEGPEGMRTTLDSVATTEYPNSHKLILVICDGIIKGHGETMTTPEVALSMMKEHTILPDEVKPYSYVAVASGSKRHNMAKIYSGFYDYGEDSIIPIEKQERVPMVIIMKCGTPEESTQSKPGNRGKRDSQIILMSFLQKVMFDERMTELEYEFFNGIWKITGISPDFYEIVLMVDADTKVFPDSLTHMISAMVKDPEIMGLCGETKIANKRASWVSMIQVFEYFISHHQSKSFESVFGGVTCLPGCFCMYRIKAPKGDQNYWVPILANPDIVEHYSENVVDTLHKKNLLLLGEDRYLSTLMLRTFPKRKQVFVPQAVCKTTVPDEFKVLLSQRRRWINSTVHN	562:1091:0	530	PHGFIHEAVVPQPPPEWQPFGFPLAHAICLVTAYSEGPEGMRTTLDSVATTEYPNSHKLILVICDGIIKGHGETMTTPEVALSMMKEHTILPDEVKPYSYVAVASGSKRHNMAKIYSGFYDYGEDSIIPIEKQERVPMVIIMKCGTPEESTQSKPGNRGKRDSQIILMSFLQKVMFDERMTELEYEFFNGIWKITGISPDFYEIVLMVDADTKVFPDSLTHMISAMVKDPEIMGLCGETKIANKRASWVSMIQVFEYFISHHQSKSFESVFGGVTCLPGCFCMYRIKAPKGDQNYWVPILANPDIVEHYSENVVDTLHKKNLLLLGEDRYLSTLMLRTFPKRKQVFVPQAVCKTTVPDEFKVLLSQRRRWINSTVHNLMELVLVRDLCGTFCFSMQFVV…	814:931	118	QVFEYFISHHQSKSFESVFGGVTCLPGCFCMYRIKAPKGDQNYWVPILANPDIVEHYSENVVDTLHKKNLLLLGEDRYLSTLMLRTFPKRKQVFVPQAVCKTTVPDEFKVLLSQRRRW	MMGASDLGRKKSLIRPERTKVDRDHPQYHYRKHAQNMAVMPSTTGHDPMLEEAEHEAATVSSDDIELKQLDQKGHPAGMARSGSRKLHRKTTLEVAEEKKKRQKQAGASPPTLWSTYCHLITFWCPNPILKCFGMPEKAQQQAWREKMGLISIILMIAAFVGFITFGFTATVCPAGSSSRFRVNKVDSGYMIFHGKAYDLTRSQHPQARGILRNQNVLWDLDVPYGGKDGSFMFQNVNGACKGLITAAAGSDVKTDSDGNLAWYFPCNAFNQDGSSEPNKTIPYYLGYSCHTSKLARTNFYDLKSGGDVYFTWDDIKNSSRNLMVYGGDVLDLNLLNWFNTTQVSYPSRFDDIRENANVRGTDMSLAFSSGQDKKIAKCFQEIIKVGSIDTETVGCIAS…
335	Aureobasidium__pullulans__EXF-150	335	PF03142						NCBI	gi|662526549|gb|KEQ83930.1| hypothetical protein [Aureobasidium pullulans EXF-150]	KEQ83930.1	662526549	M438DRAFT_274227	hypothetical protein	AUPU_5633	cd04190,cd06421	smart00724	pfam03142,pfam03631,pfam13632	YES	879	Aureobasidium pullulans EXF-150	1043002	Eukaryota; Fungi; Dikarya; Ascomycota; Pezizomycotina; Dothideomycetes; Dothideomycetidae; Dothideales; Aureobasidiaceae; Aureobasidium.	240:429:7.21397e-23	190	GGKRHCQKRTFKLIDKVYAEYLKRNDNLFVLFIDSDCILDRVCIQNFMYEMELKPGSKRNMLAMTGVITSTTEKNSLITVLQDMEYIHGQLFERSVESGCGAVTCLPGALTVLRFSAFRAMAKYYFADKAEQCDDLFDYGKCHLGEDRWLTHLFMIGAKEKYQIQMNTGAFCKTEAVQTYQSLLKQRRRW	157:553:1.18416e-14	397	VVIIMPCYKEIPEILLRTVDSLADCDYPPSCLHIFLSFDGDQEDELYLKTIEQLGVPLTLDTYPKSIDVTYRSTRVTISRFPHGGKRHCQKRTFKLIDKVYAEYLKRNDNLFVLFIDSDCILDRVCIQNFMYEMELKPGSKRNMLAMTGVITSTTEKNSLITVLQDMEYIHGQLFERSVESGCGAVTCLPGALTVLRFSAFRAMAKYYFADKAEQCDDLFDYGKCHLGEDRWLTHLFMIGAKEKYQIQMNTGAFCKTEAVQTYQSLLKQRRRWFLGFITNEVCMLTDVRLWRRYPILCLVRFAQNTIRTTALLFFIMVISIITTSQKIANLPVGFIAVSLGLNWVLMLYFGAKLGRYKIMMYPLMFVINPFFNWAYMVYGIFTAGQRTWGGPRADAG	321:429	109	QDMEYIHGQLFERSVESGCGAVTCLPGALTVLRFSAFRAMAKYYFADKAEQCDDLFDYGKCHLGEDRWLTHLFMIGAKEKYQIQMNTGAFCKTEAVQTYQSLLKQRRRW	MWTEMFARAVNENGVPSIHDHWATKDIAYTAIVGSVMLAALLEWFLWVAAFLYCLVKVYQKAETVSIKILAIVMMFAFTGLRCIFLPIMVVTLPLPSQVVRYFPQEMVSFLQWFAFWSFSGLLIIPWLICVYQLVTHSVGRTKRIKHVLDEDSAPKVVIIMPCYKEIPEILLRTVDSLADCDYPPSCLHIFLSFDGDQEDELYLKTIEQLGVPLTLDTYPKSIDVTYRSTRVTISRFPHGGKRHCQKRTFKLIDKVYAEYLKRNDNLFVLFIDSDCILDRVCIQNFMYEMELKPGSKRNMLAMTGVITSTTEKNSLITVLQDMEYIHGQLFERSVESGCGAVTCLPGALTVLRFSAFRAMAKYYFADKAEQCDDLFDYGKCHLGEDRWLTHLFMIGAKE…
336	Aureobasidium__pullulans__EXF-150	336	PF08407	PF01644					NCBI	gi|662528487|gb|KEQ85864.1| chitin synthase, class [Aureobasidium pullulans EXF-150]	KEQ85864.1	662528487	M438DRAFT_333808	chitin synthase, class	AUPU_7567	cd04190		pfam01644,pfam03142,pfam08407	YES	900	Aureobasidium pullulans EXF-150	1043002	Eukaryota; Fungi; Dikarya; Ascomycota; Pezizomycotina; Dothideomycetes; Dothideomycetidae; Dothideales; Aureobasidiaceae; Aureobasidium.	209:538:5.76417e-91	330	IAVTYYNEDKVLTARTLHGVMQNIREIVNLKKSEFWNKGGPAWQKIVVCLVFDGIDPCDKGTLDVLATIGIYQDGIMKKDIDGNETVAHIFEYTTQLSVTANQQLIRPLDDGPTTLPPVQMMFCLKQKNSKKINSHRWLFTAFGRILNPEVCILLDAGTKPGHKSLLALWEAFYNDKDLGGACGEIHAMLGPRWKNLTNPLVAAQNFEYKISNILDKPLESSFGYVSVLPGAFSAYRFRAIMGRPLEQYFHGDHTLSKQLGKKGIEGMNIFKKNMFLAEDRILCFELVAKAGSKWHLTYVKASKGETDVPDSAPEFIGQRRRWLNGSFAA	355:636:5.02482e-19	282	LNPEVCILLDAGTKPGHKSLLALWEAFYNDKDLGGACGEIHAMLGPRWKNLTNPLVAAQNFEYKISNILDKPLESSFGYVSVLPGAFSAYRFRAIMGRPLEQYFHGDHTLSKQLGKKGIEGMNIFKKNMFLAEDRILCFELVAKAGSKWHLTYVKASKGETDVPDSAPEFIGQRRRWLNGSFAASIYSLMHFGRMYKSGHNIVRMFFLHLQLIYNIAQQILTWFALASYWLTTTVIMDLVGTPSSSNNQKAFPFGNDATPIINTIIKYIYLAFVLLQFILAL	413:531	119	QNFEYKISNILDKPLESSFGYVSVLPGAFSAYRFRAIMGRPLEQYFHGDHTLSKQLGKKGIEGMNIFKKNMFLAEDRILCFELVAKAGSKWHLTYVKASKGETDVPDSAPEFIGQRRRW	MAYHGVPGGYDHDAINNDQYHNQHESDEEVERSLLHTNPTGAYQGPFDDTHSHTPAPLDHGYSLTESYADNTHHVPPYDSYDEYRGTTLEDPGYQPAGSPVSRAATTSTEAWEARAAIGGPAAGGGGLKRNATRKVKLVQGNVLSADYPVPSAIQNAVQAKYRNDLESGSEEFTHMRYTAATCDPNDFTLKNGYNLRPAMYNRHTELLIAVTYYNEDKVLTARTLHGVMQNIREIVNLKKSEFWNKGGPAWQKIVVCLVFDGIDPCDKGTLDVLATIGIYQDGIMKKDIDGNETVAHIFEYTTQLSVTANQQLIRPLDDGPTTLPPVQMMFCLKQKNSKKINSHRWLFTAFGRILNPEVCILLDAGTKPGHKSLLALWEAFYNDKDLGGACGEIHAMLG…
337	Aureobasidium__pullulans__EXF-150	337	PF08407	PF01644					NCBI	gi|662528609|gb|KEQ85986.1| hypothetical protein [Aureobasidium pullulans EXF-150]	KEQ85986.1	662528609	M438DRAFT_373496	hypothetical protein	AUPU_7689	cd04190		pfam01644,pfam03142,pfam07284,pfam08407,pfam12730	YES	921	Aureobasidium pullulans EXF-150	1043002	Eukaryota; Fungi; Dikarya; Ascomycota; Pezizomycotina; Dothideomycetes; Dothideomycetidae; Dothideales; Aureobasidiaceae; Aureobasidium.	256:575:1.46338e-93	320	IVITMYNEEDELFARTLIGVIKNIEYMNSRNSSKTWGKEAWKKIVVCVVSDGRAKINPRTRAVLAGLGVYQDGIAKQQVNGKDVTAHIYEYTTQMALELKKGVVSVKKGNTPVQMLFCLKEKNQKKINSHRWFFQAFGEVLDPNICVLIDAGTKPGKDSIYKLWKAFDLEPMCAGACGEIKAMLDHGKTLINPLVAAQNFEYKMSNILDKPLESAFGFISVLPGAFSAYRFMALQNDKTGQGPLEKYFAGEKMHGANAGIFTANMYLAEDRILCFELVSKRNCSWILQYVKSATGETDVPTEMADFILQRRRWLNGSFFA	257:570:1.54892e-15	314	VITMYNEEDELFARTLIGVIKNIEYMNSRNSSKTWGKEAWKKIVVCVVSDGRAKINPRTRAVLAGLGVYQDGIAKQQVNGKDVTAHIYEYTTQMALELKKGVVSVKKGNTPVQMLFCLKEKNQKKINSHRWFFQAFGEVLDPNICVLIDAGTKPGKDSIYKLWKAFDLEPMCAGACGEIKAMLDHGKTLINPLVAAQNFEYKMSNILDKPLESAFGFISVLPGAFSAYRFMALQNDKTGQGPLEKYFAGEKMHGANAGIFTANMYLAEDRILCFELVSKRNCSWILQYVKSATGETDVPTEMADFILQRRRWLN	453:568	116	QNFEYKMSNILDKPLESAFGFISVLPGAFSAYRFMALQNDKTGQGPLEKYFAGEKMHGANAGIFTANMYLAEDRILCFELVSKRNCSWILQYVKSATGETDVPTEMADFILQRRRW	MDPRAGRSPSPGHPLESYALHDNPYTHDEPLHMPMGPGPRPGVSPMPGTPSDRLQSQPTFSVEHVPQTYGHSDSYDAQHPYHSSPVYPPGDYALSPEDHHDAYHNQPYQPAITPLEDVYGPPSGEQNTHYWQDEVDTHPILQQDSAYGPDPHQMPTPMLEEEMEMEMNAEQPQSGGGIRRWKTVKEVQLFNGNLVLDCPVPPRLLNQIQHAQPPERDEFTHMRYSAATCDPSEFYSERFTLRQKLFAKPRHTELFIVITMYNEEDELFARTLIGVIKNIEYMNSRNSSKTWGKEAWKKIVVCVVSDGRAKINPRTRAVLAGLGVYQDGIAKQQVNGKDVTAHIYEYTTQMALELKKGVVSVKKGNTPVQMLFCLKEKNQKKINSHRWFFQAFGEVLDPN…
338	Aureobasidium__pullulans__EXF-150	338	PF00063	PF00173	PF03142	PF08766			NCBI	gi|662529084|gb|KEQ86460.1| CHS5 chitin synthase, class V [Aureobasidium pullulans EXF-150]	KEQ86460.1	662529084	M438DRAFT_343911	CHS5 chitin synthase, class V	AUPU_8163	cd00124,cd04190	smart00242	pfam00063,pfam00173,pfam03142,pfam08766,pfam13632	YES	1856	Aureobasidium pullulans EXF-150	1043002	Eukaryota; Fungi; Dikarya; Ascomycota; Pezizomycotina; Dothideomycetes; Dothideomycetidae; Dothideales; Dothioraceae; mitosporic Dothioraceae; Aureobasidium.	1343:1562:3.29816e-64	220	RPGNRGKRDSQMVLMRFLNRIHYNLPMAPMELEMYHHIRNIIGVNPTFYEFLLQIDADTVVAPDSATRFVASFLHDTRLIGVCGETALTNAKSSIVTMMQVYEYYISHNLIKAFESLFGSVTCLPGCFSMYRIRDSASGKPLFVSKEVVEMYAEIRVDTLHTKNLLHLGEDRYLTTLLMKWHPSYKTKFIMRAHAWTIAPDSWTVFMSQRRRWINSTVHN	1209:1711:0	503	KFLAALQFGGKNVPENLDKFIICTVPAYTEDEDSLRRAIDSAARMKYDDKRKLLLIVCDGMIIGQGNDRPTPRIVLDILGVPETVDPEPLSFESLGEGQKQHNMGKIYSGLYEVQGHIVPFMVIVKIGRPAEVGRPGNRGKRDSQMVLMRFLNRIHYNLPMAPMELEMYHHIRNIIGVNPTFYEFLLQIDADTVVAPDSATRFVASFLHDTRLIGVCGETALTNAKSSIVTMMQVYEYYISHNLIKAFESLFGSVTCLPGCFSMYRIRDSASGKPLFVSKEVVEMYAEIRVDTLHTKNLLHLGEDRYLTTLLMKWHPSYKTKFIMRAHAWTIAPDSWTVFMSQRRRWINSTVHNLVELTSLSQLCGFCCFSMRFVVFLDLLSTIIQPVLVGYLVYIFVR…	1442:1555	114	QVYEYYISHNLIKAFESLFGSVTCLPGCFSMYRIRDSASGKPLFVSKEVVEMYAEIRVDTLHTKNLLHLGEDRYLTTLLMKWHPSYKTKFIMRAHAWTIAPDSWTVFMSQRRRW	MAVPAHAQASLPALPAHLQDDTHLTAHLASRFHVSLPTAQLSSHAIIALNTYTSSAKGPDGSKEGSAMGAAEDLASRAWTRLGARQENQAVVFLGETGSGKTTLRSHVLSALLNYTSTPLSNKLSYAAFVFDTLTTTKSVTTPTASKAGLFFELQYDTSSSLHPTLVGGKLLDHRLERSRVATIPPGERNFHVLYYLLAGTSPAEKEHLGLDQAGPATNRHSLGTGGAKRWRYLGHPSQLKVGINDAEGFQHFKTALRKLEFPRDEIAHMCEMLACILHIGQLEFVTTQSTTPSADDSGGYSHEGGEDVTSVKNRETLHIVAAFLGVSERHLEESLGYRTKKLHRERVTVMLDPKGARDNADELARTLYSLFVAYIMERINQKICSSEEAIANTISIVD…
339	Aureobasidium__pullulans__EXF-150	339	PF00063	PF00173	PF03142	PF08766			NCBI	gi|662529085|gb|KEQ86461.1| chitin synthase [Aureobasidium pullulans EXF-150]	KEQ86461.1	662529085	M438DRAFT_363645	chitin synthase	AUPU_8164	cd00124,cd04190	smart00242	pfam00063,pfam00173,pfam03142,pfam08766,pfam13632	YES	1765	Aureobasidium pullulans EXF-150	1043002	Eukaryota; Fungi; Dikarya; Ascomycota; Pezizomycotina; Dothideomycetes; Dothideomycetidae; Dothideales; Dothioraceae; mitosporic Dothioraceae; Aureobasidium.	1064:1398:6.03925e-75	335	ICQVPAYTEGEDHLRKGLDSLTSLAYDNKRKLICVICDGMIVGGGNDRPTPKIVLDILGVDPKIDPPALPFKSIGAGAEQLNYGKVYSGLYEFEGNVVPYIVVVKCGKESEQVKAKPGNRGKRDSQILLMSFLNRVHHRSPMSPLELEMFHQINNVIGVDPELYEYLLMVDADTLVKEDALTRLVAACTNDSKIAGICGETSLENEEQSWTTMIQVYEYYISHHLSKAFESLFGSVTCLPGCFTMYRLRTADKGKPLIIADAVIEEYSDCNVDTLHKKNLLSLGEDRWLTTLMTKNFPTMSFKFIPDAYAQTAAPETWSILLSQRRRWINSTIHN	1037:1544:0	508	CTVIVVKFLAALQFGSKPRPAPQDKFVICQVPAYTEGEDHLRKGLDSLTSLAYDNKRKLICVICDGMIVGGGNDRPTPKIVLDILGVDPKIDPPALPFKSIGAGAEQLNYGKVYSGLYEFEGNVVPYIVVVKCGKESEQVKAKPGNRGKRDSQILLMSFLNRVHHRSPMSPLELEMFHQINNVIGVDPELYEYLLMVDADTLVKEDALTRLVAACTNDSKIAGICGETSLENEEQSWTTMIQVYEYYISHHLSKAFESLFGSVTCLPGCFTMYRLRTADKGKPLIIADAVIEEYSDCNVDTLHKKNLLSLGEDRWLTTLMTKNFPTMSFKFIPDAYAQTAAPETWSILLSQRRRWINSTIHNLAELMLIKDMCGFCCFSMRFVVFIDLFGTVILPATVV…	1278:1391	114	QVYEYYISHHLSKAFESLFGSVTCLPGCFTMYRLRTADKGKPLIIADAVIEEYSDCNVDTLHKKNLLSLGEDRWLTTLMTKNFPTMSFKFIPDAYAQTAAPETWSILLSQRRRW	MAGPGSRMSVYSNHSNAPRPAQPSAQVSTTTLLNALHSVWTSSQPYALESSTSLVVNTWVTSLIVGPDGRQGGTVDAELGRRAWEHARRRAEDGCVVLGSLHESTPSLLVPFLSSLPIAVPSTLYTALNAVRPFLYSVTPRNPSAAQHNGLAAVLNLNLEGELTGASLSLSSSGINVARGLTDVPAEIGYRAFDVFYYLLSSASPAEKEFLNLQEPKAYSLLKKTDTYTPPLYLPTADDAAAADDFRASLKEIGIKGAALRNMLSVVAAILKLGETMGFLVDEDVLENVCEEVADLLDLDTAVLTKKCDTMERQTLMAAIYEALVDWVIARANEAIRMELRNGGVVNSSSGSDTENSGGVLTPPPGEEGADTVSLTILDLPSVTLGKAMALRTVFDDST…
340	Aureobasidium__pullulans__EXF-150	340	PF08407	PF01644					NCBI	gi|662530554|gb|KEQ87928.1| chitin synthase, class II [Aureobasidium pullulans EXF-150]	KEQ87928.1	662530554	M438DRAFT_266926	chitin synthase, class II	AUPU_9631	cd01182,cd04190		pfam01644,pfam03142,pfam08407	YES	966	Aureobasidium pullulans EXF-150	1043002	Eukaryota; Fungi; Dikarya; Ascomycota; Pezizomycotina; Dothideomycetes; Dothideomycetidae; Dothideales; Dothioraceae; mitosporic Dothioraceae; Aureobasidium.	253:573:3.09217e-94	321	ICVTMYNENELDFTRTMHGVMRNVAHFCSRQKSRTWGKDGWKKIVICIIADGRKKVHPRTLDALAAMGVYQDGIAKNSVNQREVIGHVYEYTTQVSLDPDLKFKGAEKGIVPCQMIFCMKEKNAKKLNSHRWFFNAFGQALKPNVCILLDVGTRPGDTSLYHLWKAFDNDSNVAGAAGEIKAGKGKNWLGLFNPLVASQNFEYKMSNILDKPLESVFGYITVLPGALSAYRFHALQNDETGHGPLSQYFKGETLHGQNADVFTANMYLAEDRILCWELVAKRNESWVLKYVRQATGETDVPDAVPEFISQRRRWLNGAFFA	398:685:1.71989e-19	288	CILLDVGTRPGDTSLYHLWKAFDNDSNVAGAAGEIKAGKGKNWLGLFNPLVASQNFEYKMSNILDKPLESVFGYITVLPGALSAYRFHALQNDETGHGPLSQYFKGETLHGQNADVFTANMYLAEDRILCWELVAKRNESWVLKYVRQATGETDVPDAVPEFISQRRRWLNGAFFAAVYSLLHFKQIWSTSHSPIRKALLHVEFVYQFIQLTFTWFSLGNFYLTFYFVAGSLSDPKIDPTGSKVNLCKYVFTILRYACVLTIAMNFILSMGNRPQGSKKMFLGSMVIY	451:566	116	QNFEYKMSNILDKPLESVFGYITVLPGALSAYRFHALQNDETGHGPLSQYFKGETLHGQNADVFTANMYLAEDRILCWELVAKRNESWVLKYVRQATGETDVPDAVPEFISQRRRW	MPATFVPYHPSRPPSRAVSIVDAAPNLPPPSDAPPFYYDRPESRTSHSPSRSWSPTRTSLDYTVPPSYNAPYEPADINGSPRPGSPSSKYGGSSKRPLPPAPLFAGVRPNSSDGDKDLSDMTAIPIDGDDDPFTDDERPDLLKTDSFMSESSFNEDDYDEKGNYEPAPNGKQERRGARPAVMSRKEVKLINGELILECKIPTILYSFLPRRDDIEFTHMRYTAVTCDPNEFVERGYKLRQQIGNTTRETELLICVTMYNENELDFTRTMHGVMRNVAHFCSRQKSRTWGKDGWKKIVICIIADGRKKVHPRTLDALAAMGVYQDGIAKNSVNQREVIGHVYEYTTQVSLDPDLKFKGAEKGIVPCQMIFCMKEKNAKKLNSHRWFFNAFGQALKPNVCI…
1131	Phaeosphaeria__nodorum__SN15	1131	PF00063	PF00173	PF03142	PF08766			NCBI	gi|160703990|gb|EAT79209.2| hypothetical protein [Phaeosphaeria nodorum SN15]	EAT79209.2	160703990	SNOG_13325	hypothetical protein	PHNO_12312	cd00124,cd04190	smart00242	pfam00063,pfam00173,pfam03142,pfam08766,pfam13632	YES	1758	Phaeosphaeria nodorum SN15 (Parastagonospora nodorum SN15)	321614	Eukaryota; Fungi; Dikarya; Ascomycota; Pezizomycotina; Dothideomycetes; Pleosporomycetidae; Pleosporales; Pleosporineae; Phaeosphaeriaceae; Parastagonospora.	1067:1397:1.90555e-63	331	VPAYTEGEDQLRKGLDSLTALAYDNKRKLICVVCDGMIVGGGNDRPTPKIVLDILGVDPKVDPPALPFWSVGEGSEQLNYGKVYSGLYEFEGNVVPYLVVVKMGKESEQQKSKPGNRGKRDSQILLMSFLNRVHHRSAMNPLELEMFHQINNIIGVDPELYEYLLMVDADTMVRPDALNRLVASCANDSKIAGICGETSLDNEDRSWWTMIQVYEYYISHHLSKAFESLFGNVANDNSFCMYRLRTADKGKPLIIADKVIKDYADCAIDTLHKKNLLSLGEDRYLTTLMTKHFPTMSYKFIPDAYALTAAPETWSILLSQRRRWINSTIHN	1042:1544:0	503	VSVIVVKFLAALQLWLKKTPSKPGQVPAYTEGEDQLRKGLDSLTALAYDNKRKLICVVCDGMIVGGGNDRPTPKIVLDILGVDPKVDPPALPFWSVGEGSEQLNYGKVYSGLYEFEGNVVPYLVVVKMGKESEQQKSKPGNRGKRDSQILLMSFLNRVHHRSAMNPLELEMFHQINNIIGVDPELYEYLLMVDADTMVRPDALNRLVASCANDSKIAGICGETSLDNEDRSWWTMIQVYEYYISHHLSKAFESLFGNVANDNSFCMYRLRTADKGKPLIIADKVIKDYADCAIDTLHKKNLLSLGEDRYLTTLMTKHFPTMSYKFIPDAYALTAAPETWSILLSQRRRWINSTIHNLAELVFLKDLCGFCCFSMRFVVFIDLFGTLVLPSICAYLVYLI…	1278:1390	113	QVYEYYISHHLSKAFESLFGNVANDNSFCMYRLRTADKGKPLIIADKVIKDYADCAIDTLHKKNLLSLGEDRYLTTLMTKHFPTMSYKFIPDAYALTAAPETWSILLSQRRRW	MSFVNNSRMSVYSTASAQGPHPGQSPSQVSTTSLLNYLNSAYKQSQAYSLEASTSLVVNTWVNSKSVINDRIGGTVDLELGRKAWEHARRRAEDGCIVLASLHESTPSLFAPFVSSLPLSLPGNFYTALEVLKAFTHCVTPQNPFAARYSALAAVFTINLTGSLVGAEIKLSTSGLDVQQGLLQVPAHSGFRAFDVFYYLNSSSASKQEREFLDIQPLDRYTLLNRSGTYNPPNFLPDADDAAAAEDFRTNLKAIGIKGQQLRDLISCLTGLLKLGNTLDYFMDEEALQSTCQEVAELLDVSPEVLQEKLSSNERQLVIGGIYEAIVDFVIAHANTAIKADIRAAKAGHGNESDGSQPGMMTPDDSEDEAGDIVNITVVDVPSRALGKALALRTVFDDS…
1132	Phaeosphaeria__nodorum__SN15	1132	PF00063	PF00173	PF03142	PF08766			NCBI	gi|160703991|gb|EAT79210.2| hypothetical protein [Phaeosphaeria nodorum SN15]	EAT79210.2	160703991	SNOG_13326	hypothetical protein	PHNO_12313	cd00124,cd04190	smart00242	pfam00063,pfam00173,pfam03142,pfam08766,pfam13632	YES	1832	Phaeosphaeria nodorum SN15 (Parastagonospora nodorum SN15)	321614	Eukaryota; Fungi; Dikarya; Ascomycota; Pezizomycotina; Dothideomycetes; Pleosporomycetidae; Pleosporales; Pleosporineae; Phaeosphaeriaceae; Parastagonospora.	1327:1545:5.74511e-65	219	PGNRGKRDSQIILMRFLNRVHYNLPMSPLELEMHHQIRNIIGVNPTFYEFLLQIDADTVVAPDAATRFVAAFLHDTRLIAICGETALTNAKSSFITMMQVYEYYISHNLTKAFESLFGSVTCLPGCFSMYRIRAAETGKPLFVSKEVVEAYQEIRVDTLHTKNLLHLGEDRFLTTLLMKYHSKYKTKYTMRAHAWTVAPDSWTVFMSQRRRWINSTVHN	1186:1694:0	509	VSVIGFKFLAALQFTRKTDPENIDKFIICTVPAYTEDEDSLRRAIDSAARMKYDDKRKLLVIVCDGMIIGQGNDKPTPRIVLDILGVPESTDPDPLSFESLGEGQRQHNMGKCYSGLYEVQGHIVPFLVVVKVGRPSEVSKPGNRGKRDSQIILMRFLNRVHYNLPMSPLELEMHHQIRNIIGVNPTFYEFLLQIDADTVVAPDAATRFVAAFLHDTRLIAICGETALTNAKSSFITMMQVYEYYISHNLTKAFESLFGSVTCLPGCFSMYRIRAAETGKPLFVSKEVVEAYQEIRVDTLHTKNLLHLGEDRFLTTLLMKYHSKYKTKYTMRAHAWTVAPDSWTVFMSQRRRWINSTVHNLIELIPLQQLCGFCCFSMRFIVFLDLLSTVVQPVIVVYI…	1425:1538	114	QVYEYYISHNLTKAFESLFGSVTCLPGCFSMYRIRAAETGKPLFVSKEVVEAYQEIRVDTLHTKNLLHLGEDRFLTTLLMKYHSKYKTKYTMRAHAWTVAPDSWTVFMSQRRRW	MAANVLQQPSLPALPTHQQNDTGVTGALASRYHAHLPVALISSHGFVSINTYTDASRGVDGGKDGSAHQAAEDLAQRAYMRLGQRSEDQVVVFLGDSGSGKTTIRGHMLRSLLSYSATPLSKKIEHANFVFEAFTTTKSLTTPLASKSGLLLELQYNTSTSNHATLLGAQFLAHRLERSRIASVPTGERNYHVLYYLLAGTSIAEKKHLHLDLVGDGSAGNRTSIGSNKRWRYLGHPTQLKVGIDDPKGFQDFKTALRKLEFGKESIAGICEIMATILHIGQLEFETGQSTTPGADDSGGYSHEGGESLTVVKNKECLAPIAQFLGVAVSDLEQSLRYKSKTLYRERVTVMLDPKGARANADELARALYSLLVTWIMEQMNSRISVLPEEISNTVSLVD…
1133	Phaeosphaeria__nodorum__SN15	1133	PF01494	PF01494	PF07976	PF08407	PF01644	PF13632	NCBI	gi|160704061|gb|EAT78926.2| hypothetical protein [Phaeosphaeria nodorum SN15]	EAT78926.2	160704061	SNOG_13479	hypothetical protein	PHNO_12383	cd02979,cd04190		pfam01494,pfam01644,pfam03142,pfam07976,pfam08407,pfam10846,pfam15301	YES	1849	Phaeosphaeria nodorum SN15 (Parastagonospora nodorum SN15)	321614	Eukaryota; Fungi; Dikarya; Ascomycota; Pezizomycotina; Dothideomycetes; Pleosporomycetidae; Pleosporales; Pleosporineae; Phaeosphaeriaceae; Parastagonospora.	1124:1444:1.63642e-92	321	ICITMYNENEIDFTRTMHGVMQNISHFCSRMKSRTWGKDGWQKIVVCIISDGRGKVHPRTLDAIAAMGCFQEGIAKNHVNQKEVTAHVYEYTTQVSLDSDLKFKGAEKGIVPCQMIFCLKERNSKKLNSHRWFFNAFGRALNPNVCILLDVGTKPGPKALYHLWKAFDTDSSVAGAAGEIKAGKGKAWLGLLNPLVASQNFEYKMSNILDKPLESVFGYITVLPGALSAYRYHALQNDHTGHGPLSQYFKGETLHGQDADVFTANMYLAEDRILCWELVAKRSEQWVLKYVKAATGETDVPDSVPEFISQRRRWLNGAFFA	1269:1508:4.49084e-19	240	CILLDVGTKPGPKALYHLWKAFDTDSSVAGAAGEIKAGKGKAWLGLLNPLVASQNFEYKMSNILDKPLESVFGYITVLPGALSAYRYHALQNDHTGHGPLSQYFKGETLHGQDADVFTANMYLAEDRILCWELVAKRSEQWVLKYVKAATGETDVPDSVPEFISQRRRWLNGAFFAAVYSLLHFKQVWSTDHTIWRKILLHIEFVYQFVQLLFTFFSLANFYLTFFFVAGSLADPKMDPF	1322:1437	116	QNFEYKMSNILDKPLESVFGYITVLPGALSAYRYHALQNDHTGHGPLSQYFKGETLHGQDADVFTANMYLAEDRILCWELVAKRSEQWVLKYVKAATGETDVPDSVPEFISQRRRW	MMLATWMARMGITTRIVDKRGSKIYAGQADGLQLRSLEIFDSFGFADRAVKEANHLLENPGEDGLIRRSDRVPDVPVGLSRFTEIVLHQGRIERFFLDHIKKHSKGCLNVERGVLPESLHIADTCADHSADNYPITVQLRHLSEEEAKPAQSKASGVSDGLFRSNLAEDDTDDLIGRSREKEGQTEVVQAKYMVGYIIPLTNFPDIRMRCAVHSATSGSLMVIPRENKLVRLYIQLTEIKPDASGRADRSQITPDTIIRAAQKILAPYTLAYEYCDWWTAYQIGQRVGTDFSYQERVFLAGDAVHTHSPKAGQGMNVSMQDSYNLGWKIGMVVKGLAKPEILKTYQSERRRIAKDLIAFDHKFSRLFSGRPAKDVMDAEGVSMEEFKAAFLKGNLFASG…
1134	Phaeosphaeria__nodorum__SN15	1134	PF08407	PF01644					NCBI	gi|160706677|gb|EAT86563.2| hypothetical protein [Phaeosphaeria nodorum SN15]	EAT86563.2	160706677	SNOG_05499	hypothetical protein	PHNO_14998	cd04190		pfam01644,pfam03142,pfam08407,pfam12730	YES	879	Phaeosphaeria nodorum SN15 (Parastagonospora nodorum SN15)	321614	Eukaryota; Fungi; Dikarya; Ascomycota; Pezizomycotina; Dothideomycetes; Pleosporomycetidae; Pleosporales; Pleosporineae; Phaeosphaeriaceae; Parastagonospora.	212:531:9.5484e-95	320	IVITMYNEEDELFARTMTGVIKNIEYMNSRTNSKTWGKDAWKKIVVCVVSDGRAKINPRTRAVLAALGVYQDGIAKQQVNGKDVTAHIYEYTTQMTLDIKKGVVGVKKGNTPVQMLFCLKEKNQKKINSHRWFFQAFGQVLDPNICVLIDAGTKPGKDSVYQLWKAFDLEPMCAGACGEIKAMLVHGKKLLNPLVATQNFEYKMSNILDKPLESAFGFITVLPGAFSAYRYVALQNDKTGQGPLEKYFAGEKMHGANAGIFTANMYLAEDRILCFELVSKRNCHWILQYVKSATGETDVPTTMAEFISQRRRWLNGSFFA	356:526:3.85421e-17	171	ICVLIDAGTKPGKDSVYQLWKAFDLEPMCAGACGEIKAMLVHGKKLLNPLVATQNFEYKMSNILDKPLESAFGFITVLPGAFSAYRYVALQNDKTGQGPLEKYFAGEKMHGANAGIFTANMYLAEDRILCFELVSKRNCHWILQYVKSATGETDVPTTMAEFISQRRRWLN	409:524	116	QNFEYKMSNILDKPLESAFGFITVLPGAFSAYRYVALQNDKTGQGPLEKYFAGEKMHGANAGIFTANMYLAEDRILCFELVSKRNCHWILQYVKSATGETDVPTTMAEFISQRRRW	MGPNPAAASGDRLPLQPSYSVENIPYAGGNYHDDYDPRPGGPRHDSDYSLDPQAHHDAYYNQPYDPSPHEEDPHHAYGTQPDHYWQDEDAGRPMIQGQNSYGPDPHDMHDHDMDQHPENPFHDEPAPVPTPAPIKRWKTVKEVQLFKGNLVLDCPIPPRLLNQVPHAQPPERDEFTHMRYSAATCDPSDFDAERFTLRQKLFAKPRHTELFIVITMYNEEDELFARTMTGVIKNIEYMNSRTNSKTWGKDAWKKIVVCVVSDGRAKINPRTRAVLAALGVYQDGIAKQQVNGKDVTAHIYEYTTQMTLDIKKGVVGVKKGNTPVQMLFCLKEKNQKKINSHRWFFQAFGQVLDPNICVLIDAGTKPGKDSVYQLWKAFDLEPMCAGACGEIKAMLVHGK…
1135	Phaeosphaeria__nodorum__SN15	1135	PF13632						NCBI	gi|160706843|gb|EAT86989.2| hypothetical protein [Phaeosphaeria nodorum SN15]	EAT86989.2	160706843	SNOG_05925	hypothetical protein	PHNO_15164	cd04190,cd06421		pfam13254,pfam13632,pfam13641	YES	827	Phaeosphaeria nodorum SN15 (Parastagonospora nodorum SN15)	321614	Eukaryota; Fungi; Dikarya; Ascomycota; Pezizomycotina; Dothideomycetes; Pleosporomycetidae; Pleosporales; Pleosporineae; Phaeosphaeriaceae; Parastagonospora.	193:417:8.98566e-20	225	EDELYLNTIEKLGVPLTLDSYPKSIDVIYRSCRITVSRFPHGGKRHCQKRTFKLIDKIYTEYIKRNDNLFVLFIDSDCILDKTCIQNFMYEMELKPGSKKNMLAQTGVITSTTEKNSLITLLQDMEYVHVESGCGAVTCCAAGALTMLRFSAFRKMAKYYFADKAEQCDDLFDYGKCHLGEDRWLTHLFMIGAKERYQITMNTGAFCKTEAVQDYGSLLKQRRRW	NO	NO	NO	315:417	103	QDMEYVHVESGCGAVTCCAAGALTMLRFSAFRKMAKYYFADKAEQCDDLFDYGKCHLGEDRWLTHLFMIGAKERYQITMNTGAFCKTEAVQDYGSLLKQRRRW	MGVNEIVGLMAREVAKDGSIPPINAPWATKDIVYVSIVGTVMLAALLEWFLWVAAFLYCIVKVFQKAETISSNTASAIFLPIMVVTLPLPAQVVQYFPQAMVDFLQWFAFWSFAGLLTIPWLFCVYQLVTHSVGRSRRIKSVLDEASAPKVVIVMPCYKEIPDILLRTCDSLVDCEYPPSCLHIFLSFDGDQEDELYLNTIEKLGVPLTLDSYPKSIDVIYRSCRITVSRFPHGGKRHCQKRTFKLIDKIYTEYIKRNDNLFVLFIDSDCILDKTCIQNFMYEMELKPGSKKNMLAQTGVITSTTEKNSLITLLQDMEYVHVESGCGAVTCCAAGALTMLRFSAFRKMAKYYFADKAEQCDDLFDYGKCHLGEDRWLTHLFMIGAKERYQITMNTGAFC…
379	Bipolaris__oryzae__ATCC__44560	379	PF08407	PF01644					NCBI	gi|627823067|gb|XP_007684299.1| glycosyltransferase family 2 protein [Bipolaris oryzae ATCC 44560]	XP_007684299.1	627823067	COCMIDRAFT_33399	glycosyltransferase family 2 protein	BIOR_2256	cd04190		pfam01644,pfam03142,pfam08407	YES	899	Bipolaris oryzae ATCC 44560	930090	Eukaryota; Fungi; Dikarya; Ascomycota; Pezizomycotina; Dothideomycetes; Pleosporomycetidae; Pleosporales; Pleosporineae; Pleosporaceae; Bipolaris.	208:537:1.19833e-88	330	IAITYYNEDKVLTARTLHGVMQNIRDIVNLKKSEFWNKGGPAWQKIVVCLVFDGIDPCDKGTLDLLATVGVYQDGVMKKDIDGNETVAHIFEYTTQLSVTPNQQLIRPHDDSASTLPPVQMMFCLKQKNTKKINSHRWLFTAIGRILNPEVCILLDAGTKPGPKSLLALWEGFYNDKDLGGACGEIHAMLGKGWKNLMNPLVAAQNFEYKISNILDKPLESSFGYVSVLPGAFSAYRYRAIMGRPLEQYFHGDHTLAKILGKKGIEGMNIFKKNMFLAEDRILCFELVAKAGSKWHLTYIKASKGETDVPEGAAELIGQRRRWLNGSFAA	346:756:8.78597e-21	411	LFTAIGRILNPEVCILLDAGTKPGPKSLLALWEGFYNDKDLGGACGEIHAMLGKGWKNLMNPLVAAQNFEYKISNILDKPLESSFGYVSVLPGAFSAYRYRAIMGRPLEQYFHGDHTLAKILGKKGIEGMNIFKKNMFLAEDRILCFELVAKAGSKWHLTYIKASKGETDVPEGAAELIGQRRRWLNGSFAAGIYSLLHFGRMYKSGHNFVRMFFFHIQMLYNMFQTILTWFALASFWLTTVIIMSLVGTKTDNRDAWPFGNTVTPIFNTIVTYIYLAFLVLQFILAFGNRPKGSKYSYLVSFCVFGLIQLYIVILSIYLVVQAFTNPSSEKLDTSSPEAFARSFFSSSGVGIIIIALAATFGLYYVASFLYMDPWHMFTSFPQYLLIMSSYINILNVY…	412:530	119	QNFEYKISNILDKPLESSFGYVSVLPGAFSAYRYRAIMGRPLEQYFHGDHTLAKILGKKGIEGMNIFKKNMFLAEDRILCFELVAKAGSKWHLTYIKASKGETDVPEGAAELIGQRRRW	MAYNNNNQGYHLGDPNTGYDRTEHEEEVARSLLHENPTGANSDPFYGNPDHRPHSTYSLTESYANDRPTQYPAQGHEGTSYSVSGGYDPASDFGAGQRAPSPYERSETSSTEAWRQRQQPGGQAGGLKRGMTRKVKLVQGSVLSADYPVPSAIQNAIQAKYRNDLESGSEEFTHMRYTAATCDPNDFTLKNGYNLRPAMYNRHTELLIAITYYNEDKVLTARTLHGVMQNIRDIVNLKKSEFWNKGGPAWQKIVVCLVFDGIDPCDKGTLDLLATVGVYQDGVMKKDIDGNETVAHIFEYTTQLSVTPNQQLIRPHDDSASTLPPVQMMFCLKQKNTKKINSHRWLFTAIGRILNPEVCILLDAGTKPGPKSLLALWEGFYNDKDLGGACGEIHAMLGK…
380	Bipolaris__oryzae__ATCC__44560	380	PF00173	PF03142					NCBI	gi|627819521|gb|XP_007682600.1| glycosyltransferase family 2 protein [Bipolaris oryzae ATCC 44560]	XP_007682600.1	627819521	COCMIDRAFT_80593	glycosyltransferase family 2 protein	BIOR_557	cd04190		pfam03142,pfam13632	YES	1215	Bipolaris oryzae ATCC 44560	930090	Eukaryota; Fungi; Dikarya; Ascomycota; Pezizomycotina; Dothideomycetes; Pleosporomycetidae; Pleosporales; Pleosporineae; Pleosporaceae; Bipolaris.	685:1033:1.17615e-101	349	CLVTAYSEGPEGLRTTLDSIATTDYPNSHKLILVICDGMIKGHGEDMTTPEVCLGMMKDHAVLPHEVQAYSYVAVASGSKRHNMAKIYSGFYDYGETTRIPVGKQQRVPMMLVVKCGTPDEAKNSKPGNRGKRDSQIILMSFLQKVMFDERMTELEFEMFNGIWKITGISPDFYEIVLMVDADTKVFPDSLTHMISAMVKDPDIMGLCGETKIANKRDSWVSMIQVFEYFISHHLAKSFESIFGGVTCLPGCFCMYRIKAPKGGQNYWVPILANPDVVEHYSENVVDTLHKKNLLLLGEDRYLSTLMLKTFPKRKQVFVPQAVCKTTVPDEFKVLLSQRRRWINSTVHN	657:1186:0	530	PSGFTHEAVVPQPPPEWQPFGYPLAHTICLVTAYSEGPEGLRTTLDSIATTDYPNSHKLILVICDGMIKGHGEDMTTPEVCLGMMKDHAVLPHEVQAYSYVAVASGSKRHNMAKIYSGFYDYGETTRIPVGKQQRVPMMLVVKCGTPDEAKNSKPGNRGKRDSQIILMSFLQKVMFDERMTELEFEMFNGIWKITGISPDFYEIVLMVDADTKVFPDSLTHMISAMVKDPDIMGLCGETKIANKRDSWVSMIQVFEYFISHHLAKSFESIFGGVTCLPGCFCMYRIKAPKGGQNYWVPILANPDVVEHYSENVVDTLHKKNLLLLGEDRYLSTLMLKTFPKRKQVFVPQAVCKTTVPDEFKVLLSQRRRWINSTVHNLMELVLVRDLCGTFCFSMQFVV…	909:1026	118	QVFEYFISHHLAKSFESIFGGVTCLPGCFCMYRIKAPKGGQNYWVPILANPDVVEHYSENVVDTLHKKNLLLLGEDRYLSTLMLKTFPKRKQVFVPQAVCKTTVPDEFKVLLSQRRRW	MSSMPQRPEPSSPRRERRHSHRSSQSRRRRTSDVESSRSHDRTHSKSHASAHSRPMPTPDAPVPMERDPIMRGQHHAPGPALGRKRSLIRPERQRMDPSHPNYHYRKHAQRMDVHPSTTGNDPIMEDNLEAETVSSDSTDLKPPHMRNASGGGYNDKDAPLDDDNAEPQVQRKLARSKTMEARQKQRQKEQDKLRPPSLWNVYCAIITFWCPNAVLKCFGKPQRAQQRAWREKVGLVSIILMICTFVGYLTFGFTETVCPAGGSARLRTNEVGNGYLIIHGEAYDLAQSKHPRARGIPENANVLFDLPEKHGGQDASFLFQNVNGACKGLIKEKPNSGIPTDNNGDLAWYFPCRLFNQDGSSKPNTTFLEYNGYMCHTSDSARRAFYSLRDAGDVFFTW…
381	Bipolaris__oryzae__ATCC__44560	381	PF00063	PF00173	PF03142	PF08766			NCBI	gi|627874033|gb|XP_007690100.1| glycosyltransferase family 2 protein [Bipolaris oryzae ATCC 44560]	XP_007690100.1	627874033	COCMIDRAFT_7194	glycosyltransferase family 2 protein	BIOR_8057	cd00124,cd04190	smart00242	pfam00063,pfam00173,pfam03142,pfam08766,pfam13632	YES	1842	Bipolaris oryzae ATCC 44560	930090	Eukaryota; Fungi; Dikarya; Ascomycota; Pezizomycotina; Dothideomycetes; Pleosporomycetidae; Pleosporales; Pleosporineae; Pleosporaceae; Bipolaris.	1340:1558:5.87873e-67	219	PGNRGKRDSQIVLMRFLNRVHYNLPMSPLELEMHHHIRNIIGVNPTFYEFLLQIDADTEIASDSATRFVAAFLHDTRLLAICGETALSNAKSSFVTMMQVYEYFISHNLTKAFESLFGSVTCLPGCFTMYRIRAAETGKPLFVSKEVVEAYQEIRVDTLHTKNLLHLGEDRYLTTLLIKFHPKYKTKYTMRAHAWTVAPDSFSVFISQRRRWINSTVHN	1200:1707:0	508	AIVAFKFLAALQFSRKTDPENLDKFIIATVPAYTEDEESLRRAIDSAARMKYDDKRKLLVIVCDGMIIGQGNDKPTPRIVLDILGVPEATDPDPLSFESLGEGQRQHNMGKIYSGLYEVHGHIVPFLVIVKVGKPSEVSKPGNRGKRDSQIVLMRFLNRVHYNLPMSPLELEMHHHIRNIIGVNPTFYEFLLQIDADTEIASDSATRFVAAFLHDTRLLAICGETALSNAKSSFVTMMQVYEYFISHNLTKAFESLFGSVTCLPGCFTMYRIRAAETGKPLFVSKEVVEAYQEIRVDTLHTKNLLHLGEDRYLTTLLIKFHPKYKTKYTMRAHAWTVAPDSFSVFISQRRRWINSTVHNLVELIPLQQLCGFCCFSMRFIVFMDLLSTVVQPVIIIYIG…	1438:1551	114	QVYEYFISHNLTKAFESLFGSVTCLPGCFTMYRIRAAETGKPLFVSKEVVEAYQEIRVDTLHTKNLLHLGEDRYLTTLLIKFHPKYKTKYTMRAHAWTVAPDSFSVFISQRRRW	MASNPLQNPSLPSLPQHQQNDTGLTSALASRYHAHLPIAHLSSQGIVAINTCTDSSLGVDGGKEGSAQQAAEDLSQRAYTRLGQRSEDQAVVFLGESGSGKTTIRGHMLRSFLSYSSTPLSKKIEHANFVFDAFTTTKSLTTPQASKSGLLLELQYNTATANHATLLGAQFLAHRLERSRIASVPTGERTYHVLYYLLAGTSPNEKKHLFLDAIGGDGSGGNRASIGANKRWRYLGHPTQLKVGIDDAKGFADFKSALRRLEFGKESIAGICEVMATILHIGQLEFEMGQNTTPAPDESGGYSHEGGESITVVKNKEALNPIAQFLGVSIPSLEQSLRYKSKTLYRERVTVMLDPKGARANADELARSLYSLLVTWVMEQMNSRISVPAEEISNTVSLV…
382	Bipolaris__oryzae__ATCC__44560	382	PF00063	PF00173	PF03142	PF08766			NCBI	gi|627874755|gb|XP_007690119.1| glycosyltransferase family 2 protein [Bipolaris oryzae ATCC 44560]	XP_007690119.1	627874755	COCMIDRAFT_101009	glycosyltransferase family 2 protein	BIOR_8076	cd00124,cd04190	smart00242	pfam00063,pfam00173,pfam03142,pfam08766,pfam13632	YES	1770	Bipolaris oryzae ATCC 44560	930090	Eukaryota; Fungi; Dikarya; Ascomycota; Pezizomycotina; Dothideomycetes; Pleosporomycetidae; Pleosporales; Pleosporineae; Pleosporaceae; Bipolaris.	1072:1406:1.75256e-74	335	ICQVPAYTEGEDSIRKSVDSLTALAYDNKRKLICVICDGMIVGGGNDRPTPKIVLDILGVDPKVDPPALPFWSVGEGSQQLNYGKVYSGLYEFEGNVVPYIVVVKMGKESEQSKSKPGNRGKRDSQILLMSFLNRVHHRSAMNPLELEMFHQINNIIGVDPELYEYLLMIDADTLVKPDSLNRLVAACTHDSKIAGICGETSLENEDRSWWTMIQVYEYYISHHLSKAFESLFGSVTCLPGCFTMYRLRTADKGKPLLISDKIIKDYADCVVDTLHKKNLLSLGEDRYLTTLMTKYFPHMSYKFIPDAYALTAAPDTWSILLSQRRRWINSTIHN	1045:1553:0	509	CSVIVIKFLAALQLGSRKRPANQDKFVICQVPAYTEGEDSIRKSVDSLTALAYDNKRKLICVICDGMIVGGGNDRPTPKIVLDILGVDPKVDPPALPFWSVGEGSQQLNYGKVYSGLYEFEGNVVPYIVVVKMGKESEQSKSKPGNRGKRDSQILLMSFLNRVHHRSAMNPLELEMFHQINNIIGVDPELYEYLLMIDADTLVKPDSLNRLVAACTHDSKIAGICGETSLENEDRSWWTMIQVYEYYISHHLSKAFESLFGSVTCLPGCFTMYRLRTADKGKPLLISDKIIKDYADCVVDTLHKKNLLSLGEDRYLTTLMTKYFPHMSYKFIPDAYALTAAPDTWSILLSQRRRWINSTIHNLAELVFLKDLCGFCCFSMRFVVFIDLFGTLILPSICA…	208:1399	1192	QEKEYLDIQSLDKYALLRRSGTYEPPSYLPDADDAAAAEDFRANLKAIGIKGQKMTSLISCLTGLLKLGNTLDYFMDEESLAAVCDDVETLMDLPEGTLRQKLASNEREVVIGGLYEAIVDFVMVHANASIKNEIQRAKNGYAMDDSDGSGIMTPGESEDGDIVNITVVDIPSRELGKAVALRTVFDDSEGINAEMREDGVPVPPVASAVLESMREAMQVCGAELGINGAALREKEGDLERREAVLDKLGLEIPDQDNFVKKLLYPVPNGGIVLGKHGRFDLAMTVASSRVWFQLALHPSDSIPTSLNQDLNSTWQAGVISRQLREWRLPEWANRRNRNLDFTADFDHHEFHDRYAPLGCMDGQEGIQNWVLQRGWSNGEVVVGKERVWVREGVWWEAE…	MSFVNNSRMSVYSTASTSAPRGGAQPSQTSTTTLLNTLNSAYKNGRSYNLEASTSLVVNTWVNAKSIIDNRIGGTVDLELGRKAWEHARRRAEDGCIVLASLHESSPSLFSPFVSSLPLSLPSNFYIALEALKAFTHCVTPQNPSAPRYSALASVFTINLAGTVVGAEIRLSTSGLDVQQGLLQIPSQAGFRAFDVFYYLNSSSASRQEKEYLDIQSLDKYALLRRSGTYEPPSYLPDADDAAAAEDFRANLKAIGIKGQKMTSLISCLTGLLKLGNTLDYFMDEESLAAVCDDVETLMDLPEGTLRQKLASNEREVVIGGLYEAIVDFVMVHANASIKNEIQRAKNGYAMDDSDGSGIMTPGESEDGDIVNITVVDIPSRELGKAVALRTVFDDSEGI…
383	Bipolaris__oryzae__ATCC__44560	383	PF03142						NCBI	gi|627874840|gb|XP_007690123.1| glycosyltransferase family 2 protein [Bipolaris oryzae ATCC 44560]	XP_007690123.1	627874840	COCMIDRAFT_101001	glycosyltransferase family 2 protein	BIOR_8080	cd04190,cd06421		pfam03142,pfam13632	YES	832	Bipolaris oryzae ATCC 44560	930090	Eukaryota; Fungi; Dikarya; Ascomycota; Pezizomycotina; Dothideomycetes; Pleosporomycetidae; Pleosporales; Pleosporineae; Pleosporaceae; Bipolaris.	192:422:4.11409e-27	231	EDELYLNTIEKLGVPLTLDSYPKSIDVIYRSCRITISRFPHGGKRHCQKRTFKLIDKIYTEYLKRNDNLFVLFIDSDCILDKTCIQNFMYEMELKPGSKKNMLAQTGVITSTTEKQSLITLLQDMEYVHGQLFERSVESGCGAVTCLPGALTMLRFSAFRKMAKYYFADKAEQCDDLFDYGKCHLGEDRWLTHLFMVGAKERYQIQMNPGAFCKTEAVQTYQSLLKQRRRW	261:546:3.28968e-16	286	FVLFIDSDCILDKTCIQNFMYEMELKPGSKKNMLAQTGVITSTTEKQSLITLLQDMEYVHGQLFERSVESGCGAVTCLPGALTMLRFSAFRKMAKYYFADKAEQCDDLFDYGKCHLGEDRWLTHLFMVGAKERYQIQMNPGAFCKTEAVQTYQSLLKQRRRWFLGFITNEVCMLTDIRLWKRYPILLVVRFMQNTIRTTALLFFILCISLMTTSQAVKNLPVGFIAISLGLNWLLMLYFGAKLGRYKIMLYPLMFVINPFFNWMYMVYGIFTAGQRTWGGPRADAG	314:422	109	QDMEYVHGQLFERSVESGCGAVTCLPGALTMLRFSAFRKMAKYYFADKAEQCDDLFDYGKCHLGEDRWLTHLFMVGAKERYQIQMNPGAFCKTEAVQTYQSLLKQRRRW	MASHHLMGLVARADDSIPDITDPWPTKDIVYVSIIAPLMLMALLEWFLWVAAFMYCIVKVFQKAETMSTASNSSSAIFLPIMVVTLPLPPQVTKYFPEEMVSFFQWFAFWSFAGLLTVPWLFCVYQLVTHSVGRTRRIKSVLDESSAPKVVIVMPCYKEIPEILLRTCDSLVDCEYPPSCLHIFLSFDGDQEDELYLNTIEKLGVPLTLDSYPKSIDVIYRSCRITISRFPHGGKRHCQKRTFKLIDKIYTEYLKRNDNLFVLFIDSDCILDKTCIQNFMYEMELKPGSKKNMLAQTGVITSTTEKQSLITLLQDMEYVHGQLFERSVESGCGAVTCLPGALTMLRFSAFRKMAKYYFADKAEQCDDLFDYGKCHLGEDRWLTHLFMVGAKERYQIQMN…
384	Bipolaris__oryzae__ATCC__44560	384	PF08407	PF01644					NCBI	gi|627890690|gb|XP_007690456.1| glycosyltransferase family 2 protein [Bipolaris oryzae ATCC 44560]	XP_007690456.1	627890690	COCMIDRAFT_28447	glycosyltransferase family 2 protein	BIOR_8413	cd04190		pfam01644,pfam03142,pfam05297,pfam08407,pfam13197	YES	928	Bipolaris oryzae ATCC 44560	930090	Eukaryota; Fungi; Dikarya; Ascomycota; Pezizomycotina; Dothideomycetes; Pleosporomycetidae; Pleosporales; Pleosporineae; Pleosporaceae; Bipolaris.	261:580:8.71126e-95	320	IVITMYNEEDELFARTMSGVIKNIEYMNSRTNSKTWGKDAWKKIVVCVVSDGRAKINPRTRAVLAGLGVYQDGIAKQQVNGKDVTAHIYEYTTQMTLDIKKGVVNVKKGNTPVQMLFCLKEKNQKKINSHRWFFQAFGAVLDPNICVLIDAGTKPGKDSVYQLWKAFDLEPMCAGACGEIKAMLVHGKKLLNPLVATQNFEYKMSNILDKPLESAFGFITVLPGAFSAYRYVALQNDKTGQGPLEKYFAGEKMHGANAGIFTANMYLAEDRILCFELVSKRNCHWILQYVKSATGETDVPTTMAEFISQRRRWLNGSFFA	405:575:3.90979e-17	171	ICVLIDAGTKPGKDSVYQLWKAFDLEPMCAGACGEIKAMLVHGKKLLNPLVATQNFEYKMSNILDKPLESAFGFITVLPGAFSAYRYVALQNDKTGQGPLEKYFAGEKMHGANAGIFTANMYLAEDRILCFELVSKRNCHWILQYVKSATGETDVPTTMAEFISQRRRWLN	458:573	116	QNFEYKMSNILDKPLESAFGFITVLPGAFSAYRYVALQNDKTGQGPLEKYFAGEKMHGANAGIFTANMYLAEDRILCFELVSKRNCHWILQYVKSATGETDVPTTMAEFISQRRRW	MSYNRLDHPGGNDDPFDMDPRRGNGRTPSPGQPLRGYQLEDRYTSPSPSGVLEIPMGPNQAIASSDRLPLQPSYSVENIPYTGGNYHDDYDPRPQRHENNYSFDPQQHHDAYYNQPYDPTPHDESPGAGYGTQPTHYWQDDDMNRPMMQSGTSYGPDPHDPEDMDPENPFHDEPAPPPTQAPIKRWKTVKEVQLFKGNLVLDCPIPPRLLNQVPHAQPPERDEFTHMRYSAATCDPADFDAERFTLRQKLFAKPRHTELFIVITMYNEEDELFARTMSGVIKNIEYMNSRTNSKTWGKDAWKKIVVCVVSDGRAKINPRTRAVLAGLGVYQDGIAKQQVNGKDVTAHIYEYTTQMTLDIKKGVVNVKKGNTPVQMLFCLKEKNQKKINSHRWFFQAFGA…
385	Bipolaris__oryzae__ATCC__44560	385	PF01494	PF07976	PF08407	PF01644	PF13632		NCBI	gi|627894577|gb|XP_007690530.1| glycosyltransferase family 2 protein [Bipolaris oryzae ATCC 44560]	XP_007690530.1	627894577	COCMIDRAFT_39046	glycosyltransferase family 2 protein	BIOR_8487	cd02979,cd04190		pfam01494,pfam01644,pfam03142,pfam07976,pfam08407	YES	1813	Bipolaris oryzae ATCC 44560	930090	Eukaryota; Fungi; Dikarya; Ascomycota; Pezizomycotina; Dothideomycetes; Pleosporomycetidae; Pleosporales; Pleosporineae; Pleosporaceae; Bipolaris.	1089:1409:1.55888e-90	321	IAITMYNENEIDFTRTMHGVMQNISHFCSRMKSRTWGKDGWQKIVVCIIADGRGKVHPRTLDAIAAMGCFQEGIAKNHVNQKEVTAHVYEYTTQVSLDSDLKFKGAEKGIVPCQMIFCLKERNSKKLNSHRWFFNAFGRALNPNICILLDVGTKPGPKALYHLWKAFDTDSSVAGAAGEIKAGKGKAWLGLLNPLVASQNFEYKMSNILDKPLESVFGYITVLPGALSAYRYHALQNDHTGHGPLSQYFKGETLHGQDADVFTANMYLAEDRILCWELVAKRSEQWVLKYVKAATGETDVPDAVPEFISQRRRWLNGAFFA	1233:1473:1.10658e-18	241	ICILLDVGTKPGPKALYHLWKAFDTDSSVAGAAGEIKAGKGKAWLGLLNPLVASQNFEYKMSNILDKPLESVFGYITVLPGALSAYRYHALQNDHTGHGPLSQYFKGETLHGQDADVFTANMYLAEDRILCWELVAKRSEQWVLKYVKAATGETDVPDAVPEFISQRRRWLNGAFFAAVYSLLHWKQVWATDHTIWRKILLHIEFVYQFVQLLFTFFSLANFYLTFYFVAGSLADPEMDPF	1287:1402	116	QNFEYKMSNILDKPLESVFGYITVLPGALSAYRYHALQNDHTGHGPLSQYFKGETLHGQDADVFTANMYLAEDRILCWELVAKRSEQWVLKYVKAATGETDVPDAVPEFISQRRRW	MLATWMARCGINARIVDKRGTKIYSGQADGLQLRSLEIFDSFGFADRAWKEANHLIENPGEDGVIRRSDQIPDVVPGISRFKEIVLHQGRIERFFLDHIKKHSKDTLRVERGVLPESLHVDQDQVNNHSPENYPITVQLRYLTEEEAMPAQSKSSSINDGLFRSNLAEDDTQDLIANSRQKDGTTETVRAKYVVGCDGAHSWTRKQLGFELEGEPTDHIWGVLDIVPITDFPDVRKRCAIHSASSGSMMIIPRENKLTRLYIQLTEIKPDASGRADRSKITPDTIIKAAQRIIAPYKLTYEYCDWWTAYQIGQRVGKNFDRDSRVFLAGDAVHTHSPKAGQGMNVSMQDAYNLGWKLGLVVKGVAQPSILKTYQSERRRIAQDLIAFDHKFSRLFSGRP…
386	Bipolaris__zeicola__26-R-13	386	PF08407	PF01644					NCBI	gi|628192229|gb|XP_007708913.1| glycosyltransferase family 2 protein [Bipolaris zeicola 26-R-13]	XP_007708913.1	628192229	COCCADRAFT_2263	glycosyltransferase family 2 protein	BIZE_2654	cd04190		pfam01644,pfam03142,pfam08407	YES	900	Bipolaris zeicola 26-R-13	930089	Eukaryota; Fungi; Dikarya; Ascomycota; Pezizomycotina; Dothideomycetes; Pleosporomycetidae; Pleosporales; Pleosporineae; Pleosporaceae; Bipolaris.	209:538:5.60994e-89	330	IAITYYNEDKVLTARTLHGVMQNIRDIVNLKKSEFWNKGGPAWQKIVVCLVFDGIDPCDKGTLDLLATVGVYQDGVMKKDIDGNETVAHIFEYTTQLSVTPNQQLIRPHDDSASTLPPVQMMFCLKQKNTKKINSHRWLFTAIGRILNPEVCILLDAGTKPGPKSLLALWEGFYNDKDLGGACGEIHAMLGKGWKNLLNPLVAAQNFEYKISNILDKPLESSFGYVSVLPGAFSAYRYRAIMGRPLEQYFHGDHTLAKILGKKGIEGMNIFKKNMFLAEDRILCFELVAKAGSKWHLTYIKASKGETDVPEGAAELIGQRRRWLNGSFAA	347:757:1.35638e-20	411	LFTAIGRILNPEVCILLDAGTKPGPKSLLALWEGFYNDKDLGGACGEIHAMLGKGWKNLLNPLVAAQNFEYKISNILDKPLESSFGYVSVLPGAFSAYRYRAIMGRPLEQYFHGDHTLAKILGKKGIEGMNIFKKNMFLAEDRILCFELVAKAGSKWHLTYIKASKGETDVPEGAAELIGQRRRWLNGSFAAGIYSLLHFGRMYKSGHNFVRMFFFHIQMLYNIFQTILTWFALASFWLTTVIIMSLVGTKTDTRDAWPFGNRVTPIFNTIVTYLYLAFLVLQFILAFGNRPKGSKYSYLVSFCVFGLIQLYIVILSIYLVVQAFTNPTSQKLDTSSPEAFAKSFFSSDGVGIIIIALAATFGLYYVASFLYMDPWHMFTSFPQYLLIMSSYINILNVY…	413:531	119	QNFEYKISNILDKPLESSFGYVSVLPGAFSAYRYRAIMGRPLEQYFHGDHTLAKILGKKGIEGMNIFKKNMFLAEDRILCFELVAKAGSKWHLTYIKASKGETDVPEGAAELIGQRRRW	MAFNNNNQQGYHLGDPNTGYDRTEHEDEVARSLLHENPTGANSDPFYGNPDHRPHSTYSLTESYANDRPTQYPAQGHEGTSYSVSGGYDPASDFGAGQRAPSPYERSETSSTEAWRQRQQPGGQAGGLKRGMTRKVKLVQGSVLSADYPVPSAIQNAIQAKYRNDLESGSEEFTHMRYTAATCDPNDFTLKNGYNLRPAMYNRHTELLIAITYYNEDKVLTARTLHGVMQNIRDIVNLKKSEFWNKGGPAWQKIVVCLVFDGIDPCDKGTLDLLATVGVYQDGVMKKDIDGNETVAHIFEYTTQLSVTPNQQLIRPHDDSASTLPPVQMMFCLKQKNTKKINSHRWLFTAIGRILNPEVCILLDAGTKPGPKSLLALWEGFYNDKDLGGACGEIHAMLG…
387	Bipolaris__zeicola__26-R-13	387	PF08407	PF01644					NCBI	gi|628194910|gb|XP_007709564.1| glycosyltransferase family 2 protein [Bipolaris zeicola 26-R-13]	XP_007709564.1	628194910	COCCADRAFT_88921	glycosyltransferase family 2 protein	BIZE_3305	cd04190		pfam01644,pfam03142,pfam08407	YES	1064	Bipolaris zeicola 26-R-13	930089	Eukaryota; Fungi; Dikarya; Ascomycota; Pezizomycotina; Dothideomycetes; Pleosporomycetidae; Pleosporales; Pleosporineae; Pleosporaceae; Bipolaris.	340:660:7.18631e-91	321	IAITMYNENEIDFTRTMHGVMQNISHFCSRMKSRTWGKDGWQKIVVCIIADGRGKVHPRTLDAIAAMGCFQEGIAKNHVNQKEVTAHVYEYTTQVSLDSDLKFKGAEKGIVPCQMIFCLKEQNSKKLNSHRWFFNAFGRALNPNICILLDVGTKPGPKALYHLWKAFDTDSSVAGAAGEITAGKGKAWLGLLNPLVASQNFEYKMSNILDKPLESVFGYITVLPGALSAYRYHALQNDHTGHGPLSQYFKGETLHGQDADVFTANMYLAEDRILCWELVAKRSEQWVLKYVKAATGETDVPDAVPEFISQRRRWLNGAFFA	484:724:1.4889e-18	241	ICILLDVGTKPGPKALYHLWKAFDTDSSVAGAAGEITAGKGKAWLGLLNPLVASQNFEYKMSNILDKPLESVFGYITVLPGALSAYRYHALQNDHTGHGPLSQYFKGETLHGQDADVFTANMYLAEDRILCWELVAKRSEQWVLKYVKAATGETDVPDAVPEFISQRRRWLNGAFFAAVYSLLHWKQVWATDHTIWRKILLHIEFVYQFVQLLFTFFSLANFYLTFYFVAGSLADPEMDPF	538:653	116	QNFEYKMSNILDKPLESVFGYITVLPGALSAYRYHALQNDHTGHGPLSQYFKGETLHGQDADVFTANMYLAEDRILCWELVAKRSEQWVLKYVKAATGETDVPDAVPEFISQRRRW	MSTANSTAAALGTHMTPSEAGKQREAEAEIHDFLREAGNALNATGSAAPAQTNSAGRKSFRQQAIGWMSPSKTTPLQDPDLPTHHSHRQPQPTSRMYHPSPSSVSSLSRTPSLMDNAPNMPPPIDDDYVPYRRSISPDRPYSPTRTSVDYSRPPASVNSYEPYDLHGSPRPGSPQRPLPPQPLFTAGGRPGSRDSERTMDMSDMRSIPMHDDDDPFTEMGDDRPELRSRDSYLTDDTYTDVYTEVDEKAEHYGPAPDGAQARRGARDAVMTKKEVRLINGELILECKIPTILYSFLPRRDDIEFTHMRYTAVTCDPDDFVDRGYKLRQNIGNPRETEVFIAITMYNENEIDFTRTMHGVMQNISHFCSRMKSRTWGKDGWQKIVVCIIADGRGKVHPRT…
388	Bipolaris__zeicola__26-R-13	388	PF00063	PF00173	PF03142	PF08766			NCBI	gi|628199780|gb|XP_007710626.1| glycosyltransferase family 2 protein [Bipolaris zeicola 26-R-13]	XP_007710626.1	628199780	COCCADRAFT_3694	glycosyltransferase family 2 protein	BIZE_4367	cd00124,cd04190	smart00242	pfam00063,pfam00173,pfam03142,pfam08766,pfam13632	YES	1842	Bipolaris zeicola 26-R-13	930089	Eukaryota; Fungi; Dikarya; Ascomycota; Pezizomycotina; Dothideomycetes; Pleosporomycetidae; Pleosporales; Pleosporineae; Pleosporaceae; Bipolaris.	1340:1558:5.87873e-67	219	PGNRGKRDSQIVLMRFLNRVHYNLPMSPLELEMHHHIRNIIGVNPTFYEFLLQIDADTEIASDSATRFVAAFLHDTRLLAICGETALSNAKSSFVTMMQVYEYFISHNLTKAFESLFGSVTCLPGCFTMYRIRAAETGKPLFVSKEVVEAYQEIRVDTLHTKNLLHLGEDRYLTTLLIKFHPKYKTKYTMRAHAWTVAPDSFSVFISQRRRWINSTVHN	1200:1707:0	508	AIVAFKFLAALQFSRKTDPENLDKFIIATVPAYTEDEESLRRAIDSAARMKYDDKRKLLVIVCDGMIIGQGNDKPTPRIVLDILGVPEATDPDPLSFESLGEGQRQHNMGKIYSGLYEVQGHIVPFLVIVKVGKPSEVSKPGNRGKRDSQIVLMRFLNRVHYNLPMSPLELEMHHHIRNIIGVNPTFYEFLLQIDADTEIASDSATRFVAAFLHDTRLLAICGETALSNAKSSFVTMMQVYEYFISHNLTKAFESLFGSVTCLPGCFTMYRIRAAETGKPLFVSKEVVEAYQEIRVDTLHTKNLLHLGEDRYLTTLLIKFHPKYKTKYTMRAHAWTVAPDSFSVFISQRRRWINSTVHNLVELIPLQQLCGFCCFSMRFIVFMDLLSTVVQPVIIIYIG…	1438:1551	114	QVYEYFISHNLTKAFESLFGSVTCLPGCFTMYRIRAAETGKPLFVSKEVVEAYQEIRVDTLHTKNLLHLGEDRYLTTLLIKFHPKYKTKYTMRAHAWTVAPDSFSVFISQRRRW	MASNPLQNPSLPSLPQHQQNDTGLTSALASRYHAHLPIAHLSSQGIVAINTCTDSSLGVDGGKEGSAQQAAEDLSQRAYTRLGQRSEDQAVVFLGESGSGKTTIRGHMLRSFLSYSSTPLSKKIEHANFVFDAFTTTKSLTTPQASKSGLLLELQYNTATANHATLLGAQFLAHRLERSRIASVPTGERTYHVLYYLLAGTSPNEKKHLFLDAIGGDGSGGNRASIGANKRWRYLGHPTQLKVGIDDAKGFADFKSALRRLEFGKESIAGICEVMATILHIGQLEFEMGQNTTPAPDESGGYSHEGGESITVVKNKEALNPIAQFLGVSIPSLEQSLRYKSKTLYRERVTVMLDPKGARANADELARSLYSLLVTWVMEQMNSRISVPAEEISNTVSLV…
389	Bipolaris__zeicola__26-R-13	389	PF00063	PF00173	PF03142	PF08766			NCBI	gi|628199784|gb|XP_007710627.1| glycosyltransferase family 2 protein [Bipolaris zeicola 26-R-13]	XP_007710627.1	628199784	COCCADRAFT_3695	glycosyltransferase family 2 protein	BIZE_4368	cd00124,cd04190	smart00242	pfam00063,pfam00173,pfam03142,pfam08766,pfam13632	YES	1770	Bipolaris zeicola 26-R-13	930089	Eukaryota; Fungi; Dikarya; Ascomycota; Pezizomycotina; Dothideomycetes; Pleosporomycetidae; Pleosporales; Pleosporineae; Pleosporaceae; Bipolaris.	1072:1406:1.54506e-74	335	ICQVPAYTEGEDSIRKSVDSLTALAYDNKRKLICVICDGMIVGGGNDRPTPKIVLDILGVDPKVDPPALPFWSVGEGSQQLNYGKVYSGLYEFEGNVVPYIVVVKMGKESEQSKSKPGNRGKRDSQILLMSFLNRVHHRSAMNPLELEMFHQINNIIGVDPELYEYLLMIDADTLVKPDSLNRLVAACTHDSKIAGICGETSLENEDRSWWTMIQVYEYYISHHLSKAFESLFGSVTCLPGCFTMYRLRTADKGKPLLISDKIIKDYADCVVDTLHKKNLLSLGEDRYLTTLMTKYFPHMSYKFIPDAYALTAAPDTWSILLSQRRRWINSTIHN	1045:1553:0	509	CSVIVIKFLAALQLGSRKRPANQDKFVICQVPAYTEGEDSIRKSVDSLTALAYDNKRKLICVICDGMIVGGGNDRPTPKIVLDILGVDPKVDPPALPFWSVGEGSQQLNYGKVYSGLYEFEGNVVPYIVVVKMGKESEQSKSKPGNRGKRDSQILLMSFLNRVHHRSAMNPLELEMFHQINNIIGVDPELYEYLLMIDADTLVKPDSLNRLVAACTHDSKIAGICGETSLENEDRSWWTMIQVYEYYISHHLSKAFESLFGSVTCLPGCFTMYRLRTADKGKPLLISDKIIKDYADCVVDTLHKKNLLSLGEDRYLTTLMTKYFPHMSYKFIPDAYALTAAPDTWSILLSQRRRWINSTIHNLAELVFLKDLCGFCCFSMRFVVFVDLFGTLILPSICA…	208:1399	1192	QEKEYLDIQSLDKYALLRRSGTYEPPSYLPDADDAAAAEDFRANLKAIGIKGQKMTSLISCLTGLLKLGNTLDYFMDEESLAAVCEDVETLMDLPEGTLRQKLASNEREVVIGGLYEAIVDFVIVHANASIKSEIQRAKNGYAMDDSDGSGIMTPSESEDGDIVNITVVDIPSRELGKAVALRTVFDDSEGINAEMREDGVPVPPVANAVLESMREAMQVCGADLGINGAALREKEGDLERREAVLDKLGLEIPDQDNFVKKLLYPVPNGGIVLGKHGRFDLAMTVASSRVWFQLALHPSDSIPTSLNQDLNSTWQAGVISRQLREWRLPEWANRRNRNLDFTADFDHHEFHDRYAPLGCMDGQEGIQNWVLQRGWSNGEVVVGKERVWVREGVWWEAE…	MSFVNNSRMSVYSTASTSAPRGGAQPTQTSTTTLLNTLNSAYKNGRSYNLEASTSLVVNTWVNAKSIIDNRIGGTVDLELGRKAWEHARRRAEDGCIVLASLHESSPSLFSPFVSSLPLSLPSNFYIALEALKAFTHCVTPQNPSAPRYSALASIFTINLAGTVVGAEIKLSTSGLDVQQGLLQIPSQAGFRAFDVFYYLNSSSASRQEKEYLDIQSLDKYALLRRSGTYEPPSYLPDADDAAAAEDFRANLKAIGIKGQKMTSLISCLTGLLKLGNTLDYFMDEESLAAVCEDVETLMDLPEGTLRQKLASNEREVVIGGLYEAIVDFVIVHANASIKSEIQRAKNGYAMDDSDGSGIMTPSESEDGDIVNITVVDIPSRELGKAVALRTVFDDSEGI…
390	Bipolaris__zeicola__26-R-13	390	PF03142						NCBI	gi|628199971|gb|XP_007710672.1| glycosyltransferase family 2 protein [Bipolaris zeicola 26-R-13]	XP_007710672.1	628199971	COCCADRAFT_91851	glycosyltransferase family 2 protein	BIZE_4413	cd04190,cd06421		pfam03142,pfam13632	YES	843	Bipolaris zeicola 26-R-13	930089	Eukaryota; Fungi; Dikarya; Ascomycota; Pezizomycotina; Dothideomycetes; Pleosporomycetidae; Pleosporales; Pleosporineae; Pleosporaceae; Bipolaris.	203:433:4.33126e-27	231	EDELYLNTIEKLGVPLTLDSYPKSIDVIYRSCRITISRFPHGGKRHCQKRTFKLIDKIYTEYLKRNDNLFVLFIDSDCILDKTCIQNFMYEMELKPGSKKNMLAQTGVITSTTEKQSLITLLQDMEYVHGQLFERSVESGCGAVTCLPGALTMLRFSAFRKMAKYYFADKAEQCDDLFDYGKCHLGEDRWLTHLFMVGAKERYQIQMNPGAFCKTEAVQTYQSLLKQRRRW	272:557:3.35905e-16	286	FVLFIDSDCILDKTCIQNFMYEMELKPGSKKNMLAQTGVITSTTEKQSLITLLQDMEYVHGQLFERSVESGCGAVTCLPGALTMLRFSAFRKMAKYYFADKAEQCDDLFDYGKCHLGEDRWLTHLFMVGAKERYQIQMNPGAFCKTEAVQTYQSLLKQRRRWFLGFITNEVCMLTDIRLWKRYPILLVVRFMQNTIRTTALLFFILCISLMTTSQAVKNLPVGFIAISLGLNWLLMLYFGAKLGRYKIMLYPLMFVINPFFNWMYMVYGIFTAGQRTWGGPRADAG	325:433	109	QDMEYVHGQLFERSVESGCGAVTCLPGALTMLRFSAFRKMAKYYFADKAEQCDDLFDYGKCHLGEDRWLTHLFMVGAKERYQIQMNPGAFCKTEAVQTYQSLLKQRRRW	MASHHLMGLVARADDSIPDFTDPWPTKDIVYVSIIAPLMLMALLEWFLWVAAFMYCIVKVFQKAETMSVRILYISHPQKTASDSNSAIFLPIMVVTLPLPPQVTKYFPQEMVGFLQWFAFWSFAGLLTVPWLFCVYQLVTHSVGRSRRIKSVLDESSAPKVVIVMPCYKEIPEILLRTCDSLVDCEYPPSCLHIFLSFDGDQEDELYLNTIEKLGVPLTLDSYPKSIDVIYRSCRITISRFPHGGKRHCQKRTFKLIDKIYTEYLKRNDNLFVLFIDSDCILDKTCIQNFMYEMELKPGSKKNMLAQTGVITSTTEKQSLITLLQDMEYVHGQLFERSVESGCGAVTCLPGALTMLRFSAFRKMAKYYFADKAEQCDDLFDYGKCHLGEDRWLTHLFMV…
391	Bipolaris__zeicola__26-R-13	391	PF08407	PF01644					NCBI	gi|628218510|gb|XP_007714437.1| glycosyltransferase family 2 protein [Bipolaris zeicola 26-R-13]	XP_007714437.1	628218510	COCCADRAFT_38604	glycosyltransferase family 2 protein	BIZE_8178	cd04190		pfam01644,pfam03142,pfam05297,pfam08407	YES	928	Bipolaris zeicola 26-R-13	930089	Eukaryota; Fungi; Dikarya; Ascomycota; Pezizomycotina; Dothideomycetes; Pleosporomycetidae; Pleosporales; Pleosporineae; Pleosporaceae; Bipolaris.	261:580:1.57236e-94	320	IVITMYNEEDELFARTMSGVIKNIEYMNSRTNSKTWGKDAWKKIVVCVVSDGRAKINPRTRAVLAGLGVYQDGIAKQQVNGKDVTAHIYEYTTQMTLDIKKGVVNVKKGNTPVQMLFCLKEKNQKKINSHRWFFQAFGAVLDPNVCVLIDAGTKPGKDSVYQLWKAFDLEPMCAGACGEIKAMLVHGKKLLNPLVATQNFEYKMSNILDKPLESAFGFISVLPGAFSAYRYVALQNDKTGQGPLEKYFAGEKMHGANAGIFTANMYLAEDRILCFELVSKRNCHWILQYVKSATGETDVPTTMAEFISQRRRWLNGSFFA	406:575:4.59526e-16	170	CVLIDAGTKPGKDSVYQLWKAFDLEPMCAGACGEIKAMLVHGKKLLNPLVATQNFEYKMSNILDKPLESAFGFISVLPGAFSAYRYVALQNDKTGQGPLEKYFAGEKMHGANAGIFTANMYLAEDRILCFELVSKRNCHWILQYVKSATGETDVPTTMAEFISQRRRWLN	458:573	116	QNFEYKMSNILDKPLESAFGFISVLPGAFSAYRYVALQNDKTGQGPLEKYFAGEKMHGANAGIFTANMYLAEDRILCFELVSKRNCHWILQYVKSATGETDVPTTMAEFISQRRRW	MSYNRLDHPGGNDDPFEMDPRRGNGRTPSPGQPLRGYQLEDRFTSPSPSGVLEIPMGPNQAIASSDRLPLQPSYSVENIPYTGGNYHDDYDPRPQRHENNYSFDPQQHHDAYYNQPYDPTPHDESPGAGYGTQPTHYWQDDDMNRPMMQSANSYGPDPHDPEDMDPENPFHDEPAPPPSQAPIKRWKTVKEVQLFKGNLVLDCPIPPRLLNQVPHAQPPERDEFTHMRYSAATCDPADFDAERFTLRQKLFAKPRHTELFIVITMYNEEDELFARTMSGVIKNIEYMNSRTNSKTWGKDAWKKIVVCVVSDGRAKINPRTRAVLAGLGVYQDGIAKQQVNGKDVTAHIYEYTTQMTLDIKKGVVNVKKGNTPVQMLFCLKEKNQKKINSHRWFFQAFGA…
392	Bipolaris__zeicola__26-R-13	392	PF00173	PF03142					NCBI	gi|628224671|gb|XP_007715423.1| glycosyltransferase family 2 protein [Bipolaris zeicola 26-R-13]	XP_007715423.1	628224671	COCCADRAFT_104320	glycosyltransferase family 2 protein	BIZE_9164	cd04190		pfam03142,pfam13632	YES	1214	Bipolaris zeicola 26-R-13	930089	Eukaryota; Fungi; Dikarya; Ascomycota; Pezizomycotina; Dothideomycetes; Pleosporomycetidae; Pleosporales; Pleosporineae; Pleosporaceae; Bipolaris.	684:1032:1.20049e-102	349	CLVTAYSEGPEGLRTTLDSIATTDYPNSHKLILVICDGMIKGHGEDMTTPEVCLGMMKDHAVLPHEVQAYSYVAVASGSKRHNMAKIYSGFYDYGETTRIPVGKQQRVPMMLVVKCGTPDEAKNSKPGNRGKRDSQIILMSFLQKVMFDERMTELEFEMFNGIWKITGISPDFYEIVLMVDADTKVFPDSLTHMISAMVKDPDIMGLCGETKIANKRDSWVSMIQVFEYFISHHLAKSFESVFGGVTCLPGCFCMYRIKAPKGGQNYWVPILANPDVVEHYSENVVDTLHKKNLLLLGEDRYLSTLMLKTFPKRKQVFVPQAVCKTTVPDEFKVLLSQRRRWINSTVHN	656:1185:0	530	PSGFTHEAVVPQPPPEWQPFGYPLAHTICLVTAYSEGPEGLRTTLDSIATTDYPNSHKLILVICDGMIKGHGEDMTTPEVCLGMMKDHAVLPHEVQAYSYVAVASGSKRHNMAKIYSGFYDYGETTRIPVGKQQRVPMMLVVKCGTPDEAKNSKPGNRGKRDSQIILMSFLQKVMFDERMTELEFEMFNGIWKITGISPDFYEIVLMVDADTKVFPDSLTHMISAMVKDPDIMGLCGETKIANKRDSWVSMIQVFEYFISHHLAKSFESVFGGVTCLPGCFCMYRIKAPKGGQNYWVPILANPDVVEHYSENVVDTLHKKNLLLLGEDRYLSTLMLKTFPKRKQVFVPQAVCKTTVPDEFKVLLSQRRRWINSTVHNLMELVLVRDLCGTFCFSMQFVV…	908:1025	118	QVFEYFISHHLAKSFESVFGGVTCLPGCFCMYRIKAPKGGQNYWVPILANPDVVEHYSENVVDTLHKKNLLLLGEDRYLSTLMLKTFPKRKQVFVPQAVCKTTVPDEFKVLLSQRRRW	MSSMPQRPEPSSPRRERRHSHRSSQSRRRRTSDVESSRSHDRTHSKSHATAHSRPMPTPDAPVPMERDPIMRGQQHAPGPALGRKRSLIRPERQRMDPSHPNYHYRKHAQRMDVQPSTTGNDPIMEDSLEAETVSSDSTDLKPPHMRNASGGGYNDKDAPLDDNAEPQVQRKLARSKTMEARQKQRQKEQDKLRPPSLWNVYCAIITFWCPNAVLKCFGKPQRAQQRAWREKVGLVSIILVICTFVGYLTFGFTETVCPAGGSARLRTNEVGNGYLIIHGEAYDLAQSKHPRARGIPENANVLFDLPEKHGGQDASFLFQNVNGACKGLIKEKPNSGIPTDDNGDLAWYFPCRLFNQDGSSKPNTTFLEYNGYMCHTSDSARRAFYSLRDAGDVFFTWD…
531	Cochliobolus__heterostrophus__C5	531	PF00063	PF00173	PF03142	PF08766			NCBI	gi|451993636|gb|EMD86109.1| glycosyltransferase family 2 protein [Cochliobolus heterostrophus C5]	EMD86109.1	451993636	COCHEDRAFT_1147948	glycosyltransferase family 2 protein	COHE_1480	cd00124,cd04190	smart00242	pfam00063,pfam00173,pfam00173,pfam03142,pfam08766,pfam13632	YES	1841	Bipolaris maydis C5	701091	Eukaryota; Fungi; Dikarya; Ascomycota; Pezizomycotina; Dothideomycetes; Pleosporomycetidae; Pleosporales; Pleosporineae; Pleosporaceae; Bipolaris.	1339:1557:5.35091e-68	219	PGNRGKRDSQIVLMRFLNRVHYNLPMSPLELEMHHHIRNIIGVNPTFYEFLLQIDADTEIAPDSATRFVAAFLHDTRLLAICGETALSNAKSSFVTMMQVYEYFISHNLTKAFESLFGSVTCLPGCFTMYRIRAAETGKPLFVSKEVVEAYQEIRVDTLHTKNLLHLGEDRYLTTLLIKFHPKYKTKYTMRAHAWTVAPDTFSVFISQRRRWINSTVHN	1199:1706:0	508	AIIAFKFLAALQFSRKTDPENLDKFIIATVPAYTEDEESLRRAIDSAARMKYDDKRKLLVIVCDGMIIGQGNDKPTPRIVLDILGVPEATDPDPLSFESLGEGQRQHNMGKIYSGLYEVHGHIVPFMVIVKVGKPSEVSKPGNRGKRDSQIVLMRFLNRVHYNLPMSPLELEMHHHIRNIIGVNPTFYEFLLQIDADTEIAPDSATRFVAAFLHDTRLLAICGETALSNAKSSFVTMMQVYEYFISHNLTKAFESLFGSVTCLPGCFTMYRIRAAETGKPLFVSKEVVEAYQEIRVDTLHTKNLLHLGEDRYLTTLLIKFHPKYKTKYTMRAHAWTVAPDTFSVFISQRRRWINSTVHNLVELIPLQQLCGFCCFSMRFIVFMDLLSTVVQPVIIVYIG…	1437:1550	114	QVYEYFISHNLTKAFESLFGSVTCLPGCFTMYRIRAAETGKPLFVSKEVVEAYQEIRVDTLHTKNLLHLGEDRYLTTLLIKFHPKYKTKYTMRAHAWTVAPDTFSVFISQRRRW	MASNPLQNPSLPSLPQHQQNDTGLTSALASRYHAHLPIAHLSSQGIVAINTCTDSSLGVDGGKEGSAQQAAEDLSQRAYTRLGQRSEDQAVVFLGESGAGKTTIRGHMLRSFLSYSSTPLSKKIEHANFVFDAFTTTKSLTTPQASKSGLLLELQYNTATASHATLLGAQFLAHRLERSRIASVPTGERTYHVLYYLLAGTSPNEKKHLFLDAIGGDGSGGNRASIGANKRWRYLGHPTQLKVGIDDAKGFADFKSALRRLEFGKESIAGICEVMATILHIGQLEFEMGQNTTPAPDESGGYSHDGGESITVVKNKEALNPIAQFLGVSIPSLEQSLRYKSKTLYRERVTVMLDPKGARANADELARSLYSLLVTWVMEQMNSRISVAPEDISNTVSLV…
532	Cochliobolus__heterostrophus__C5	532	PF00063	PF00063	PF00173	PF03142	PF08766		NCBI	gi|451993637|gb|EMD86110.1| glycosyltransferase family 2 protein [Cochliobolus heterostrophus C5]	EMD86110.1	451993637	COCHEDRAFT_1198592	glycosyltransferase family 2 protein	COHE_1481	cd00124,cd04190	smart00242	pfam00063,pfam00173,pfam03142,pfam08766,pfam13632	YES	1754	Bipolaris maydis C5	701091	Eukaryota; Fungi; Dikarya; Ascomycota; Pezizomycotina; Dothideomycetes; Pleosporomycetidae; Pleosporales; Pleosporineae; Pleosporaceae; Bipolaris.	1056:1390:1.63964e-74	335	ICQVPAYTEGEDSIRKSVDSLTALAYDNKRKLICVICDGMIVGGGNDRPTPKIVLDILGVDPKVDPPALPFWSVGEGSQQLNYGKVYSGLYEFEGNVVPYIVVVKMGKESEQSKSKPGNRGKRDSQILLMSFLNRVHHRSAMNPLELEMFHQINNIIGVDPELYEYLLMIDADTLVKPDSLNRLVAACTHDSKIAGICGETSLENEDRSWWTMIQVYEYYISHHLSKAFESLFGSVTCLPGCFTMYRLRTADKGKPLLISDKIIKDYADCVVDTLHKKNLLSLGEDRYLTTLMTKYFPHMSYKFIPDAYALTAAPDTWSILLSQRRRWINSTIHN	1029:1537:0	509	CSVIVIKFLAALQLGSRKRPANQDKFVICQVPAYTEGEDSIRKSVDSLTALAYDNKRKLICVICDGMIVGGGNDRPTPKIVLDILGVDPKVDPPALPFWSVGEGSQQLNYGKVYSGLYEFEGNVVPYIVVVKMGKESEQSKSKPGNRGKRDSQILLMSFLNRVHHRSAMNPLELEMFHQINNIIGVDPELYEYLLMIDADTLVKPDSLNRLVAACTHDSKIAGICGETSLENEDRSWWTMIQVYEYYISHHLSKAFESLFGSVTCLPGCFTMYRLRTADKGKPLLISDKIIKDYADCVVDTLHKKNLLSLGEDRYLTTLMTKYFPHMSYKFIPDAYALTAAPDTWSILLSQRRRWINSTIHNLAELVFLKDLCGFCCFSMRFVVFVDLFGTLMLPSICA…	192:1383	1192	QEKEYLDIQSLDKYALLRRSGTYEAPSYLPDADDAAASEDFRANLKAIGIKGQKLTSLISCLTGLLKLGNTLDYFMDEESLAAVCDDVEALMDLPEGTLRQKLASNEREVVIGGLYEAIVDFVIVHANASIKNEIHRARNGYAMDDSDGSGIMTPGGSEDGDIVNITVVDIPSRELGKAVALRTVFDDSEGINAEMREDGVPVPPVANAVLESMRDAMQVCGAELGINGAALREKENDLERREAVLDKLGLEIPDQDNFVKKLLYPVPNGGIVLGKHGRFDLAMTVASSRVWFQLALHPSDSIPTSLNQDLNSTWQAGVISRQLREWRLPEWANRRNRNLDFTADFDHHEFHDRYAPLGCMDGQEGIQNWILQRGWSNGEVVVGKERVWVREGVWWEAE…	MSFVNNSRMSVYSTASTSVPRGGAQPSQTSTTTLLNTLNSAYKNGRSYNLEASTSLVVNTWVNAKSIVDNRIGGTVDLELGRKAWEHARRRAEDGCIVLALPLSLPSNFYIALEALKAFTHCVTPQNPSAPRYSALASIFTINLAGTVVGAEIKLSTSGLDVQQGLLQIPSQAGFRAFDVFYYLNSSSASRQEKEYLDIQSLDKYALLRRSGTYEAPSYLPDADDAAASEDFRANLKAIGIKGQKLTSLISCLTGLLKLGNTLDYFMDEESLAAVCDDVEALMDLPEGTLRQKLASNEREVVIGGLYEAIVDFVIVHANASIKNEIHRARNGYAMDDSDGSGIMTPGGSEDGDIVNITVVDIPSRELGKAVALRTVFDDSEGINAEMREDGVPVPPVAN…
533	Cochliobolus__heterostrophus__C5	533	PF03142						NCBI	gi|451993641|gb|EMD86114.1| glycosyltransferase family 2 protein [Cochliobolus heterostrophus C5]	EMD86114.1	451993641	COCHEDRAFT_1117346	glycosyltransferase family 2 protein	COHE_1485	cd04190,cd06421		pfam03142,pfam03631,pfam13632	YES	841	Bipolaris maydis C5	701091	Eukaryota; Fungi; Dikarya; Ascomycota; Pezizomycotina; Dothideomycetes; Pleosporomycetidae; Pleosporales; Pleosporineae; Pleosporaceae; Bipolaris.	201:431:5.66502e-27	231	EDELYLNTIEKLGVPLTLDSYPKSIDVIYRSCRITISRFPHGGKRHCQKRTFKLIDKIYTEYLKRNDNLFVLFIDSDCILDKTCIQNFMYEMELKPGSKKNMLAQTGVITSTTEKQSLITLLQDMEYVHGQLFERSVESGCGAVTCLPGALTMLRFSAFRKMAKYYFADKAEQCDDLFDYGKCHLGEDRWLTHLFMVGAKERYQIQMNPGAFCKTEAVQTYQSLLKQRRRW	270:555:3.71521e-16	286	FVLFIDSDCILDKTCIQNFMYEMELKPGSKKNMLAQTGVITSTTEKQSLITLLQDMEYVHGQLFERSVESGCGAVTCLPGALTMLRFSAFRKMAKYYFADKAEQCDDLFDYGKCHLGEDRWLTHLFMVGAKERYQIQMNPGAFCKTEAVQTYQSLLKQRRRWFLGFITNEVCMLTDIRLWKRYPILLVVRFMQNTIRTTALLFFILCISLMTTSQAVKNLPVGFIAISLGLNWLLMLYFGAKLGRYKIMLYPLMFVINPFFNWMYMVYGIFTAGQRTWGGPRADAG	323:431	109	QDMEYVHGQLFERSVESGCGAVTCLPGALTMLRFSAFRKMAKYYFADKAEQCDDLFDYGKCHLGEDRWLTHLFMVGAKERYQIQMNPGAFCKTEAVQTYQSLLKQRRRW	MASHHLMGLVARADDGIPDITDPWPTKDIVYVSIIAPLMLMALLEWFLWVAAFMYCIVKVFQKAETMSVRILSIFFGILFFLLRAIFLPIMVVTLPLPPQVTKYFPEEMVGFLQWFAFWSFAGLLTVPWLFCVYQLVTHSVGRSRRIKSVLDESSAPKVVIVMPCYKEIPEILLRTCDSLVDCEYPPSCLHIFLSFDGDQEDELYLNTIEKLGVPLTLDSYPKSIDVIYRSCRITISRFPHGGKRHCQKRTFKLIDKIYTEYLKRNDNLFVLFIDSDCILDKTCIQNFMYEMELKPGSKKNMLAQTGVITSTTEKQSLITLLQDMEYVHGQLFERSVESGCGAVTCLPGALTMLRFSAFRKMAKYYFADKAEQCDDLFDYGKCHLGEDRWLTHLFMVGA…
534	Cochliobolus__heterostrophus__C5	534	PF08407	PF01644					NCBI	gi|451994036|gb|EMD86508.1| glycosyltransferase family 2 protein [Cochliobolus heterostrophus C5]	EMD86508.1	451994036	COCHEDRAFT_1228500	glycosyltransferase family 2 protein	COHE_1879	cd04190		pfam00487,pfam01644,pfam03142,pfam05297,pfam08407	YES	928	Bipolaris maydis C5	701091	Eukaryota; Fungi; Dikarya; Ascomycota; Pezizomycotina; Dothideomycetes; Pleosporomycetidae; Pleosporales; Pleosporineae; Pleosporaceae; Bipolaris.	261:580:1.27812e-94	320	IVITMYNEEDELFARTMSGVIKNIEYMNSRTNSKTWGKDAWKKIVVCVVSDGRAKINPRTRAVLAGLGVYQDGIAKQQVNGKDVTAHIYEYTTQMTLDIKKGVVNVKKGNTPVQMLFCLKEKNQKKINSHRWFFQAFGAVLDPNVCVLIDAGTKPGKDSVYQLWKAFDLEPMCAGACGEIKAMLVHGKKLLNPLVATQNFEYKMSNILDKPLESAFGFISVLPGAFSAYRYVALQNDKAGQGPLEKYFAGEKMHGANAGIFTANMYLAEDRILCFELVSKRNCHWILQYVKSATGETDVPTTMAEFISQRRRWLNGSFFA	406:575:1.33953e-15	170	CVLIDAGTKPGKDSVYQLWKAFDLEPMCAGACGEIKAMLVHGKKLLNPLVATQNFEYKMSNILDKPLESAFGFISVLPGAFSAYRYVALQNDKAGQGPLEKYFAGEKMHGANAGIFTANMYLAEDRILCFELVSKRNCHWILQYVKSATGETDVPTTMAEFISQRRRWLN	458:573	116	QNFEYKMSNILDKPLESAFGFISVLPGAFSAYRYVALQNDKAGQGPLEKYFAGEKMHGANAGIFTANMYLAEDRILCFELVSKRNCHWILQYVKSATGETDVPTTMAEFISQRRRW	MSYNRLDHPGGNDDPFEMDPRRGNGRTPSPGQPLRGYQLEDRYTSPSPSGVLEIPMGPNPAIASSDRLPLQPSYSVENIPYAGGNYHDDYDPRPQRHENNYSFDPQQHHDAYYNQPYDPTPHDESPGAGYGTQPTHYWQDDDMNRPMMQTANSYGPDPHDPEDMDPENPFHDEPAPPPSQAPIKRWKTVKEVQLFKGNLVLDCPIPPRLLNQVPHAQPPERDEFTHMRYSAATCDPADFDAERFTLRQKLFAKPRHTELFIVITMYNEEDELFARTMSGVIKNIEYMNSRTNSKTWGKDAWKKIVVCVVSDGRAKINPRTRAVLAGLGVYQDGIAKQQVNGKDVTAHIYEYTTQMTLDIKKGVVNVKKGNTPVQMLFCLKEKNQKKINSHRWFFQAFGA…
535	Cochliobolus__heterostrophus__C5	535	PF08407	PF01644	PF13632				NCBI	gi|451992865|gb|EMD85342.1| glycosyltransferase family 2 protein [Cochliobolus heterostrophus C5]	EMD85342.1	451992865	COCHEDRAFT_1207965	glycosyltransferase family 2 protein	COHE_713	cd04190		pfam01644,pfam03142,pfam08407	YES	1064	Bipolaris maydis C5	701091	Eukaryota; Fungi; Dikarya; Ascomycota; Pezizomycotina; Dothideomycetes; Pleosporomycetidae; Pleosporales; Pleosporineae; Pleosporaceae; Bipolaris.	340:660:1.61356e-91	321	IAITMYNENEIDFTRTMHGVMQNISHFCSRMKSRTWGKDGWQKIVVCIIADGRGKVHPRTLDAIAAMGCFQEGIAKNHVNQKEVTAHVYEYTTQVSLDSDLKFKGAEKGIVPCQMIFCLKERNSKKLNSHRWFFNAFGRALNPNICILLDVGTKPGPKALYHLWKAFDTDSSVAGAAGEIKAGKGKAWLGLLNPLVASQNFEYKMSNILDKPLESVFGYITVLPGALSAYRYHALQNDHTGHGPLSQYFKGETLHGQDADVFTANMYLAEDRILCWELVAKRSEQWVLKYVKAATGETDVPDAVPEFISQRRRWLNGAFFA	484:724:5.44736e-19	241	ICILLDVGTKPGPKALYHLWKAFDTDSSVAGAAGEIKAGKGKAWLGLLNPLVASQNFEYKMSNILDKPLESVFGYITVLPGALSAYRYHALQNDHTGHGPLSQYFKGETLHGQDADVFTANMYLAEDRILCWELVAKRSEQWVLKYVKAATGETDVPDAVPEFISQRRRWLNGAFFAAVYSLLHWKQVWATDHTIWRKILLHIEFVYQFVQLLFTFFSLANFYLTFYFVAGSLADPEMDPF	538:653	116	QNFEYKMSNILDKPLESVFGYITVLPGALSAYRYHALQNDHTGHGPLSQYFKGETLHGQDADVFTANMYLAEDRILCWELVAKRSEQWVLKYVKAATGETDVPDAVPEFISQRRRW	MSSATSTAAALGARMTPSEAGKQREAEAEIHDFLREAGNALNATGSAAPAQTNSAGRKSLRQQAIGWMSPSKTTPLQDPDLPTHHSHRQPQPTSRMYHPSPSSVSSLSRTPSLMDNAPNMPPPIDDDYVPYRRSISPDRPYSPTRTSIDYSRPPASVNSYEPYDLHGSPRPGSPQRPLPPQPLFTAGGRPISRDSERTMDMSDMRSIPMHDDDDPFTEMGDDRPELRSRDSYLTDDTYTDVYTEVDEKAEHYGPAPDGAQARRGARDAVMTKKEVRLINGELILECKIPTILYSFLPRRDDIEFTHMRYTAVTCDPDDFVDRGYKLRQNIGNPRETEVFIAITMYNENEIDFTRTMHGVMQNISHFCSRMKSRTWGKDGWQKIVVCIIADGRGKVHPRT…
536	Cochliobolus__heterostrophus__C5	536	PF08407	PF01644					NCBI	gi|452001126|gb|EMD93586.1| glycosyltransferase family 2 protein [Cochliobolus heterostrophus C5]	EMD93586.1	452001126	COCHEDRAFT_1192892	glycosyltransferase family 2 protein	COHE_8957	cd04190		pfam01644,pfam03142,pfam08407	YES	953	Bipolaris maydis C5	701091	Eukaryota; Fungi; Dikarya; Ascomycota; Pezizomycotina; Dothideomycetes; Pleosporomycetidae; Pleosporales; Pleosporineae; Pleosporaceae; Bipolaris.	262:591:8.20181e-89	330	IAITYYNEDKVLTARTLHGVMQNIRDIVNLKKSEFWNKGGPAWQKIVVCLVFDGIDPCDKGTLDLLATIGVYQDGVMKKDIDGNETVAHIFEYTTQLSVTPNQQLIRPHDDSASTLPPVQMMFCLKQKNTKKINSHRWLFTAIGRILNPEVCILLDAGTKPGPKSLLALWEGFYNDKDLGGACGEIHAMLGKGWKNLLNPLVAAQNFEYKISNILDKPLESSFGYVSVLPGAFSAYRYRAIMGRPLEQYFHGDHTLAKILGKKGIEGMNIFKKNMFLAEDRILCFELVAKAGSKWHLTYIKASKGETDVPEGAAELIGQRRRWLNGSFAA	400:810:1.48686e-20	411	LFTAIGRILNPEVCILLDAGTKPGPKSLLALWEGFYNDKDLGGACGEIHAMLGKGWKNLLNPLVAAQNFEYKISNILDKPLESSFGYVSVLPGAFSAYRYRAIMGRPLEQYFHGDHTLAKILGKKGIEGMNIFKKNMFLAEDRILCFELVAKAGSKWHLTYIKASKGETDVPEGAAELIGQRRRWLNGSFAAGIYSLLHFGRMYKSGHNFVRMFFFHIQMLYNIFQTILTWFALSSFWLTTVIIMSLVGTKTDTRDAWPFGNSVTPIFNTIVTYLYLAFLVLQFILAFGNRPKGSKYSYLVSFCVFGLIQLYIVILSIYLVVQAFTNPTSQKLDTSSPEAFAKSFFSSDGVGIIIIALAATFGLYYVASFLYMDPWHMFTSFPQYLLIMSSYINILNVY…	466:584	119	QNFEYKISNILDKPLESSFGYVSVLPGAFSAYRYRAIMGRPLEQYFHGDHTLAKILGKKGIEGMNIFKKNMFLAEDRILCFELVAKAGSKWHLTYIKASKGETDVPEGAAELIGQRRRW	MLLGASSGAGCRALEPVVLSSFYGVHVHQAGDKAWRNFGCEQYVLYLRTASAPAKIQVDPVCPLSRTTTWPSYDRTEHEEEVARSLLHENPTGANSDPFYGNPDHRPHSTYSLTESYANDRPTQYPAQGHEGTSYSVSGGYDPASEFGAGQRAPSPYERSETSSTEAWRQRQQPGGQAGGLKRGMTRKVKLVQGSVLSADYPVPSAIQNAIQAKYRNDLESGSEEFTHMRYTAATCDPNDFTLKNGYNLRPAMYNRHTELLIAITYYNEDKVLTARTLHGVMQNIRDIVNLKKSEFWNKGGPAWQKIVVCLVFDGIDPCDKGTLDLLATIGVYQDGVMKKDIDGNETVAHIFEYTTQLSVTPNQQLIRPHDDSASTLPPVQMMFCLKQKNTKKINSHRW…
537	Cochliobolus__heterostrophus__C5	537	PF00173	PF03142					NCBI	gi|452001576|gb|EMD94035.1| glycosyltransferase family 2 protein [Cochliobolus heterostrophus C5]	EMD94035.1	452001576	COCHEDRAFT_1169579	glycosyltransferase family 2 protein	COHE_9406	cd04190		pfam03142,pfam08648,pfam13136,pfam13632	YES	1213	Bipolaris maydis C5	701091	Eukaryota; Fungi; Dikarya; Ascomycota; Pezizomycotina; Dothideomycetes; Pleosporomycetidae; Pleosporales; Pleosporineae; Pleosporaceae; Bipolaris.	683:1031:1.12002e-102	349	CLVTAYSEGPEGLRTTLDSIATTDYPNSHKLILVICDGMIKGHGEDMTTPEVCLGMMKDHAVLPHEVQAYSYVAVASGSKRHNMAKIYSGFYDYGETTRIPVGKQQRVPMLLVVKCGTPDEAKNSKPGNRGKRDSQIILMSFLQKVMFDERMTELEFEMFNGIWKITGISPDFYEIVLMVDADTKVFPDSLTHMISAMVKDPDIMGLCGETKIANKRDSWVSMIQVFEYFISHHLAKSFESVFGGVTCLPGCFCMYRIKAPKGGQNYWVPILANPDVVEHYSENVVDTLHKKNLLLLGEDRYLSTLMLKTFPKRKQVFVPQAVCKTTVPDEFKVLLSQRRRWINSTVHN	655:1184:0	530	PSGFTHEAVVPQPPPEWQPFGYPLAHTICLVTAYSEGPEGLRTTLDSIATTDYPNSHKLILVICDGMIKGHGEDMTTPEVCLGMMKDHAVLPHEVQAYSYVAVASGSKRHNMAKIYSGFYDYGETTRIPVGKQQRVPMLLVVKCGTPDEAKNSKPGNRGKRDSQIILMSFLQKVMFDERMTELEFEMFNGIWKITGISPDFYEIVLMVDADTKVFPDSLTHMISAMVKDPDIMGLCGETKIANKRDSWVSMIQVFEYFISHHLAKSFESVFGGVTCLPGCFCMYRIKAPKGGQNYWVPILANPDVVEHYSENVVDTLHKKNLLLLGEDRYLSTLMLKTFPKRKQVFVPQAVCKTTVPDEFKVLLSQRRRWINSTVHNLMELVLVRDLCGTFCFSMQFVV…	907:1024	118	QVFEYFISHHLAKSFESVFGGVTCLPGCFCMYRIKAPKGGQNYWVPILANPDVVEHYSENVVDTLHKKNLLLLGEDRYLSTLMLKTFPKRKQVFVPQAVCKTTVPDEFKVLLSQRRRW	MSMPQRPEPSSPRRERRHSHRNSQSRRRRTSDVESSRSHDRTHSKSHASAHSRPMPTPDAPVPMERDPIMRGQQYAPGPALGRKRSLIRPERQRMDPSHPNYHYRKHAQRMDVHPSTTGNDPIMEDSLEAETVSSDSTDLKPPHMRNASGSGYTDKDAPLDDNAEPQVQRKLARSKTMEARQKQRQKEQDKLRPPSLWNVYCAIITFWCPGAVLKCFGKPQRAQQRAWREKVGLVSIILVICTFVGYLTFGFTETVCPAGGSVRLRTNEVGNGYLIIHGQAYDLAQSKHPRARGIPENANVLFDLPEKHGGQDASFLFQNVNGACKGLITEKPNSGIPTDSSGDLGWYFPCRLFNQDGSSKPNMTFLEYNGYMCHTSDPARRAFYSLRDAGDVYFTWDD…
538	Cochliobolus__sativus__ND90Pr	538	PF08407	PF01644					NCBI	gi|628057541|gb|XP_007695322.1| glycosyltransferase family 2 protein [Cochliobolus sativus ND90Pr]	XP_007695322.1	628057541	COCSADRAFT_132882	glycosyltransferase family 2 protein	COSA_1277	cd04190		pfam01644,pfam03142,pfam04893,pfam05297,pfam08407	YES	928	Bipolaris sorokiniana ND90Pr	665912	Eukaryota; Fungi; Dikarya; Ascomycota; Pezizomycotina; Dothideomycetes; Pleosporomycetidae; Pleosporales; Pleosporineae; Pleosporaceae; Bipolaris.	261:580:1.55616e-94	320	IVITMYNEEDELFARTMSGVIKNIEYMNSRTNSKTWGKDAWKKIVVCVVSDGRAKINPRTRAVLAGLGVYQDGIAKQQVNGKDVTAHIYEYTTQMTLDIKKGVVNVKKGNTPVQMLFCLKEKNQKKINSHRWFFQAFGAVLDPNVCVLIDAGTKPGKDSVYQLWKAFDLEPMCAGACGEIKAMLVHGKKLLNPLVATQNFEYKMSNILDKPLESAFGFISVLPGAFSAYRYVALQNDKTGQGPLEKYFAGEKMHGANAGIFTANMYLAEDRILCFELVSKRNCHWILQYVKSATGETDVPTTMAEFISQRRRWLNGSFFA	406:575:4.84152e-16	170	CVLIDAGTKPGKDSVYQLWKAFDLEPMCAGACGEIKAMLVHGKKLLNPLVATQNFEYKMSNILDKPLESAFGFISVLPGAFSAYRYVALQNDKTGQGPLEKYFAGEKMHGANAGIFTANMYLAEDRILCFELVSKRNCHWILQYVKSATGETDVPTTMAEFISQRRRWLN	458:573	116	QNFEYKMSNILDKPLESAFGFISVLPGAFSAYRYVALQNDKTGQGPLEKYFAGEKMHGANAGIFTANMYLAEDRILCFELVSKRNCHWILQYVKSATGETDVPTTMAEFISQRRRW	MSYNRLDHPGGNDDPFEMDPRRGNGRTPSPGQPLRGYQLEDRYTSPSPSGVLEIPMGPNQAIASSDRLPLQPSYSVENIPYTGGNYHDDYDPRPQRHENNYSFDPQQHHDAYYNQPYDPTPHDESPGAGYGTQPTHYWQDDDINRPMMQSGNSYGPDPHDPEDMDPENPFHDEPAPPPSQAPIKRWKTVKEVQLFKGNLVLDCPIPPRLLNQVPHAQPPERDEFTHMRYSAATCDPEHFDAERFTLRQKLFAKPRHTELFIVITMYNEEDELFARTMSGVIKNIEYMNSRTNSKTWGKDAWKKIVVCVVSDGRAKINPRTRAVLAGLGVYQDGIAKQQVNGKDVTAHIYEYTTQMTLDIKKGVVNVKKGNTPVQMLFCLKEKNQKKINSHRWFFQAFGA…
539	Cochliobolus__sativus__ND90Pr	539	PF08407	PF01644					NCBI	gi|628058101|gb|XP_007695481.1| glycosyltransferase family 2 protein [Cochliobolus sativus ND90Pr]	XP_007695481.1	628058101	COCSADRAFT_33205	glycosyltransferase family 2 protein	COSA_1436	cd04190		pfam01644,pfam03142,pfam06930,pfam08407	YES	900	Bipolaris sorokiniana ND90Pr	665912	Eukaryota; Fungi; Dikarya; Ascomycota; Pezizomycotina; Dothideomycetes; Pleosporomycetidae; Pleosporales; Pleosporineae; Pleosporaceae; Bipolaris.	209:538:5.60994e-89	330	IAITYYNEDKVLTARTLHGVMQNIRDIVNLKKSEFWNKGGPAWQKIVVCLVFDGIDPCDKGTLDLLATVGVYQDGVMKKDIDGNETIAHIFEYTTQLSVTPNQQLIRPHDDSASTLPPVQMMFCLKQKNTKKINSHRWLFTAIGRILNPEVCILLDAGTKPGPKSLLALWEGFYNDKDLGGACGEIHAMLGKGWKNLLNPLVAAQNFEYKISNILDKPLESSFGYVSVLPGAFSAYRYRAIMGRPLEQYFHGDHTLAKILGKKGIEGMNIFKKNMFLAEDRILCFELVAKAGSKWHLTYIKASKGETDVPEGAAELIGQRRRWLNGSFAA	347:757:1.01805e-19	411	LFTAIGRILNPEVCILLDAGTKPGPKSLLALWEGFYNDKDLGGACGEIHAMLGKGWKNLLNPLVAAQNFEYKISNILDKPLESSFGYVSVLPGAFSAYRYRAIMGRPLEQYFHGDHTLAKILGKKGIEGMNIFKKNMFLAEDRILCFELVAKAGSKWHLTYIKASKGETDVPEGAAELIGQRRRWLNGSFAAGIYALLHFGRMYKSGHNFVRMFFFHIQMLYNIFQTILTWFALASFWLTTVIIMSLVGSKTDTRDAWPFGNRVTPIFNTIVTYLYLAFLVLQFILAFGNRPKGSKYSYLVSFCVFGIIQLYIVILSIYLVIQAFTNPTSQKLDTSSPEAFAKSFFSSDGVGIIIIALAATFGLYYVASFLYMDPWHMFTSFPQYLLIMSSYINILNVY…	413:531	119	QNFEYKISNILDKPLESSFGYVSVLPGAFSAYRYRAIMGRPLEQYFHGDHTLAKILGKKGIEGMNIFKKNMFLAEDRILCFELVAKAGSKWHLTYIKASKGETDVPEGAAELIGQRRRW	MAYNNNNQPGYHLGDPNTGYDRTEHEDEVARSLLHENPTGANSDPFYGNPDHRPHSTYSLTESYANDRPTQYPAQGHEGTSYSVSGGYDPASDFGAGQRAPSPYERSETSSTEAWRQRQQPGGQAGGLKRGMTRKVKLVQGSVLSADYPVPSAIQNAIQAKYRNDLESGSEEFTHMRYTAATCDPNDFTLKNGYNLRPAMYNRHTELLIAITYYNEDKVLTARTLHGVMQNIRDIVNLKKSEFWNKGGPAWQKIVVCLVFDGIDPCDKGTLDLLATVGVYQDGVMKKDIDGNETIAHIFEYTTQLSVTPNQQLIRPHDDSASTLPPVQMMFCLKQKNTKKINSHRWLFTAIGRILNPEVCILLDAGTKPGPKSLLALWEGFYNDKDLGGACGEIHAMLG…
540	Cochliobolus__sativus__ND90Pr	540	PF08407	PF01644	PF13632				NCBI	gi|628068777|gb|XP_007699042.1| glycosyltransferase family 2 protein [Cochliobolus sativus ND90Pr]	XP_007699042.1	628068777	COCSADRAFT_25652	glycosyltransferase family 2 protein	COSA_4997	cd04190		pfam01644,pfam03142,pfam08407	YES	1064	Bipolaris sorokiniana ND90Pr	665912	Eukaryota; Fungi; Dikarya; Ascomycota; Pezizomycotina; Dothideomycetes; Pleosporomycetidae; Pleosporales; Pleosporineae; Pleosporaceae; Bipolaris.	340:660:2.11935e-91	321	IAITMYNENEIDFTRTMHGVMQNISHFCSRMKSRTWGKDGWQKIVVCIIADGRGKVHPRTLDAIAAMGCFQEGIAKNHVNQKEVTAHVYEYTTQVSLDSDLKFKGAEKGIVPCQMIFCLKERNSKKLNSHRWFFNAFGRALNPNICILLDVGTKPGPKALYHLWKAFDTDSSVAGAAGEIKAGKGKAWLGLLNPLVASQNFEYKMSNILDKPLESVFGYITVLPGALSAYRYHALQNDHTGHGPLSQYFKGETLHGQDADVFTANMYLAEDRILCWELVAKRSEQWVLKYVKAATGETDVPDAVPEFISQRRRWLNGAFFA	484:724:5.44736e-19	241	ICILLDVGTKPGPKALYHLWKAFDTDSSVAGAAGEIKAGKGKAWLGLLNPLVASQNFEYKMSNILDKPLESVFGYITVLPGALSAYRYHALQNDHTGHGPLSQYFKGETLHGQDADVFTANMYLAEDRILCWELVAKRSEQWVLKYVKAATGETDVPDAVPEFISQRRRWLNGAFFAAVYSLLHWKQVWATDHTIWRKILLHIEFVYQFVQLLFTFFSLANFYLTFYFVAGSLADPEMDPF	538:653	116	QNFEYKMSNILDKPLESVFGYITVLPGALSAYRYHALQNDHTGHGPLSQYFKGETLHGQDADVFTANMYLAEDRILCWELVAKRSEQWVLKYVKAATGETDVPDAVPEFISQRRRW	MSSANSTAAALGARMTPSEAGKQREAEAEIHDFLREAGNALNATGSAASAQTNSASRKSFRQQAIGWMSPSKTTPLQDPDLPMHHSHRQPQPTSRMYHPSPSSVSSLSRTPSLMDNAPNMPPPVDDDYVPYRRSISPDRPYSPTRTSVDYSRPPASVNSYEPYDLHGSPRPGSPQRPLPPQPLFTAGGRPGSRDSERTMDMSDMRSIPMYDDDDPFTEMGDDRPELRSRDSYLTDDTYTDVYTEVDEKAEHYGPAPDGAQARRGARDAVMTKKEVRLINGELILECKIPTILYSFLPRRDDIEFTHMRYTAVTCDPDDFVDRGYKLRQNIGNPRETEVFIAITMYNENEIDFTRTMHGVMQNISHFCSRMKSRTWGKDGWQKIVVCIIADGRGKVHPRT…
541	Cochliobolus__sativus__ND90Pr	541	PF00173	PF03142					NCBI	gi|628073341|gb|XP_007701324.1| glycosyltransferase family 2 protein [Cochliobolus sativus ND90Pr]	XP_007701324.1	628073341	COCSADRAFT_182346	glycosyltransferase family 2 protein	COSA_7279	cd04190		pfam03142,pfam13632	YES	1213	Bipolaris sorokiniana ND90Pr	665912	Eukaryota; Fungi; Dikarya; Ascomycota; Pezizomycotina; Dothideomycetes; Pleosporomycetidae; Pleosporales; Pleosporineae; Pleosporaceae; Bipolaris.	683:1031:1.76215e-102	349	CLVTAYSEGPEGLRTTLDSIATTDYPNSHKLILVICDGMIKGHGEDMTTPEVCLGMMKDHAVLPHEVQAYSYVAVASGSKRHNMAKIYSGFYDYGETTRIPVGKQQRVPMMLVVKCGTPDEAKNSKPGNRGKRDSQIILMSFLQKVMFDERMTELEFEMFNGIWKITGISPDFYEIVLMVDADTKVFPDSLTHMISAMVKDPDIMGLCGETKIANKRDSWVSMIQVFEYFISHHLAKSFESVFGGVTCLPGCFCMYRIKAPKGGQNYWVPILANPDVVEHYSENVVDTLHKKNLLLLGEDRYLSTLMLKTFPKRKQVFVPQAVCKTTVPDEFKVLLSQRRRWINSTVHN	655:1184:0	530	PSGFTHEAVVPQPPPEWQPFGYPLAHTICLVTAYSEGPEGLRTTLDSIATTDYPNSHKLILVICDGMIKGHGEDMTTPEVCLGMMKDHAVLPHEVQAYSYVAVASGSKRHNMAKIYSGFYDYGETTRIPVGKQQRVPMMLVVKCGTPDEAKNSKPGNRGKRDSQIILMSFLQKVMFDERMTELEFEMFNGIWKITGISPDFYEIVLMVDADTKVFPDSLTHMISAMVKDPDIMGLCGETKIANKRDSWVSMIQVFEYFISHHLAKSFESVFGGVTCLPGCFCMYRIKAPKGGQNYWVPILANPDVVEHYSENVVDTLHKKNLLLLGEDRYLSTLMLKTFPKRKQVFVPQAVCKTTVPDEFKVLLSQRRRWINSTVHNLMELVLVRDLCGTFCFSMQFVV…	907:1024	118	QVFEYFISHHLAKSFESVFGGVTCLPGCFCMYRIKAPKGGQNYWVPILANPDVVEHYSENVVDTLHKKNLLLLGEDRYLSTLMLKTFPKRKQVFVPQAVCKTTVPDEFKVLLSQRRRW	MSMPQRPEPTSPRRERRHSHRSSQSRRRRTSDVESSRSHDRTHSKSHASAHSRPMPTPEAPVPMERDPIMRGQHHAPGPALGRKRSLIRPERQRMDPSHPNYHYRKHAQRMDVHPSTTGNDPIMEDSLEAETVSSDSTDLKPPHMRNASSGGYNDKDAPLDDNAEPQVQRKLARSKTMEARQKQRQKEQDKLRPPSLWNVYCAIITFWCPNAVLKCFGKPQRAQQRAWREKVGLVSIILMICTFVGYLTFGFTETVCPAGGSVRLRTNEVGNGYLIIHGEAYDLAQSKHPRARGIPENANVLFDLPEKHGGQDASFLFQNVNGACKGLIKEKPNSGIPTDDNGDLAWYFPCRLFNQDGSSKPNTTFLEYNGYMCHTSDPARRAFYSLRDAGDVFFTWDD…
542	Cochliobolus__sativus__ND90Pr	542	PF00063	PF00173	PF03142	PF08766			NCBI	gi|628074325|gb|XP_007701816.1| glycosyltransferase family 2 protein [Cochliobolus sativus ND90Pr]	XP_007701816.1	628074325	COCSADRAFT_182748	glycosyltransferase family 2 protein	COSA_7771	cd00124,cd04190	smart00242	pfam00063,pfam00173,pfam03142,pfam08766,pfam13632	YES	1842	Bipolaris sorokiniana ND90Pr	665912	Eukaryota; Fungi; Dikarya; Ascomycota; Pezizomycotina; Dothideomycetes; Pleosporomycetidae; Pleosporales; Pleosporineae; Pleosporaceae; Bipolaris.	1340:1558:5.87873e-67	219	PGNRGKRDSQIVLMRFLNRVHYNLPMSPLELEMHHHIRNIIGVNPTFYEFLLQIDADTEIASDSATRFVAAFLHDTRLLAICGETALSNAKSSFVTMMQVYEYFISHNLTKAFESLFGSVTCLPGCFTMYRIRAAETGKPLFVSKEVVEAYQEIRVDTLHTKNLLHLGEDRYLTTLLIKFHPKYKTKYTMRAHAWTVAPDSFSVFISQRRRWINSTVHN	1200:1707:0	508	AIVAFKFLAALQFSRKTDPENLDKFIIATVPAYTEDEESLRRAIDSAARMKYDDKRKLLVIVCDGMIIGQGNDKPTPRIVLDILGVPEATDPDPLSFESLGEGQRQHNMGKIYSGLYEVQGHIVPFLVIVKVGKPSEVSKPGNRGKRDSQIVLMRFLNRVHYNLPMSPLELEMHHHIRNIIGVNPTFYEFLLQIDADTEIASDSATRFVAAFLHDTRLLAICGETALSNAKSSFVTMMQVYEYFISHNLTKAFESLFGSVTCLPGCFTMYRIRAAETGKPLFVSKEVVEAYQEIRVDTLHTKNLLHLGEDRYLTTLLIKFHPKYKTKYTMRAHAWTVAPDSFSVFISQRRRWINSTVHNLVELIPLQQLCGFCCFSMRFIVFMDLLSTVAQPVIIVYIG…	1438:1551	114	QVYEYFISHNLTKAFESLFGSVTCLPGCFTMYRIRAAETGKPLFVSKEVVEAYQEIRVDTLHTKNLLHLGEDRYLTTLLIKFHPKYKTKYTMRAHAWTVAPDSFSVFISQRRRW	MASNPLQNPSLPSLPQHQQNDTGLTSALASRYHAHLPIAHLSSQGIVAINTCTDSSLGVDGGKEGSAQQAAEDLSQRAYTRLGQRSEDQAVVFLGESGAGKTTIRGHMLRSFLSYSSTPLSKKIEHANFVFDAFTTTKSLTTPQASKSGLLLELQYNTATANHATLLGAQFLAHRLERSRIASVPTGERTYHVLYYLLAGTSPNEKKHLFLDAIGGDGSGGNRASIGANKRWRYLGHPTQLKVGIDDAKGFADFKSALRRLEFGKESIAGICEVMATILHIGQLEFEMGQNTTPAPDESGGYSHEGGESITVVKNKEALNPIAQFLGVSIPSLEQSLRYKSKTLYRERVTVMLDPKGARANADELARSLYSLLVTWVMEQMNSRISVPAEEISNTVSLV…
543	Cochliobolus__sativus__ND90Pr	543	PF00063	PF00173	PF03142	PF08766			NCBI	gi|628074327|gb|XP_007701817.1| glycosyltransferase family 2 protein [Cochliobolus sativus ND90Pr]	XP_007701817.1	628074327	COCSADRAFT_121125	glycosyltransferase family 2 protein	COSA_7772	cd00124,cd04190	smart00242	pfam00063,pfam00173,pfam03142,pfam08766,pfam13632	YES	1770	Bipolaris sorokiniana ND90Pr	665912	Eukaryota; Fungi; Dikarya; Ascomycota; Pezizomycotina; Dothideomycetes; Pleosporomycetidae; Pleosporales; Pleosporineae; Pleosporaceae; Bipolaris.	1072:1406:1.54506e-74	335	ICQVPAYTEGEDSIRKSVDSLTALAYDNKRKLICVICDGMIVGGGNDRPTPKIVLDILGVDPKVDPPALPFWSVGEGSQQLNYGKVYSGLYEFEGNVVPYIVVVKMGKESEQSKSKPGNRGKRDSQILLMSFLNRVHHRSAMNPLELEMFHQINNIIGVDPELYEYLLMIDADTLVKPDSLNRLVAACTHDSKIAGICGETSLENEDRSWWTMIQVYEYYISHHLSKAFESLFGSVTCLPGCFTMYRLRTADKGKPLLISDKIIKDYADCVVDTLHKKNLLSLGEDRYLTTLMTKYFPHMSYKFIPDAYALTAAPDTWSILLSQRRRWINSTIHN	1045:1553:0	509	CSVIVIKFLAALQLGSRKRPANQDKFVICQVPAYTEGEDSIRKSVDSLTALAYDNKRKLICVICDGMIVGGGNDRPTPKIVLDILGVDPKVDPPALPFWSVGEGSQQLNYGKVYSGLYEFEGNVVPYIVVVKMGKESEQSKSKPGNRGKRDSQILLMSFLNRVHHRSAMNPLELEMFHQINNIIGVDPELYEYLLMIDADTLVKPDSLNRLVAACTHDSKIAGICGETSLENEDRSWWTMIQVYEYYISHHLSKAFESLFGSVTCLPGCFTMYRLRTADKGKPLLISDKIIKDYADCVVDTLHKKNLLSLGEDRYLTTLMTKYFPHMSYKFIPDAYALTAAPDTWSILLSQRRRWINSTIHNLAELVFLKDLCGFCCFSMRFVVFVDLFGTLMLPSICA…	208:1399	1192	QEKEYLGIQSLDKYALLRRSGTYEPPSYLPDADDAAAAEDFRANLKAIGIKGQKMTSLISCLTGLLKLGNTLDYFMDEDSLAAVCEDVETLMDLPEGTLRQKLASNEREVVIGGLYEAIVDFVIVHANASIKNEIQRAKNGYAMDDSDGSGIMTPGESEDGDIVNITVVDIPSRQLGKAVALRTVFDDSEGINAEMREDGVPVPPVANAVLESMREAMQVCGAELGINGAALREKEGDLERREAVLDKLGLEIPDQDNFVKKLLYPVPNGGIVLGKHGRFDLAMTVASSRVWFQLALHPSDSIPTSLNQDLNSTWQAGVISRQLREWRLPEWANRRNRNLDFTADFDHHEFHDRYAPLGCMDGQEGIQNWVLQRGWSNGEVVVGKERVWVREGVWWEAE…	MSFVNNSRMSVYSTASTSAPRGGVQPSQTSTTTLLNTLNSAYKNGRSYNLEASTSLVVNTWVNAKSIIDNRIGGTVDLELGRKAWEHARRRAEDGCIVLASLHESSPSLLSPFVSSLPLSLPSNFYIALEALKAFTHCVTPQNPSAPRYSALASVFTINLAGTVVGAEIKLSTSGLDVQQGLLQIPSQAGFRAFDVFYYLNSSSASRQEKEYLGIQSLDKYALLRRSGTYEPPSYLPDADDAAAAEDFRANLKAIGIKGQKMTSLISCLTGLLKLGNTLDYFMDEDSLAAVCEDVETLMDLPEGTLRQKLASNEREVVIGGLYEAIVDFVIVHANASIKNEIQRAKNGYAMDDSDGSGIMTPGESEDGDIVNITVVDIPSRQLGKAVALRTVFDDSEGI…
544	Cochliobolus__sativus__ND90Pr	544	PF03142						NCBI	gi|628074331|gb|XP_007701819.1| glycosyltransferase family 2 protein [Cochliobolus sativus ND90Pr]	XP_007701819.1	628074331	COCSADRAFT_221014	glycosyltransferase family 2 protein	COSA_7774	cd04190,cd06421		pfam03142,pfam03631,pfam13632	YES	841	Bipolaris sorokiniana ND90Pr	665912	Eukaryota; Fungi; Dikarya; Ascomycota; Pezizomycotina; Dothideomycetes; Pleosporomycetidae; Pleosporales; Pleosporineae; Pleosporaceae; Bipolaris.	201:431:5.6117e-27	231	EDELYLNTIEKLGVPLTLDSYPKSIDVIYRSCRITISRFPHGGKRHCQKRTFKLIDKIYTEYLKRNDNLFVLFIDSDCILDKTCIQNFMYEMELKPGSKKNMLAQTGVITSTTEKQSLITLLQDMEYVHGQLFERSVESGCGAVTCLPGALTMLRFSAFRKMAKYYFADKAEQCDDLFDYGKCHLGEDRWLTHLFMVGAKERYQIQMNPGAFCKTEAVQTYQSLLKQRRRW	270:555:3.55686e-16	286	FVLFIDSDCILDKTCIQNFMYEMELKPGSKKNMLAQTGVITSTTEKQSLITLLQDMEYVHGQLFERSVESGCGAVTCLPGALTMLRFSAFRKMAKYYFADKAEQCDDLFDYGKCHLGEDRWLTHLFMVGAKERYQIQMNPGAFCKTEAVQTYQSLLKQRRRWFLGFITNEVCMLTDIRLWKRYPILLVVRFMQNTIRTTALLFFILCISLMTTSQAVKNLPVGFIAISLGLNWLLMLYFGAKLGRYKIMLYPLMFVINPFFNWMYMVYGIFTAGQRTWGGPRADAG	323:431	109	QDMEYVHGQLFERSVESGCGAVTCLPGALTMLRFSAFRKMAKYYFADKAEQCDDLFDYGKCHLGEDRWLTHLFMVGAKERYQIQMNPGAFCKTEAVQTYQSLLKQRRRW	MASHHLMGLEARADDSIPDFTDPWPTKDIVYVSIIAPLMLMALLEWFLWVAAFMYCIVKVFQKAETMSVRILSIFFGILFFLLRAIFLPIMVVTLPLPPQVTKYFPQEMVGFLQWFAFWSFAGLLTVPWLFCVYQLVTHSVGRSRRIKSVLDESSAPKVVIVMPCYKEIPEILLRTCDSLVDCEYPPSCLHIFLSFDGDQEDELYLNTIEKLGVPLTLDSYPKSIDVIYRSCRITISRFPHGGKRHCQKRTFKLIDKIYTEYLKRNDNLFVLFIDSDCILDKTCIQNFMYEMELKPGSKKNMLAQTGVITSTTEKQSLITLLQDMEYVHGQLFERSVESGCGAVTCLPGALTMLRFSAFRKMAKYYFADKAEQCDDLFDYGKCHLGEDRWLTHLFMVGA…
1216	Pyrenophora__teres__f.__teres__0-1	1216	PF00173	PF03142					NCBI	gi|330917693|gb|XP_003297917.1| hypothetical protein [Pyrenophora teres f. teres 0-1]	XP_003297917.1	330917693	PTT_08478	hypothetical protein	PYTE_2663	cd04190		pfam03142,pfam13632	YES	1226	Pyrenophora teres f. teres 0-1	861557	Eukaryota; Fungi; Dikarya; Ascomycota; Pezizomycotina; Dothideomycetes; Pleosporomycetidae; Pleosporales; Pleosporineae; Pleosporaceae; Pyrenophora.	695:1043:2.11553e-103	349	CLVTAYSEGPEGLRTTLDSIATTDYPNSHKLILIICDGMIKGHGEDLTTPEVCLSMMKDHAVLPHEVQAFSYVAVASGSKRHNMAKIYSGFYDYGENTRIPTEKQQRVPVMLVVKCGTPDEAKKSKPGNRGKRDSQIILMSFLQKVMFDERMTELEFEMFNGIWKITGISPDFYEIVLMVDADTKVFPDSLTHMISAMVKDPDIMGLCGETKIANKRDSWVSMIQVFEYFISHHLAKSFESVFGGVTCLPGCFCMYRIKAPKGGQNYWVPILANPDIVEHYSENVVDTLHKKNLLLLGEDRYLSTLMLKTFPKRKQVFVPQAVCKTTVPDEFKVLLSQRRRWINSTIHN	667:1196:0	530	PAGFTHDEVVPQPPPEWQPFGYPLAHAICLVTAYSEGPEGLRTTLDSIATTDYPNSHKLILIICDGMIKGHGEDLTTPEVCLSMMKDHAVLPHEVQAFSYVAVASGSKRHNMAKIYSGFYDYGENTRIPTEKQQRVPVMLVVKCGTPDEAKKSKPGNRGKRDSQIILMSFLQKVMFDERMTELEFEMFNGIWKITGISPDFYEIVLMVDADTKVFPDSLTHMISAMVKDPDIMGLCGETKIANKRDSWVSMIQVFEYFISHHLAKSFESVFGGVTCLPGCFCMYRIKAPKGGQNYWVPILANPDIVEHYSENVVDTLHKKNLLLLGEDRYLSTLMLKTFPKRKQVFVPQAVCKTTVPDEFKVLLSQRRRWINSTIHNLMELVLVRDLCGTFCFSMQFVV…	919:1036	118	QVFEYFISHHLAKSFESVFGGVTCLPGCFCMYRIKAPKGGQNYWVPILANPDIVEHYSENVVDTLHKKNLLLLGEDRYLSTLMLKTFPKRKQVFVPQAVCKTTVPDEFKVLLSQRRRW	MALPQRPEQASPPRRGDQQHEQRHSHRHSQSRRRRTSDHESTPLHGRTNSHGKSKSGPHAYARPLPSPNTPVPMERDPIMRGHNESGPELGRKRSLIRPERQRMDPNHPNYHYRKHAQRMNVQPSTTGNDPIMEDQLESETMSSESTGNQPAHKRNVSSGGGGYSDKQVPLDDGEPQIQRKLTRSQTMQAREKQRQKEQDKLRPPSLWNVYCAIVTFWAPGAILKCFGKPQKAQQRAWREKVGLVSIILMICTFVGYITFGFTETVCPSNGNVRLRTNEVGGSYLIIHGKAYDLAQSKHPAVRGIPEGANVLFDLPEKHGGQDASFLFQNVNGACKGLITEKANSGIPTTGNGNLAWYFPCRLFNQDGSSKPNSSFSEYNGFQCHTSDSARKAFYGLRN…
1217	Pyrenophora__teres__f.__teres__0-1	1217	PF08407	PF01644	PF13632				NCBI	gi|330921299|gb|XP_003299363.1| hypothetical protein [Pyrenophora teres f. teres 0-1]	XP_003299363.1	330921299	PTT_10339	hypothetical protein	PYTE_4109	cd04190		pfam01644,pfam03142,pfam08407,pfam15485	YES	1064	Pyrenophora teres f. teres 0-1	861557	Eukaryota; Fungi; Dikarya; Ascomycota; Pezizomycotina; Dothideomycetes; Pleosporomycetidae; Pleosporales; Pleosporineae; Pleosporaceae; Pyrenophora.	340:660:3.23463e-92	321	IAVTMYNENEIDFTRTMHGVMQNISHFCSRMKSRTWGKDGWQKIVVCIIADGRGKVHPRTLDAIAAMGCFQEGIAKNHVNQKEVTAHVYEYTTQVSLDSDLKFKGAEKGIVPCQMIFCLKERNSKKLNSHRWFFNAFGRALNPNVCILLDVGTKPGPKALYHLWKAFDTDSSVAGAAGEIKAGKGKAWLGLLNPLVASQNFEYKMSNILDKPLESVFGYITVLPGALSAYRYHALQNDHTGHGPLSQYFKGETLHGQDADVFTANMYLAEDRILCWELVAKRSEQWVLKYVKAATGETDVPDAVPEFISQRRRWLNGAFFA	485:724:6.60354e-19	240	CILLDVGTKPGPKALYHLWKAFDTDSSVAGAAGEIKAGKGKAWLGLLNPLVASQNFEYKMSNILDKPLESVFGYITVLPGALSAYRYHALQNDHTGHGPLSQYFKGETLHGQDADVFTANMYLAEDRILCWELVAKRSEQWVLKYVKAATGETDVPDAVPEFISQRRRWLNGAFFAAVYSLLHFKQVWATDHTIWRKILLHIEFVYQFVQLLFTFFSLANFYLTFYFVAGSLADPEMDPF	538:653	116	QNFEYKMSNILDKPLESVFGYITVLPGALSAYRYHALQNDHTGHGPLSQYFKGETLHGQDADVFTANMYLAEDRILCWELVAKRSEQWVLKYVKAATGETDVPDAVPEFISQRRRW	MSGLNSTVAALGGRMTPSEVGKQAAAEADIHDFLREAGDALSSNTGPASAAAQMPRRKMLQSQDAAYMAPIKTVRIQDPDLPLQPFRRPLSPVSRSYHPTGSSVSGLSRAPSVLDSAPNFSPPVDDDYVPYRRSLSPDRPYSPTRTSADYSRPPASVNSYEPVDLHGNPRPGSPTRPLPPAPLFTHGGRPRSRDSQGTMDMTDMQSIGIHDDDDPFTEVGDDRPDLRSRDSYMSDDTYTDVYTEIDEKADHYGPAPDGAQARRGARDAVMTKKEVRLINGELILECKIPTILYSFLPRRDDIEFTHMRYTAVTCDPDDFIDRGYKLRQNIGNQRETEVFIAVTMYNENEIDFTRTMHGVMQNISHFCSRMKSRTWGKDGWQKIVVCIIADGRGKVHPRT…
1218	Pyrenophora__teres__f.__teres__0-1	1218	PF03142						NCBI	gi|330907029|gb|XP_003295684.1| hypothetical protein [Pyrenophora teres f. teres 0-1]	XP_003295684.1	330907029	PTT_02290	hypothetical protein	PYTE_432	cd04190,cd06421,cd11477		pfam03142,pfam05110,pfam13632	YES	851	Pyrenophora teres f. teres 0-1	861557	Eukaryota; Fungi; Dikarya; Ascomycota; Pezizomycotina; Dothideomycetes; Pleosporomycetidae; Pleosporales; Pleosporineae; Pleosporaceae; Pyrenophora.	198:428:1.65618e-25	231	EDELYLNTIEKLGVPLTLDSYPKSIDVIYRSCRITISRFPHGGKRHCQKRTFKLIDKIYSEYLKRNDNLFVLFIDSDCILDKTCIQNFMYEMELKPGSKKNMLAQTGVITSTTEKNSLITLLQDMEYVHGQLFERSVESGCGAVTCLPGALTMLRFSAFRKMAKYYFADKAEQCDDLFDYGKCHLGEDRWLTHLFMIGAKERYQIQMNTGAFCKTEAVQTYQSLLKQRRRW	267:552:1.32622e-15	286	FVLFIDSDCILDKTCIQNFMYEMELKPGSKKNMLAQTGVITSTTEKNSLITLLQDMEYVHGQLFERSVESGCGAVTCLPGALTMLRFSAFRKMAKYYFADKAEQCDDLFDYGKCHLGEDRWLTHLFMIGAKERYQIQMNTGAFCKTEAVQTYQSLLKQRRRWFLGFITNEVCMLTDIRLWKRYPILLIVRFMQNTIRTTALLFFILCISLITTSQKVANLPVGFIAISLGLNWLLMLYFGAKLGRYKIMLYPLMFIVNPFFNWVYMVYGIFTAGQRTWGGPRADAG	320:428	109	QDMEYVHGQLFERSVESGCGAVTCLPGALTMLRFSAFRKMAKYYFADKAEQCDDLFDYGKCHLGEDRWLTHLFMIGAKERYQIQMNTGAFCKTEAVQTYQSLLKQRRRW	MVWQEMMGLVARAADDGSIPDITDPWPVKDIVYVAIIGGLMLAALLEWFLWVAAFLYCIVKVFQKAETISVRILSVFFGIIAIFLPIMVVTLPLPSQVTKYFPQQMVDFLQWFAFWSFAGLLTVPWLFCVYQLVTHSVGRTRRIKSVLDESSAPKVVIIMPCYKEIPEILLRTCDSLVDCEYPPSCLHIFLSFDGDQEDELYLNTIEKLGVPLTLDSYPKSIDVIYRSCRITISRFPHGGKRHCQKRTFKLIDKIYSEYLKRNDNLFVLFIDSDCILDKTCIQNFMYEMELKPGSKKNMLAQTGVITSTTEKNSLITLLQDMEYVHGQLFERSVESGCGAVTCLPGALTMLRFSAFRKMAKYYFADKAEQCDDLFDYGKCHLGEDRWLTHLFMIGAKER…
1219	Pyrenophora__teres__f.__teres__0-1	1219	PF00063	PF00173	PF03142	PF08766			NCBI	gi|330922466|gb|XP_003299851.1| hypothetical protein [Pyrenophora teres f. teres 0-1]	XP_003299851.1	330922466	PTT_10933	hypothetical protein	PYTE_4597	cd00124,cd04190	smart00242	pfam00063,pfam00173,pfam03142,pfam07695,pfam08766,pfam13632	YES	1844	Pyrenophora teres f. teres 0-1	861557	Eukaryota; Fungi; Dikarya; Ascomycota; Pezizomycotina; Dothideomycetes; Pleosporomycetidae; Pleosporales; Pleosporineae; Pleosporaceae; Pyrenophora.	1342:1560:1.67231e-66	219	PGNRGKRDSQIILMRFLNRVHYNLPMSPLELEMHHQIRNIIGVNPTFYEFLLQIDADTEVAPDAATRFVAAFLHDTRLLAICGETALTNAKSSFVTMMQVYEYFISHNLTKAFESLFGSVTCLPGCFTMYRIRAAESGKPLFVSKEVVEEYQQIRVDTLHMKNLLHLGEDRFLTTLLMKHHPKYKTKYTMRAHAWTVAPDSWSVFMSQRRRWINSTIHN	1201:1709:0	509	VSVIGFKFLAALQFSRNTDPENIDKFIIATVPAYTEDEESLRRAIDSAARMKYDDKRKLLVIVCDGMIIGQGNDKPTPRIVLDILGVPEATDPDPLSFESLGEGQRQHNMGKCYSGLYEVHGHIVPFLVVVKIGKPSEVSKPGNRGKRDSQIILMRFLNRVHYNLPMSPLELEMHHQIRNIIGVNPTFYEFLLQIDADTEVAPDAATRFVAAFLHDTRLLAICGETALTNAKSSFVTMMQVYEYFISHNLTKAFESLFGSVTCLPGCFTMYRIRAAESGKPLFVSKEVVEEYQQIRVDTLHMKNLLHLGEDRFLTTLLMKHHPKYKTKYTMRAHAWTVAPDSWSVFMSQRRRWINSTIHNLIELIPLTQLCGFCCFSMRFIVFLDLLSTVVQPVIVVYI…	1440:1553	114	QVYEYFISHNLTKAFESLFGSVTCLPGCFTMYRIRAAESGKPLFVSKEVVEEYQQIRVDTLHMKNLLHLGEDRFLTTLLMKHHPKYKTKYTMRAHAWTVAPDSWSVFMSQRRRW	MASNPLQNPSLPALPQHQQNDTGLTSALASRYHAHLPIATLSSQGIVAINTCTDSSLGVDGGKEGSAHQAAEDLSQRAYLRLGQRSEDQAIIFLGESGAGKTTIRGHMLRSFLSYSSTPLSKKIEHANFVFDAFTTTKSLTTPQASKSGLLLELQYNTATANHATLLGAQFLQHRLERSRIASVPTGERTYHVLYYLLAGTSLNEKKHLFLDAVGGEGNAGNRASIGHNKRWRYLGHPTQLKVGIDDTKGFADFKTALRRLEFGKESIAGICEVMATIMHIGQLEFEMGQNTTPAADESGGYSHEGGESITMVKNKEALVPIAQFLGVAISDLEQSLRYKSKTLYRERVTVMLDPKGARANADELARSLYSLLVTWVMEQVNSRISVPSEQISNTVSMV…
1220	Pyrenophora__teres__f.__teres__0-1	1220	PF00063	PF00173	PF03142	PF08766			NCBI	gi|330922468|gb|XP_003299852.1| hypothetical protein [Pyrenophora teres f. teres 0-1]	XP_003299852.1	330922468	PTT_10934	hypothetical protein	PYTE_4598	cd00124,cd04190	smart00242	pfam00063,pfam00173,pfam03142,pfam08766,pfam13632	YES	1767	Pyrenophora teres f. teres 0-1	861557	Eukaryota; Fungi; Dikarya; Ascomycota; Pezizomycotina; Dothideomycetes; Pleosporomycetidae; Pleosporales; Pleosporineae; Pleosporaceae; Pyrenophora.	1068:1402:4.57492e-75	335	ICQVPAYTEGEDSIRKSLDSLTALSYDNKRKLICVICDGMIVGGGNDRPTPKIVLDILGVDPKVDPPALPFWSVGEGSQQLNYGKVYSGLYEFEGNVVPYIVVVKMGKESEQHKSKPGNRGKRDSQILLMSFLNRVHHRSAMNPLELEMFHQINNIIGVDPELYEYLLMIDADTMVKPDSLNRLVASCTNDSKIAGICGETSLENENGSWWTMIQVYEYYISHHLSKAFESLFGSVTCLPGCFTMYRLRTADKGKPLIISDKIIKDYADCIVDTLHKKNLLSLGEDRYLTTLMTKYFPQMSYKFIPDAYALTAAPDTWSILLSQRRRWINSTIHN	1041:1549:0	509	CTVIVVKFLAALQLGSRKRPANQDKFVICQVPAYTEGEDSIRKSLDSLTALSYDNKRKLICVICDGMIVGGGNDRPTPKIVLDILGVDPKVDPPALPFWSVGEGSQQLNYGKVYSGLYEFEGNVVPYIVVVKMGKESEQHKSKPGNRGKRDSQILLMSFLNRVHHRSAMNPLELEMFHQINNIIGVDPELYEYLLMIDADTMVKPDSLNRLVASCTNDSKIAGICGETSLENENGSWWTMIQVYEYYISHHLSKAFESLFGSVTCLPGCFTMYRLRTADKGKPLIISDKIIKDYADCIVDTLHKKNLLSLGEDRYLTTLMTKYFPQMSYKFIPDAYALTAAPDTWSILLSQRRRWINSTIHNLAELVFLKDLCGFCCFSMRFVVFVDLFGTLVLPSICA…	208:1395	1188	QEREYLDIQSLDQYALLRRSGTYNPPSYLPDADDAAAAEDLRANLKAIGIKGHKLTSLISCLTGLMKLGNTLDYFMDEESLASTCDDVEALMDLPEGTLRQKLGSNEREIVIGGIYEAIVDFVISQANAAIKEDIRQAKANFEGEGSGMMTPNGSEDGDIVNITVVEIPSRSLGKAIALRTVFDDSEGINAEMREDGVQVPAVANSVLEGMREAMQACSVELGINGPGLRERESTLEKREAVLEKVALELPEEDNFLKQLLYPVPNGGIVLGKHGRFDLPLTVASSRVWFQLALHPSDNIPTSLNQDLTSTWQAGVISRQLREWRLAEWANRRNRNLDFTADFDHHEFFDRYAPLGCMDGQEGIQNWILQRGWSNGEVMVGKERVWVREGTWWEAESQL…	MSFVNNSRMSVYSTASASQSRAGNPPTQTSTTTLLNTLNSAYKNGRSYNLEASTSLVVNTWVNAKSIIDDRIGGTVDLELGRKAWEHARRRAEDGCIVLASLHDSSPSLFSPFVSSLPLSLPSNFYTALEALKAFTHCVTPQNPSTPRYSALAAVFTINLAGTVVGAEIKLSTSGLDVQQGLLQVPGQSGFRAFDVFYYLNSSSATKQEREYLDIQSLDQYALLRRSGTYNPPSYLPDADDAAAAEDLRANLKAIGIKGHKLTSLISCLTGLMKLGNTLDYFMDEESLASTCDDVEALMDLPEGTLRQKLGSNEREIVIGGIYEAIVDFVISQANAAIKEDIRQAKANFEGEGSGMMTPNGSEDGDIVNITVVEIPSRSLGKAIALRTVFDDSEGINAE…
1221	Pyrenophora__teres__f.__teres__0-1	1221	PF08407	PF01644					NCBI	gi|330930305|gb|XP_003302979.1| hypothetical protein [Pyrenophora teres f. teres 0-1]	XP_003302979.1	330930305	PTT_14983	hypothetical protein	PYTE_7724	cd04190		pfam01644,pfam03142,pfam08407	YES	901	Pyrenophora teres f. teres 0-1	861557	Eukaryota; Fungi; Dikarya; Ascomycota; Pezizomycotina; Dothideomycetes; Pleosporomycetidae; Pleosporales; Pleosporineae; Pleosporaceae; Pyrenophora.	210:539:7.52598e-90	330	IAITYYNEDKVLTARTLHGVMQNIRDIVNLKKSEFWNKGGPAWQKIVVCLVFDGIDPCDKGTLDLLATVGIYQDGIMKKDIDGNETVAHIFEYTTQLSVTPNQQLIRPHDDSASTLPPVQMIFCLKQKNSKKINSHRWLFTAIGRILNPEVCILLDAGTKPGPKSLLALWEGFYNDKDLGGACGEIHAMLGKGWKNLLNPLVAAQNFEYKISNILDKPLESSFGYVSVLPGAFSAYRYRAIMGRPLEQYFHGDHTLAKILGKKGIEGMNIFKKNMFLAEDRILCFELVAKAGSKWHLTYIKASKGETDVPEDAAELIGQRRRWLNGSFAA	348:758:4.18793e-23	411	LFTAIGRILNPEVCILLDAGTKPGPKSLLALWEGFYNDKDLGGACGEIHAMLGKGWKNLLNPLVAAQNFEYKISNILDKPLESSFGYVSVLPGAFSAYRYRAIMGRPLEQYFHGDHTLAKILGKKGIEGMNIFKKNMFLAEDRILCFELVAKAGSKWHLTYIKASKGETDVPEDAAELIGQRRRWLNGSFAAGIYALLHFGRMYKSGHNLIRMFFFHIQMLYNTFQTILTWFSMASFWLTTVVIMSLVGTKTGDRDAWPFGNTATPIFNTVVTYIYLGFLVLQFILAFGNRPKGSRWSYLISFCVFGLIQLYIVILSIYLVVQAFTNPTSQKLDTSSPEAFAQSFFSSDGVGIIIIALGATFGLYYVASFLYMDPWHMFTSFPQYLLIMSSYINILNVY…	414:532	119	QNFEYKISNILDKPLESSFGYVSVLPGAFSAYRYRAIMGRPLEQYFHGDHTLAKILGKKGIEGMNIFKKNMFLAEDRILCFELVAKAGSKWHLTYIKASKGETDVPEDAAELIGQRRRW	MAYNNTNPQGYNLGEPHTGYDRTHDEEEVGQSLLHENPTGAHSDPFYGNPEVRPHSTYSLTESYATDRPTQYPGQAHDGSVYSATGGYDPAGDFGAPQRAPSPYQRSETSSTEAWRQRQQPGGGAAGGLKRGMTRKVKLVQGSVLSADYPVPSAIQNAIQAKYRNDLESGSEEFTHMRYTAATCDPNDFTLKNGYNLRPAMYNRHTELLIAITYYNEDKVLTARTLHGVMQNIRDIVNLKKSEFWNKGGPAWQKIVVCLVFDGIDPCDKGTLDLLATVGIYQDGIMKKDIDGNETVAHIFEYTTQLSVTPNQQLIRPHDDSASTLPPVQMIFCLKQKNSKKINSHRWLFTAIGRILNPEVCILLDAGTKPGPKSLLALWEGFYNDKDLGGACGEIHAML…
1222	Pyrenophora__teres__f.__teres__0-1	1222	PF08407	PF01644					NCBI	gi|330912766|gb|XP_003296064.1| hypothetical protein [Pyrenophora teres f. teres 0-1]	XP_003296064.1	330912766	PTT_04677	hypothetical protein	PYTE_812	cd04190		pfam01644,pfam03142,pfam08407,pfam12730	YES	926	Pyrenophora teres f. teres 0-1	861557	Eukaryota; Fungi; Dikarya; Ascomycota; Pezizomycotina; Dothideomycetes; Pleosporomycetidae; Pleosporales; Pleosporineae; Pleosporaceae; Pyrenophora.	259:578:1.97399e-94	320	IVITMYNEEDELFARTMIGVIKNIEYMNSRTNSKTWGKDAWKKIVVCVVSDGRAKINPRTRAVLAALGVYQDGIAKQQVNGKDVTAHIYEYTTQMTLDIKKGVVGVKKGNTPVQMLFCLKEKNQKKINSHRWFFQAFGTVLDPNVCVLIDAGTKPGKDSVYQLWKAFDLEPMCAGACGEIKAMLVHGKKLLNPLVATQNFEYKMSNIMDKPLESAFGFISVLPGAFSAYRYVALQNDKTGQGPLEKYFAGEKMHGANAGIFTANMYLAEDRILCFELVSKRNCHWILQYVKSATGETDVPTTMAEFISQRRRWLNGSFFA	404:804:2.38478e-16	401	CVLIDAGTKPGKDSVYQLWKAFDLEPMCAGACGEIKAMLVHGKKLLNPLVATQNFEYKMSNIMDKPLESAFGFISVLPGAFSAYRYVALQNDKTGQGPLEKYFAGEKMHGANAGIFTANMYLAEDRILCFELVSKRNCHWILQYVKSATGETDVPTTMAEFISQRRRWLNGSFFAAVYALAHSFDIFRSDHSFLRKTMFLVEFVYQTISMIFAWFALGNFFLVFRILTASLQNELGTVGKVLFIIFEWLYIAVLITCFILSLGNRPQGSNKWYMSMVYFWCIIMSYLMFASVFITVRSVQGQIRANNGFNVADLFKDKIFATIVISLLSTYVMWLVVSIIFLDPWHMFTSFFQYLLMTPTYINILNVYAFCNTHDITWGTKGDDKAEKLPSVVTKADGK…	456:571	116	QNFEYKMSNIMDKPLESAFGFISVLPGAFSAYRYVALQNDKTGQGPLEKYFAGEKMHGANAGIFTANMYLAEDRILCFELVSKRNCHWILQYVKSATGETDVPTTMAEFISQRRRW	MSYNRLGQPANDDPYEMDPRRPAGRTPSPGQPLRGYQLEDRYASPGPSHSGILEIPMGPNPAAASGDRLPLQPSYSVENIPYAAGNYHDDYDPRPQRHDGDYSLDPQAHHDAYYNQPYDPTPHDQSPGAYGTQPTHYWQDEDMNKPMIHVDNSYGPDPHDMDDPENPFHDEPAPTPSPAPIKRWKTVKEVQLFKGNLVLDCPIPPRLLNQVPHAQPPERDEFTHMRYSAATCDPADFDAERFTLRQKLFAKPRHTELFIVITMYNEEDELFARTMIGVIKNIEYMNSRTNSKTWGKDAWKKIVVCVVSDGRAKINPRTRAVLAALGVYQDGIAKQQVNGKDVTAHIYEYTTQMTLDIKKGVVGVKKGNTPVQMLFCLKEKNQKKINSHRWFFQAFGTVL…
1223	Pyrenophora__tritici-repentis__Pt-1C-BFP	1223	PF00173	PF03142					NCBI	gi|187985000|gb|EDU50488.1| chitin synthase 4 [Pyrenophora tritici-repentis Pt-1C-BFP]	EDU50488.1	187985000	PTRG_07569	chitin synthase 4	PYTR_11049	cd04190		pfam03142,pfam13632	YES	1204	Pyrenophora tritici-repentis Pt-1C-BFP	426418	Eukaryota; Fungi; Dikarya; Ascomycota; Pezizomycotina; Dothideomycetes; Pleosporomycetidae; Pleosporales; Pleosporineae; Pleosporaceae; Pyrenophora.	696:1044:1.87268e-103	349	CLVTAYSEGPEGLRTTLDSIATTDYPNSHKLILIICDGMIKGHGEDLTTPEVCLSMMKDHAVLPHEVQAFSYVAVASGSKRHNMAKIYSGFYDYGEDTRIPTEKQQRVPVMLVVKCGTPDEAKKSKPGNRGKRDSQIILMSFLQKVMFDERMTELEFEMFNGIWKITGISPDFYEIVLMVDADTKVFPDSLTHMISAMVKDPDIMGLCGETKIANKRDSWVSMIQVFEYFISHHLAKSFESVFGGVTCLPGCFCMYRIKAPKGGQNYWVPILANPDIVEHYSENVVDTLHKKNLLLLGEDRYLSTLMLKTFPKRKQVFVPQAVCKTTVPDEFKVLLSQRRRWINSTIHN	668:1195:0	528	PAGFTHDEVVPQPPPEWQPFGYPLAHAICLVTAYSEGPEGLRTTLDSIATTDYPNSHKLILIICDGMIKGHGEDLTTPEVCLSMMKDHAVLPHEVQAFSYVAVASGSKRHNMAKIYSGFYDYGEDTRIPTEKQQRVPVMLVVKCGTPDEAKKSKPGNRGKRDSQIILMSFLQKVMFDERMTELEFEMFNGIWKITGISPDFYEIVLMVDADTKVFPDSLTHMISAMVKDPDIMGLCGETKIANKRDSWVSMIQVFEYFISHHLAKSFESVFGGVTCLPGCFCMYRIKAPKGGQNYWVPILANPDIVEHYSENVVDTLHKKNLLLLGEDRYLSTLMLKTFPKRKQVFVPQAVCKTTVPDEFKVLLSQRRRWINSTIHNLMELVLVRDLCGTFCFSMQFVV…	920:1037	118	QVFEYFISHHLAKSFESVFGGVTCLPGCFCMYRIKAPKGGQNYWVPILANPDIVEHYSENVVDTLHKKNLLLLGEDRYLSTLMLKTFPKRKQVFVPQAVCKTTVPDEFKVLLSQRRRW	MPLPQRPEQASPPRRGDQQHEQRHSRRHSQSRRRRTSDLESTRSHDRTNSDGKSKSGPHAYARPLPSPNTPVPMDRDPIMRGGHNDSVPELSRKRSLIRPERQRMDPNHPNYHYRKHAQRMNVQPSTTGNDPIMEDQLESETMSSESTGNKPSHMRNASSGGGGYTDKQVPLDDGEPQIQRKLTRSQTMQAREKQRQKEQDKLRPPSLWNVYCAIVTFWAPGAILKCFGKPQKAQQRAWREKVGLVSIILMICTFVGYITFGFTETVCPSNGNVRLRTNEVGGSYLIIHGKAYDLAQSKHPAARGIPEGANVLFDLPEKHSGQDASFLFQNVNGACKGLITEKPNSGIPTSGNGNLAWYFPCRLFNQDGSSKPNSSFSEYNGFQCHTSDSARNAFYGLR…
1224	Pyrenophora__tritici-repentis__Pt-1C-BFP	1224	PF08407	PF01644					NCBI	gi|187973369|gb|EDU40868.1| chitin synthase B [Pyrenophora tritici-repentis Pt-1C-BFP]	EDU40868.1	187973369	PTRG_01430	chitin synthase B	PYTR_1429	cd04190		pfam01644,pfam03142,pfam08407	YES	901	Pyrenophora tritici-repentis Pt-1C-BFP	426418	Eukaryota; Fungi; Dikarya; Ascomycota; Pezizomycotina; Dothideomycetes; Pleosporomycetidae; Pleosporales; Pleosporineae; Pleosporaceae; Pyrenophora.	210:539:7.52598e-90	330	IAITYYNEDKVLTARTLHGVMQNIRDIVNLKKSEFWNKGGPAWQKIVVCLVFDGIDPCDKGTLDLLATVGIYQDGIMKKDIDGNETVAHIFEYTTQLSVTPNQQLIRPHDDSASTLPPVQMIFCLKQKNSKKINSHRWLFTAIGRILNPEVCILLDAGTKPGPKSLLALWEGFYNDKDLGGACGEIHAMLGKGWKNLLNPLVAAQNFEYKISNILDKPLESSFGYVSVLPGAFSAYRYRAIMGRPLEQYFHGDHTLAKILGKKGIEGMNIFKKNMFLAEDRILCFELVAKAGSKWHLTYIKASKGETDVPEDAAELIGQRRRWLNGSFAA	348:758:2.5369e-23	411	LFTAIGRILNPEVCILLDAGTKPGPKSLLALWEGFYNDKDLGGACGEIHAMLGKGWKNLLNPLVAAQNFEYKISNILDKPLESSFGYVSVLPGAFSAYRYRAIMGRPLEQYFHGDHTLAKILGKKGIEGMNIFKKNMFLAEDRILCFELVAKAGSKWHLTYIKASKGETDVPEDAAELIGQRRRWLNGSFAAGIYSLLHFGRMYKSGHNLIRMFFFHVQMLYNTFQTILTWFSMASFWLTTVVIMSLVGTKTGDRDAWPFGNTATPIFNTVVTYIYLGFLVLQFILAFGNRPKGSRWSYLISFCVFGLIQLYIVILSIYLVVQAFTNPTSQKLDTTSPEKFAQSFFSSDGVGIIIIALGATFGLYYVASFLYMDPWHMFTSFPQYLLIMSSYINILNVY…	414:532	119	QNFEYKISNILDKPLESSFGYVSVLPGAFSAYRYRAIMGRPLEQYFHGDHTLAKILGKKGIEGMNIFKKNMFLAEDRILCFELVAKAGSKWHLTYIKASKGETDVPEDAAELIGQRRRW	MAYNNTNPQGYNLGEPHTGYDRTRDEEEVGQSLLHENPTGAHSDPFYGNPEVRPHSTYSLTESYATDRPTQYPGQAHEGSVYSATGGYDPAGDFGAPQRAPSPYQRSETSSTEAWRQRQQPGGGAAGGLKRGMTRKVKLVQGSVLSADYPVPSAIQNAIQAKYRNDLESGSEEFTHMRYTAATCDPNDFTLKNGYNLRPAMYNRHTELLIAITYYNEDKVLTARTLHGVMQNIRDIVNLKKSEFWNKGGPAWQKIVVCLVFDGIDPCDKGTLDLLATVGIYQDGIMKKDIDGNETVAHIFEYTTQLSVTPNQQLIRPHDDSASTLPPVQMIFCLKQKNSKKINSHRWLFTAIGRILNPEVCILLDAGTKPGPKSLLALWEGFYNDKDLGGACGEIHAML…
1225	Pyrenophora__tritici-repentis__Pt-1C-BFP	1225	PF08407	PF01644					NCBI	gi|187978237|gb|EDU44863.1| chitin synthase A [Pyrenophora tritici-repentis Pt-1C-BFP]	EDU44863.1	187978237	PTRG_02340	chitin synthase A	PYTR_5424	cd04190		pfam01644,pfam03142,pfam08407	YES	926	Pyrenophora tritici-repentis Pt-1C-BFP	426418	Eukaryota; Fungi; Dikarya; Ascomycota; Pezizomycotina; Dothideomycetes; Pleosporomycetidae; Pleosporales; Pleosporineae; Pleosporaceae; Pyrenophora.	259:578:1.44662e-94	320	IVITMYNEEDELFARTMIGVIKNIEYMNSRTNSKTWGKDAWKKIVVCVVSDGRAKINPRTRAVLAALGVYQDGIAKQQVNGKDVTAHIYEYTTQMTLDIKKGVVGVKKGNTPVQMLFCLKEKNQKKINSHRWFFQAFGTVLDPNVCVLIDAGTKPGKDSVYQLWKAFDLEPMCAGACGEIKAMLVHGKKLLNPLVATQNFEYKMSNILDKPLESAFGFISVLPGAFSAYRYVALQNDKTGQGPLEKYFAGEKMHGANAGIFTANMYLAEDRILCFELVSKRNCHWILQYVKSATGETDVPTTMAEFISQRRRWLNGSFFA	404:804:2.53459e-16	401	CVLIDAGTKPGKDSVYQLWKAFDLEPMCAGACGEIKAMLVHGKKLLNPLVATQNFEYKMSNILDKPLESAFGFISVLPGAFSAYRYVALQNDKTGQGPLEKYFAGEKMHGANAGIFTANMYLAEDRILCFELVSKRNCHWILQYVKSATGETDVPTTMAEFISQRRRWLNGSFFAAVYALAHSFDIFRSDHSFLRKTMFLVEFVYQTISMIFAWFALGNFFLVFRILTASLQNELGTVGKVLFIIFEWLYIAVLITCFILSLGNRPQGSNKWYMSMVYFWCIIMTYLMFASVFITVRSVQGQIAANNGFNVGDLFKDKIFATLVISLLSTYVMWLIVSIIFLDPWHMFTSFFQYLLMTPTYINILNVYAFCNTHDITWGTKGDDKAEKLPIVITKADGK…	456:571	116	QNFEYKMSNILDKPLESAFGFISVLPGAFSAYRYVALQNDKTGQGPLEKYFAGEKMHGANAGIFTANMYLAEDRILCFELVSKRNCHWILQYVKSATGETDVPTTMAEFISQRRRW	MSYNRLGQPANDDPYEMDPRRPAGRTPSPGQPLRGYQLEDRYASPGPSHSGILEIPMGPNPAAASGDRLPLQPSYSVENIPYAAGNYHDDYDPRPQRHDGDYSLDPQAHHDAYYNQPYDPTPHDESPGAYGTQPTHYWQDEDMDKPMMHGDNAYGPDPHDMEDPENPFHDVPAPTIMPAPIKRWKTVKEVQLFKGNLVLDCPIPPRLLNQVPHAQPPERDEFTHMRYSAATCDPADFDAERFTLRQKLFAKPRHTELFIVITMYNEEDELFARTMIGVIKNIEYMNSRTNSKTWGKDAWKKIVVCVVSDGRAKINPRTRAVLAALGVYQDGIAKQQVNGKDVTAHIYEYTTQMTLDIKKGVVGVKKGNTPVQMLFCLKEKNQKKINSHRWFFQAFGTVL…
1226	Pyrenophora__tritici-repentis__Pt-1C-BFP	1226	PF08407	PF01644	PF13632				NCBI	gi|187978992|gb|EDU45618.1| chitin synthase 2 [Pyrenophora tritici-repentis Pt-1C-BFP]	EDU45618.1	187978992	PTRG_03095	chitin synthase 2	PYTR_6179	cd04190		pfam01644,pfam03142,pfam08407,pfam12526	YES	1064	Pyrenophora tritici-repentis Pt-1C-BFP	426418	Eukaryota; Fungi; Dikarya; Ascomycota; Pezizomycotina; Dothideomycetes; Pleosporomycetidae; Pleosporales; Pleosporineae; Pleosporaceae; Pyrenophora.	340:660:3.20207e-92	321	IAVTMYNENEIDFTRTMHGVMQNISHFCSRMKSRTWGKDGWQKIVVCIIADGRGKVHPRTLDAIAAMGCFQEGIAKNHVNQKEVTAHVYEYTTQVSLDSDLKFKGAEKGIVPCQMIFCLKERNSKKLNSHRWFFNAFGRALNPNVCILLDVGTKPGPKALYHLWKAFDTDSSVAGAAGEIKAGKGKAWLGLLNPLVASQNFEYKMSNILDKPLESVFGYITVLPGALSAYRYHALQNDHTGHGPLSQYFKGETLHGQDADVFTANMYLAEDRILCWELVAKRSEQWVLKYVKAATGETDVPDAVPEFISQRRRWLNGAFFA	485:724:6.60354e-19	240	CILLDVGTKPGPKALYHLWKAFDTDSSVAGAAGEIKAGKGKAWLGLLNPLVASQNFEYKMSNILDKPLESVFGYITVLPGALSAYRYHALQNDHTGHGPLSQYFKGETLHGQDADVFTANMYLAEDRILCWELVAKRSEQWVLKYVKAATGETDVPDAVPEFISQRRRWLNGAFFAAVYSLLHFKQVWATDHTIWRKILLHIEFVYQFVQLLFTFFSLANFYLTFYFVAGSLADPEMDPF	538:653	116	QNFEYKMSNILDKPLESVFGYITVLPGALSAYRYHALQNDHTGHGPLSQYFKGETLHGQDADVFTANMYLAEDRILCWELVAKRSEQWVLKYVKAATGETDVPDAVPEFISQRRRW	MSGVNSTTAALGGRMTPSEVGKQAAAEADIHDFLREAGDALSSNTGPASAAAQMPRRKMLQSQDAAYMAPVKTVRIQDPGLPLQSFRRPSSPVSRSYHPTGSSVSGLSRTPSILDSAPNFSPPVDDDYVPYRRPLSPDRPYSPTRTSVDYSRPPASVNSYEPVDLHGNPRPGSPTRPLPPAPLFTHGGRPRSRDSQGTMDMTDMQSIGIHDDDDPFTEVGDDRPDLRSRDSYMSDDTYTDVYTEVDEKADHYGPAPDGAQARRGARDAVMTKKEVRLINGELILECKIPTILYSFLPRRDDIEFTHMRYTAVTCDPDDFIDRGYKLRQNIGNQRETEVFIAVTMYNENEIDFTRTMHGVMQNISHFCSRMKSRTWGKDGWQKIVVCIIADGRGKVHPRT…
1227	Pyrenophora__tritici-repentis__Pt-1C-BFP	1227	PF00063	PF00173	PF03142	PF08766			NCBI	gi|187981285|gb|EDU47911.1| chitin synthase 6 [Pyrenophora tritici-repentis Pt-1C-BFP]	EDU47911.1	187981285	PTRG_05004	chitin synthase 6	PYTR_8472	cd00124,cd04190	smart00242	pfam00063,pfam00173,pfam03142,pfam08766,pfam13632	YES	1843	Pyrenophora tritici-repentis Pt-1C-BFP	426418	Eukaryota; Fungi; Dikarya; Ascomycota; Pezizomycotina; Dothideomycetes; Pleosporomycetidae; Pleosporales; Pleosporineae; Pleosporaceae; Pyrenophora.	1341:1559:4.71195e-65	219	PGNRGKRDSQIILMRFLNRVHYNLPMSPLELEMHHQIRNIIGVNPTFYEFLLQIDADTEVAPDAATRFVAAFLHDTRLLAICGETALTNAKSSFVTMMQVYEYFISHNMTKAFESLFGSVTCLPGCFTMYRIRAAESGKPLFVSKEVVEDYQQIRVDTLHMKNLLHLGEDRFLTTLLMKYHPKYKTKYTMRAHAWTVAPDSWSVFMSQRRRWINSTIHN	1200:1708:0	509	VSVIGFKFLAALQFSRNTDPENIDKFIIATVPAYTEDEESLRRAIDSAARMKYDDKRKLLVIVCDGMIIGQGNDKPTPRIVLDILGVPEATDPDPLSFESLGEGQRQHNMGKCYSGLYEVHGHIVPFLVVVKIGKPSEVSKPGNRGKRDSQIILMRFLNRVHYNLPMSPLELEMHHQIRNIIGVNPTFYEFLLQIDADTEVAPDAATRFVAAFLHDTRLLAICGETALTNAKSSFVTMMQVYEYFISHNMTKAFESLFGSVTCLPGCFTMYRIRAAESGKPLFVSKEVVEDYQQIRVDTLHMKNLLHLGEDRFLTTLLMKYHPKYKTKYTMRAHAWTVAPDSWSVFMSQRRRWINSTIHNLIELIPLTQLCGFCCFSMRFIVFLDLLSTVVQPVIVVYI…	1439:1552	114	QVYEYFISHNMTKAFESLFGSVTCLPGCFTMYRIRAAESGKPLFVSKEVVEDYQQIRVDTLHMKNLLHLGEDRFLTTLLMKYHPKYKTKYTMRAHAWTVAPDSWSVFMSQRRRW	MASNPLQNPSLPALPQHQQNDTGLTSALASRYHAHLPIATLSSQGIVAINTCTDSSLGVDGGKEGSAHQAAEDLSQRAYLRLGQRSEDQAIIFLGESGAGKTTIRGHMLRSFLSYSSTPLSKKIEHANFVFDAFTTTKSLTTPQASKSGLLLELQYNTATANHATLLGAQFLQHRLERSRIASVPTGERTYHVLYYLLAGTSLNEKKHLFLDAVGGEGNAGNRASIGHNKRWRYLGHPTQLKVGIDDTKGFADFKTALRRLEFGKESIAGICEVMATIMHIGQLEFEMGQNTTPAADESGGYSHEGGESITMVKNKEALVPIAQFLGVAISDLEQSLRYKSKTLYRERVTVMLDPKGARANADELARSLYSLLVTWVMEQVNSRISVPSEQISNTVSMV…
1228	Pyrenophora__tritici-repentis__Pt-1C-BFP	1228	PF00063	PF00173	PF03142	PF08766			NCBI	gi|187981286|gb|EDU47912.1| chitin synthase 6 [Pyrenophora tritici-repentis Pt-1C-BFP]	EDU47912.1	187981286	PTRG_05005	chitin synthase 6	PYTR_8473	cd00124,cd04190	smart00242	pfam00063,pfam00173,pfam03142,pfam08766,pfam13632	YES	1766	Pyrenophora tritici-repentis Pt-1C-BFP	426418	Eukaryota; Fungi; Dikarya; Ascomycota; Pezizomycotina; Dothideomycetes; Pleosporomycetidae; Pleosporales; Pleosporineae; Pleosporaceae; Pyrenophora.	1068:1402:3.54923e-75	335	ICQVPAYTEGEDSIRKSLDSLTALSYDNKRKLICVICDGMIVGGGNDRPTPKIVLDILGVDPKVDPPALPFWSVGEGSQQLNYGKVYSGLYEFEGNVVPYIVVVKMGKESEQHKSKPGNRGKRDSQILLMSFLNRVHHRSAMNPLELEMFHQINNIIGVDPELYEYLLMIDADTMVKPDSLNRLVAACANDSKIAGICGETSLENEDRSWWTMIQVYEYYISHHLSKAFESLFGSVTCLPGCFTMYRLRTADKGKPLIISDKIIKDYADCVVDTLHKKNLLSLGEDRYLTTLMTKYFPQMSYKFIPDAYALTAAPDTWSILLSQRRRWINSTIHN	1041:1549:0	509	CIVVVVKFLAALQLGSRKRPANQDKFVICQVPAYTEGEDSIRKSLDSLTALSYDNKRKLICVICDGMIVGGGNDRPTPKIVLDILGVDPKVDPPALPFWSVGEGSQQLNYGKVYSGLYEFEGNVVPYIVVVKMGKESEQHKSKPGNRGKRDSQILLMSFLNRVHHRSAMNPLELEMFHQINNIIGVDPELYEYLLMIDADTMVKPDSLNRLVAACANDSKIAGICGETSLENEDRSWWTMIQVYEYYISHHLSKAFESLFGSVTCLPGCFTMYRLRTADKGKPLIISDKIIKDYADCVVDTLHKKNLLSLGEDRYLTTLMTKYFPQMSYKFIPDAYALTAAPDTWSILLSQRRRWINSTIHNLAELVFLKDLCGFCCFSMRFVVFIDLFGTLVLPSICA…	208:1395	1188	QEREYLDIQSLDQYALLRRSGTYNPPSYLPDADDAAAAEDLRANLKAIGIKGHKLTSLISCLTGLMKLGNTLDYFMDEESLASTCEDVEALMDLPEGTLRQKLGSNDREIVIGGIYEAIVDFVISQANAAIKEDIRQAKANFEGEGSGRMTPDGSEDGDIVNITVVEIPSRSLGKAVALRTVFDDSEGINAEMREDGVQVPPVANSVLEGMREAMQTCSVELGINGPALRERESTLEKREAVLEKVALELPEEDNFLKQLLYPVPNGGIVLGKHGRFDLPLTVASSRVWFQLALHPSDNIPTSLNQDLTSTWQAGVISRQLREWRLPEWANRRNRNLDFTADFDHHEFFDRYAPLGCMDGQEGIQNWILQRGWSNGEVMVGKERVWVREGTWWEAESQL…	MSFVNNSRMSVYSTASASQSRPGNPPAQTSTTTLLNTLNSAYKNGRSYNLEASTSLVVNTWVNAKSIIDDRIGGTVDLELGRKAWEHARRRAEDGCIVLASLHDSSPSLFSPFVSSLPLSLPSNFYTALEALKAFTHCVTPHNPSTPRYSALAAVFTINLAGTVVGAEIKLSTSGLDVQQGLLQVPGQSGFRAFDVFYYLNSSSATKQEREYLDIQSLDQYALLRRSGTYNPPSYLPDADDAAAAEDLRANLKAIGIKGHKLTSLISCLTGLMKLGNTLDYFMDEESLASTCEDVEALMDLPEGTLRQKLGSNDREIVIGGIYEAIVDFVISQANAAIKEDIRQAKANFEGEGSGRMTPDGSEDGDIVNITVVEIPSRSLGKAVALRTVFDDSEGINAE…
1229	Pyrenophora__tritici-repentis__Pt-1C-BFP	1229	PF03142						NCBI	gi|187981290|gb|EDU47916.1| chitin synthase D [Pyrenophora tritici-repentis Pt-1C-BFP]	EDU47916.1	187981290	PTRG_05009	chitin synthase D	PYTR_8477	cd04190,cd06421		pfam03142,pfam05110,pfam13632	YES	834	Pyrenophora tritici-repentis Pt-1C-BFP	426418	Eukaryota; Fungi; Dikarya; Ascomycota; Pezizomycotina; Dothideomycetes; Pleosporomycetidae; Pleosporales; Pleosporineae; Pleosporaceae; Pyrenophora.	198:428:1.56601e-25	231	EDELYLNTIEKLGVPLTLDSYPKSIDVIYRSCRITISRFPHGGKRHCQKRTFKLIDKIYSEYLKRNDNLFVLFIDSDCILDKTCIQNFMYEMELKPGSKKNMLAQTGVITSTTEKNSLITLLQDMEYVHGQLFERSVESGCGAVTCLPGALTMLRFSAFRKMAKYYFADKAEQCDDLFDYGKCHLGEDRWLTHLFMIGAKERYQIQMNTGAFCKTEAVQTYQSLLKQRRRW	267:552:7.82239e-16	286	FVLFIDSDCILDKTCIQNFMYEMELKPGSKKNMLAQTGVITSTTEKNSLITLLQDMEYVHGQLFERSVESGCGAVTCLPGALTMLRFSAFRKMAKYYFADKAEQCDDLFDYGKCHLGEDRWLTHLFMIGAKERYQIQMNTGAFCKTEAVQTYQSLLKQRRRWFLGFITNEVCMLTDIRLWKRYPILLVVRFMQNTIRTTALLFFILCISLITTSQKVANLPVGFIAISLGLNWLLMLYFGAKLGRYKIMLYPLMFIVNPFFNWVYMVYGIFTAGQRTWGGPRADAG	320:428	109	QDMEYVHGQLFERSVESGCGAVTCLPGALTMLRFSAFRKMAKYYFADKAEQCDDLFDYGKCHLGEDRWLTHLFMIGAKERYQIQMNTGAFCKTEAVQTYQSLLKQRRRW	MVWQEMMGLVARAAEDGSIPDITDPWPVKDIVYVAIIGGLMLAALLEWFLWVAAFLYCIVKVFQKAETISVRILSIFFGVIAIFLPIMVVTLPLPSQVTKYFPQEMVDFLQWFAFWSFAGLLTVPWLFCVYQLVTHSVGRTRRIKSVLDESSAPKVVIIMPCYKEIPEILLRTCDSLVDCEYPPSCLHIFLSFDGDQEDELYLNTIEKLGVPLTLDSYPKSIDVIYRSCRITISRFPHGGKRHCQKRTFKLIDKIYSEYLKRNDNLFVLFIDSDCILDKTCIQNFMYEMELKPGSKKNMLAQTGVITSTTEKNSLITLLQDMEYVHGQLFERSVESGCGAVTCLPGALTMLRFSAFRKMAKYYFADKAEQCDDLFDYGKCHLGEDRWLTHLFMIGAKER…
1333	Setosphaeria__turcica__Et28A	1333	PF08407	PF01644					NCBI	gi|482815102|gb|EOA91777.1| glycosyltransferase family 2 protein [Setosphaeria turcica Et28A]	EOA91777.1	482815102	SETTUDRAFT_133608	glycosyltransferase family 2 protein	SETU_11115	cd04190		pfam01644,pfam03142,pfam08407,pfam12004	YES	900	Setosphaeria turcica Et28A	671987	Eukaryota; Fungi; Dikarya; Ascomycota; Pezizomycotina; Dothideomycetes; Pleosporomycetidae; Pleosporales; Pleosporineae; Pleosporaceae; Setosphaeria.	209:538:4.95648e-89	330	IAITYYNEDKVLTARTLHGVMQNIRDIVNLKKSEFWNKGGPAWQKIVVCLVFDGIDPCDKGTLDLLATVGVYQDGVMKKDIDGNETVAHIFEYTTQLSVTPNQQLIRPHDDSASTLPPVQMIFCLKQKNTKKINSHRWLFTAIGRILNPEVCILLDAGTKPGPKSLLALWEGFYNDKDLGGACGEIHAMLGKGWKNLLNPLVAAQNFEYKISNILDKPLESSFGYVSVLPGAFSAYRYRAIMGRPLEQYFHGDHTLAKILGKKGIEGMNIFKKNMFLAEDRILCFELVAKAGSKWHLTYIKASKGETDVPEGAAELIGQRRRWLNGSFAA	347:757:1.94944e-19	411	LFTAIGRILNPEVCILLDAGTKPGPKSLLALWEGFYNDKDLGGACGEIHAMLGKGWKNLLNPLVAAQNFEYKISNILDKPLESSFGYVSVLPGAFSAYRYRAIMGRPLEQYFHGDHTLAKILGKKGIEGMNIFKKNMFLAEDRILCFELVAKAGSKWHLTYIKASKGETDVPEGAAELIGQRRRWLNGSFAAGIYSLLHFGRMYKSGHNFVRMFFFHIQLFYNMFQTILTWFSLASFWLTTVIIMSLVGTKTDSRDAWPFGNRVTPIFNTIVTYIYLAFLVLQFILAFGNRPKGSKYSYLLSFCVFGIIQLYIVVLSIYLVVQAFSNPKSAKLDTSSASAFAESFFSSDGVGIIIIALASTFGLYYVASFLYMDPWHMFTSFPQYLLIMSSYINILNVY…	413:531	119	QNFEYKISNILDKPLESSFGYVSVLPGAFSAYRYRAIMGRPLEQYFHGDHTLAKILGKKGIEGMNIFKKNMFLAEDRILCFELVAKAGSKWHLTYIKASKGETDVPEGAAELIGQRRRW	MAYNNQGYHLGDPNTGYDRNENEDEVGRSLLQHENPTGANADPFYGGGNPDVRPHSTYSLTESYANDRPTQYPAHPTDGTSYSVSGGYDPASDFGAAQRAPSPYQRSETSSTEAWRQRQQPGGVAGGLKRGMTRKVKLVQGSVLSADYPVPSAIQNAIQAKYRNDLESGSEEFTHMRYTAATCDPNDFTLKNGYNLRPAMYNRHTELLIAITYYNEDKVLTARTLHGVMQNIRDIVNLKKSEFWNKGGPAWQKIVVCLVFDGIDPCDKGTLDLLATVGVYQDGVMKKDIDGNETVAHIFEYTTQLSVTPNQQLIRPHDDSASTLPPVQMIFCLKQKNTKKINSHRWLFTAIGRILNPEVCILLDAGTKPGPKSLLALWEGFYNDKDLGGACGEIHAMLG…
1334	Setosphaeria__turcica__Et28A	1334	PF08407	PF01644	PF13632				NCBI	gi|482806670|gb|EOA83722.1| glycosyltransferase family 2 protein [Setosphaeria turcica Et28A]	EOA83722.1	482806670	SETTUDRAFT_155090	glycosyltransferase family 2 protein	SETU_3060	cd04190		pfam01644,pfam03142,pfam07223,pfam08407	YES	1049	Setosphaeria turcica Et28A	671987	Eukaryota; Fungi; Dikarya; Ascomycota; Pezizomycotina; Dothideomycetes; Pleosporomycetidae; Pleosporales; Pleosporineae; Pleosporaceae; Setosphaeria.	325:645:2.81621e-91	321	IAITMYNENEIDFTRTMHGVMQNISHFCSRMKSRTWGKDGWQKIVVCIIADGRGKVHPRTLDAIAAMGCFQEGIAKNHVNQKEVTAHVYEYTTQVSLDSDLKFKGAEKGIVPCQMIFCLKERNTKKLNSHRWFFNAFGRALNPNVCILLDVGTKPGPKALYHLWKAFDTDSSVAGAAGEIKAGKGKAWLGLLNPLVASQNFEYKMSNILDKPLESVFGYITVLPGALSAYRYHALQNDHTGHGPLSQYFKGETLHGQDADVFTANMYLAEDRILCWELVAKRSEQWVLKYVKAATGETDVPDAVPEFISQRRRWLNGAFFA	470:758:2.60187e-19	289	CILLDVGTKPGPKALYHLWKAFDTDSSVAGAAGEIKAGKGKAWLGLLNPLVASQNFEYKMSNILDKPLESVFGYITVLPGALSAYRYHALQNDHTGHGPLSQYFKGETLHGQDADVFTANMYLAEDRILCWELVAKRSEQWVLKYVKAATGETDVPDAVPEFISQRRRWLNGAFFAAVYSLLHFKQVWATDHTIWRKILLHIEFVYQFVQLLFTFFSLANFYLTFYFVAGSLSDPQMDPFGHNIGKYIFFILRYTCTLLICMQFILSMGNRPQGAKKMFFWSMVMYGII	523:638	116	QNFEYKMSNILDKPLESVFGYITVLPGALSAYRYHALQNDHTGHGPLSQYFKGETLHGQDADVFTANMYLAEDRILCWELVAKRSEQWVLKYVKAATGETDVPDAVPEFISQRRRW	MSSVNSRAAALGVPMTPSEVGKQRAAEADIHDFLREAGDALNTSTTHAIDWTAPLQDPDLPLHPSRRHQEPASSRMYQPQHAPSSASGLSRTPSLMDNAPAMPPPLDDDYVPYRRPLSPDRPYSPTRTSVDYSRPPASVNSYEPYDLHGTPRPGSPERPLPPQPLFHGGARPTSRDSERTMDMSDMRSMPMHDHDHDDDPFTEVDGERPDLRSRDSYMTDDTYTDVYTEADEKAEHYGPAPDGAQARRGARNAVMTKKEVRLINGELILECKIPTILYSFLPRRDDIEFTHMRYTAVTCDPDDFVDRGYKLRQNIGNPRETEVFIAITMYNENEIDFTRTMHGVMQNISHFCSRMKSRTWGKDGWQKIVVCIIADGRGKVHPRTLDAIAAMGCFQEGIA…
1335	Setosphaeria__turcica__Et28A	1335	PF00173	PF03142					NCBI	gi|482809563|gb|EOA86372.1| glycosyltransferase family 2 protein [Setosphaeria turcica Et28A]	EOA86372.1	482809563	SETTUDRAFT_131153	glycosyltransferase family 2 protein	SETU_5710	cd04190		pfam03142,pfam13632,pfam15087	YES	1210	Setosphaeria turcica Et28A	671987	Eukaryota; Fungi; Dikarya; Ascomycota; Pezizomycotina; Dothideomycetes; Pleosporomycetidae; Pleosporales; Pleosporineae; Pleosporaceae; Setosphaeria.	681:1029:9.27731e-103	349	CLVTAYSEGPEGLRTTLDSIATTDYPNSHKLILVICDGMIKGHGEDMTTPEVCLGMMKDHAVLPHEVQAYSYVAVASGSKRHNMAKIYSGFYDYGETTRIPIEKQQRVPMMLVVKSGTPDEAKKSKPGNRGKRDSQIILMSFLQKVMFDERMTELEFEMFNGIWKITGISPDFYEIVLMVDADTKVFPDSLTHMISAMVKDPDIMGLCGETKIANKRDSWVSMIQVFEYFISHHMAKSFESVFGGVTCLPGCFCMYRIKAPKGGQNYWVPILANPDVVEHYSENVVDTLHKKNLLLLGEDRYLSTLMLKTFPKRKQVFVPQAVCKTTVPDEFKVLLSQRRRWINSTIHN	653:1182:0	530	PSGFTHEAVVPQPPPEWQPFGFPLAHAICLVTAYSEGPEGLRTTLDSIATTDYPNSHKLILVICDGMIKGHGEDMTTPEVCLGMMKDHAVLPHEVQAYSYVAVASGSKRHNMAKIYSGFYDYGETTRIPIEKQQRVPMMLVVKSGTPDEAKKSKPGNRGKRDSQIILMSFLQKVMFDERMTELEFEMFNGIWKITGISPDFYEIVLMVDADTKVFPDSLTHMISAMVKDPDIMGLCGETKIANKRDSWVSMIQVFEYFISHHMAKSFESVFGGVTCLPGCFCMYRIKAPKGGQNYWVPILANPDVVEHYSENVVDTLHKKNLLLLGEDRYLSTLMLKTFPKRKQVFVPQAVCKTTVPDEFKVLLSQRRRWINSTIHNLMELVLVRDLCGTFCFSMQFVV…	905:1022	118	QVFEYFISHHMAKSFESVFGGVTCLPGCFCMYRIKAPKGGQNYWVPILANPDVVEHYSENVVDTLHKKNLLLLGEDRYLSTLMLKTFPKRKQVFVPQAVCKTTVPDEFKVLLSQRRRW	MSMPQRPEPSSPRRERRHSHRSSQHRRRRTSDLESSRAYDRTPSKTDADAYAQPLPSPGGTPVAMERDPIMRGPHNTAAAPALGRKRSLIRPERQRMDPSHPNYHYRKHAQRMHVQPSTTGNDPILEDNLESETVSSDSTDVKPPHLRNVSGGPYTDKEAPLDGGEPQVQRKMVRSKTADARHKQRQKDQDKLRPPSLWNVYCAIITFWCPGALLKCFGKPARAQQRAWREKVGLVSIILVICTFVGYITFGFTETVCPAGGNARLRTNEVGNGYLIIHGQAYDLAQSKHPRARGIPENANVLFDLPEKHGGQDASFLFQNVNGACKGLITEKPNSGIPSTPSGDLAWYFPCRLFNQDGSSKPNTTFLEYNGYQCHTSDPARRAFYSLRHSGDVYFTWD…
1336	Setosphaeria__turcica__Et28A	1336	PF03142						NCBI	gi|482810997|gb|EOA87777.1| glycosyltransferase family 2 protein [Setosphaeria turcica Et28A]	EOA87777.1	482810997	SETTUDRAFT_28074	glycosyltransferase family 2 protein	SETU_7115	cd04190,cd06421		pfam03142,pfam10214,pfam13632	YES	846	Setosphaeria turcica Et28A	671987	Eukaryota; Fungi; Dikarya; Ascomycota; Pezizomycotina; Dothideomycetes; Pleosporomycetidae; Pleosporales; Pleosporineae; Pleosporaceae; Setosphaeria.	202:432:5.43744e-28	231	EDELYLHTIEKLGVPLTLDTYPKSIDVIYRSCRITISRFPHGGKRHCQKRTFKLIDKIYTEYLKRNDNLFVLFIDSDCILDKTCIQNFMYEMELKPGSKKNMLAQTGVITSTTEKQSLITLLQDMEYVHGQLFERSVESGCGAVTCLPGALTMLRFSAFRKMAKYYFADKAEQCDDLFDYGKCHLGEDRWLTHLFMLGAKERYQIQMNPGAFCKTEAVQTYRSLLKQRRRW	271:556:1.15604e-17	286	FVLFIDSDCILDKTCIQNFMYEMELKPGSKKNMLAQTGVITSTTEKQSLITLLQDMEYVHGQLFERSVESGCGAVTCLPGALTMLRFSAFRKMAKYYFADKAEQCDDLFDYGKCHLGEDRWLTHLFMLGAKERYQIQMNPGAFCKTEAVQTYRSLLKQRRRWFLGFITNEVCMLTDIRLWKRYPILLVIRFMQNTIRTTALLFFILCISLMTTSQKVKNLPVGFIAISLGLNWLLMLYFGAKLGRYKIMLYPLMFVVNPFFNWVYMVYGIFTAGQRTWGGPRADAG	324:432	109	QDMEYVHGQLFERSVESGCGAVTCLPGALTMLRFSAFRKMAKYYFADKAEQCDDLFDYGKCHLGEDRWLTHLFMLGAKERYQIQMNPGAFCKTEAVQTYRSLLKQRRRW	MDPPSLMGLVARADENGIPDITDPWPTKDIVYVSVIAPLMLMALLEWFLWVAAFLYCIVKVFQKAETVSVRILSIFFGLLFFALRAIFLPIMVVTLPLPPQVTKYFPNEMVGFLQWFAFWSFAGLLTIPWLFCVYQLVTHSVGRARRIKSVLDEASAPKVVIVMPCYKEIPEILLRTCDSLVDCEYPPSCLHIFLSFDGDQEDELYLHTIEKLGVPLTLDTYPKSIDVIYRSCRITISRFPHGGKRHCQKRTFKLIDKIYTEYLKRNDNLFVLFIDSDCILDKTCIQNFMYEMELKPGSKKNMLAQTGVITSTTEKQSLITLLQDMEYVHGQLFERSVESGCGAVTCLPGALTMLRFSAFRKMAKYYFADKAEQCDDLFDYGKCHLGEDRWLTHLFMLG…
1337	Setosphaeria__turcica__Et28A	1337	PF00063	PF00173	PF00173	PF03142	PF08766		NCBI	gi|482811001|gb|EOA87781.1| glycosyltransferase family 2 protein [Setosphaeria turcica Et28A]	EOA87781.1	482811001	SETTUDRAFT_130651	glycosyltransferase family 2 protein	SETU_7119	cd00124,cd04190	smart00242	pfam00063,pfam03142,pfam08766,pfam13632	YES	1766	Setosphaeria turcica Et28A	671987	Eukaryota; Fungi; Dikarya; Ascomycota; Pezizomycotina; Dothideomycetes; Pleosporomycetidae; Pleosporales; Pleosporineae; Pleosporaceae; Setosphaeria.	1069:1403:6.47467e-75	335	ICQVPAYTEGEDSIRKSVDSLTALAYDNKRKLICVICDGMIVGGGNDRPTPKIVLDILGVDPKVDPPALPFWSVGEGSQQLNYGKVYSGLYEFEGNVVPYIVVVKMGKESEQHKSKPGNRGKRDSQILLMSFLNRVHHRSAMNPLELEMFHQINNIIGVDPELYEYLLMIDADTMVKPDSLNRLVAACAHDSKIAGICGETSLENEDRSWWTMIQVYEYYISHHLSKAFESLFGSVTCLPGCFTMYRLRTADKGKPLIIADKIIKDYADCIVDTLHKKNLLSLGEDRYLTTLMTKHFPSMSYKFVPDAYALTAAPDTWSILLSQRRRWINSTIHN	1042:1550:0	509	CTVIVVKFLAALQLGSRKRPANQDKFVICQVPAYTEGEDSIRKSVDSLTALAYDNKRKLICVICDGMIVGGGNDRPTPKIVLDILGVDPKVDPPALPFWSVGEGSQQLNYGKVYSGLYEFEGNVVPYIVVVKMGKESEQHKSKPGNRGKRDSQILLMSFLNRVHHRSAMNPLELEMFHQINNIIGVDPELYEYLLMIDADTMVKPDSLNRLVAACAHDSKIAGICGETSLENEDRSWWTMIQVYEYYISHHLSKAFESLFGSVTCLPGCFTMYRLRTADKGKPLIIADKIIKDYADCIVDTLHKKNLLSLGEDRYLTTLMTKHFPSMSYKFVPDAYALTAAPDTWSILLSQRRRWINSTIHNLVELVFLKDLCGFCCFSMRFVVFVDLFGTLVLPSICA…	208:1396	1189	QEREYLDIQSLDKYALLRRSGTYEPPAYLPDADDAAAAEDFRANLKAIGIKGSKLTSLISCLTGLLKLGNTLDYFMDEEALASVCEDVETLMDLPEGTLRHKLGSNEREVAIGGLYESIVDYVIAHANASIKQEIHHAKAGYDGSDGSGMYASGEPEDGDIVNITVVDIPSRALGKAVALRTVFDDSEGINAEMREDGVPVPPVANSVLEGMRDAVQTCSIELGLNGPATREKEADLERREAALDKLALEIPDEANFVKQLLNPVPNGGIVLGKHGRFDLALTVASSRVWFQLALHPSDNIPTSLNQDLNSTWQAGVISRQLREWRLPEWANRRNRNLDFTADFDHHEFHDRYAPLGCMDGQEGIQNWILQRGWSNGEVVVGKERVWVREGVWWEAESQ…	MSFVNNSRMSVYSTASAAGPRGGAQSSTTSTTTLLNTLNSAYKNGRSYNLEASTSLVVNTWVNSKSIIDNRIGGTVDLELGRKAWEHARRRAEDGCIVLASLHESSPSLLSPFVSSLPLSLPSNFYTALEALKAFTHCVTPQNPSMPRYSALASIFTINLAGTVVAAEIKLSTSGIDVQQGLLQVPSQTGFRAFDVFYYLNSSSASKQEREYLDIQSLDKYALLRRSGTYEPPAYLPDADDAAAAEDFRANLKAIGIKGSKLTSLISCLTGLLKLGNTLDYFMDEEALASVCEDVETLMDLPEGTLRHKLGSNEREVAIGGLYESIVDYVIAHANASIKQEIHHAKAGYDGSDGSGMYASGEPEDGDIVNITVVDIPSRALGKAVALRTVFDDSEGINA…
1338	Setosphaeria__turcica__Et28A	1338	PF00063	PF00173	PF03142	PF08766			NCBI	gi|482811002|gb|EOA87782.1| glycosyltransferase family 2 protein [Setosphaeria turcica Et28A]	EOA87782.1	482811002	SETTUDRAFT_168909	glycosyltransferase family 2 protein	SETU_7120	cd00124,cd04190	smart00242	pfam00063,pfam00173,pfam03142,pfam08766,pfam13632	YES	1845	Setosphaeria turcica Et28A	671987	Eukaryota; Fungi; Dikarya; Ascomycota; Pezizomycotina; Dothideomycetes; Pleosporomycetidae; Pleosporales; Pleosporineae; Pleosporaceae; Setosphaeria.	1343:1561:8.03138e-65	219	PGNRGKRDSQIVLMRFLNRVHYNLPMSPLELEMHHHIRNIIGVNPTFYEFLLQIDADTEVAQDAATRFVAAFLHDTRLLAICGETALSNAKSSLVTMMQVYEYFISHNLTKAFESLFGSVTCLPGCFTMYRIRAAESGKPLFVSKEVVEAYQQIRVDTLHTKNLLHLGEDRFLTTLLIKFHSKYKTKYTMRAHAWTVAPDSWSVFLSQRRRWINSTVHN	1202:1710:0	509	VAVIGFKFLAALQFSRKTDPENIDKFIIATVPAYTEDEESLRRAIDSAARMKYDDKRKLLVIVCDGMIIGQGNDKPTPRIVLDILGVPESTDPDPLSFESLGEGQRQHNMGKIYSGLYEVQGHIVPFLVIVKVGKPSEVSKPGNRGKRDSQIVLMRFLNRVHYNLPMSPLELEMHHHIRNIIGVNPTFYEFLLQIDADTEVAQDAATRFVAAFLHDTRLLAICGETALSNAKSSLVTMMQVYEYFISHNLTKAFESLFGSVTCLPGCFTMYRIRAAESGKPLFVSKEVVEAYQQIRVDTLHTKNLLHLGEDRFLTTLLIKFHSKYKTKYTMRAHAWTVAPDSWSVFLSQRRRWINSTVHNLVELIPLQQLCGFCCFSMRFVVFMDLLSTVVQPVIVVYI…	1441:1554	114	QVYEYFISHNLTKAFESLFGSVTCLPGCFTMYRIRAAESGKPLFVSKEVVEAYQQIRVDTLHTKNLLHLGEDRFLTTLLIKFHSKYKTKYTMRAHAWTVAPDSWSVFLSQRRRW	MASNNPLQNPSLPSLPQHQQNDTGLTSALASRYHAHLPIASLSSQGIVAINTCTDSSIGVDGGKEGSAQQAAEDLTQRAYTRLGQRSEDQAVVFLGESGAGKTTIRGHMLRAFLSYSSTPLSKKIEHANFVFDAFTTTKSLTTPQASKSGLLLELQYNTATASHATLIGAQFLAHRLERSRIASVPTGERTYHVLYYLLAGTSLNEKKHLYLDAVGGDGSGGNRASLGANKRWRYLGHPTQLKVGIDDAKGFADFKTALRRLEFGKESIAGICEVMATILHIGQLEFEMGQNTTPAPDESGGYSHEGGESITVVKNKDSLSPIAQFLGVSIPDLEQSLRYKSKTLYRERVTVMLDPKGARANADELARSLYSLLVTYVMEQMNSRISVPAEEISNTVSL…
1339	Setosphaeria__turcica__Et28A	1339	PF08407	PF01644					NCBI	gi|482811106|gb|EOA87873.1| glycosyltransferase family 2 protein [Setosphaeria turcica Et28A]	EOA87873.1	482811106	SETTUDRAFT_160791	glycosyltransferase family 2 protein	SETU_7211	cd04190		pfam00487,pfam01644,pfam03142,pfam08407,pfam12730	YES	927	Setosphaeria turcica Et28A	671987	Eukaryota; Fungi; Dikarya; Ascomycota; Pezizomycotina; Dothideomycetes; Pleosporomycetidae; Pleosporales; Pleosporineae; Pleosporaceae; Setosphaeria.	260:579:1.4545e-94	320	IVITMYNEEDELFARTMIGVIKNIEYMNSRTNSKTWGKDAWKKIVVCVVSDGRAKINPRTRAVLAGLGVYQDGIAKQQVNGKDVTAHIYEYTTQMTLDIKKGVVGVKKGNTPVQMLFCLKEKNQKKINSHRWFFQAFGTVLDPNVCVLIDAGTKPGKDSVYQLWKAFDLEPMCAGACGEIKAMLVHGKKLLNPLVATQNFEYKMSNILDKPLESAFGFISVLPGAFSAYRYVALQNDKAGQGPLEKYFAGEKMHGANAGIFTANMYLAEDRILCFELVSKRNCHWILQYVKSATGETDVPTTMAEFISQRRRWLNGSFFA	405:574:1.44625e-15	170	CVLIDAGTKPGKDSVYQLWKAFDLEPMCAGACGEIKAMLVHGKKLLNPLVATQNFEYKMSNILDKPLESAFGFISVLPGAFSAYRYVALQNDKAGQGPLEKYFAGEKMHGANAGIFTANMYLAEDRILCFELVSKRNCHWILQYVKSATGETDVPTTMAEFISQRRRWLN	457:572	116	QNFEYKMSNILDKPLESAFGFISVLPGAFSAYRYVALQNDKAGQGPLEKYFAGEKMHGANAGIFTANMYLAEDRILCFELVSKRNCHWILQYVKSATGETDVPTTMAEFISQRRRW	MAQQQVWEERQALGIVSPTRLRARGRGYGGGGVSEERGGSQVVQGTRQCLPQQRAGVVRSPASSDRLPLQPSYSVENIPYAGGNYHDDYDPRPQRHDNNYSFDPQTHHDAYYQQPYDPTPIDQSPGAGYGTQPTHYWQDDDMNRPMIQGANSYGPDPHDPEDMDPENPFHDEPAPPPSQTPIKRWKTVKEVQLFKGNLVLDCPIPPRLLNQVPHAQPPERDEFTHMRYSAATCDPADFDAERFTLRQKLFAKPRHTELFIVITMYNEEDELFARTMIGVIKNIEYMNSRTNSKTWGKDAWKKIVVCVVSDGRAKINPRTRAVLAGLGVYQDGIAKQQVNGKDVTAHIYEYTTQMTLDIKKGVVGVKKGNTPVQMLFCLKEKNQKKINSHRWFFQAFGTV…
1144	Phialophora__europaea__CBS__101466	1144	PF00173	PF03142					NCBI	gi|568114662|gb|ETN37284.1| hypothetical protein [Phialophora europaea CBS 101466]	ETN37284.1	568114662	HMPREF1541_08275	hypothetical protein	PHEU_1107	cd04190		pfam03142,pfam13632	YES	1159	Cyphellophora europaea CBS 101466 (Phialophora europaea CBS 101466)	1220924	Eukaryota; Fungi; Dikarya; Ascomycota; Pezizomycotina; Eurotiomycetes; Chaetothyriomycetidae; Chaetothyriales; Cyphellophoraceae; Cyphellophora.	616:964:4.9808e-101	349	CLVTAYSEGEEGIRTTLDSIATTDYPNSHKAIVAICDGMIKGKGETLTTPDIILSMVGDFVTLPEDVQAFSYVAVASGSKRHSMAKIYAGFYDYGRNSRIPPEKQQRVPMMVVVKCGTPEEATKSKPGNRGKRDSQIILMSFLQKVMFDERMTELEYEMFNGLWRVTGMSPDFYETVLMVDADTKVFPDSLTHMISAMVKDPEVMGLCGETKIANKRASWVSMIQVFEYFISHHLSKSFESVFGGVTCLPGCFCMYRIKAPKGGQNYWVPILANPDVVEHYSENVVDTLHKKNLLLLGEDRYLSTLMLKTFPKRKQVFVPQAVCKTTVPEKFAVLLSQRRRWINSTVHN	588:1113:0	526	PHGFIHENVVPQPPPEWQPFGYPLAHTLCLVTAYSEGEEGIRTTLDSIATTDYPNSHKAIVAICDGMIKGKGETLTTPDIILSMVGDFVTLPEDVQAFSYVAVASGSKRHSMAKIYAGFYDYGRNSRIPPEKQQRVPMMVVVKCGTPEEATKSKPGNRGKRDSQIILMSFLQKVMFDERMTELEYEMFNGLWRVTGMSPDFYETVLMVDADTKVFPDSLTHMISAMVKDPEVMGLCGETKIANKRASWVSMIQVFEYFISHHLSKSFESVFGGVTCLPGCFCMYRIKAPKGGQNYWVPILANPDVVEHYSENVVDTLHKKNLLLLGEDRYLSTLMLKTFPKRKQVFVPQAVCKTTVPEKFAVLLSQRRRWINSTVHNLMELVLVRDLCGTFCFSMQFVV…	840:957	118	QVFEYFISHHLSKSFESVFGGVTCLPGCFCMYRIKAPKGGQNYWVPILANPDVVEHYSENVVDTLHKKNLLLLGEDRYLSTLMLKTFPKRKQVFVPQAVCKTTVPEKFAVLLSQRRRW	MSGPGTVSDLGRKKSLIRPERNRIDPSHPNYHYRKHAQNMEVFPSSTGNDPIIEEYADARTASSDSTNARPLDDGPYTDDPRVARAPGNIEPMGKKRPPRKLTRKETVKLTEEEKRRQKELDTIKPPSAWNVYCAAVTFWIPDVVLKCFGMPAKAQRRAWREKMGLISLIVLICAAVGFLTFGFTQAVCGQPGLRLKINKVDSGYMIFHGEAYNLDGSLHPAARGIPIDTNVLYDLPHRYGGQDGSFMFQQVNGHCKDLITLAPGSDVPTNSEGDLAWYFPCKAFNQDGSSQPNTTNEYYLGYACHTTGKSRESFYNLRKAGEVFFTWDDVKNSSRNLAVYSNSVIDLDLLRWFNDSQVAWPAQFDDMRNNPEIRGVDLTHVLVSSRDKKVGKCLSEII…
1145	Phialophora__europaea__CBS__101466	1145	PF08407	PF01644	PF03142				NCBI	gi|568118568|gb|ETN41175.1| chitin synthase 3 [Phialophora europaea CBS 101466]	ETN41175.1	568118568	HMPREF1541_03110	chitin synthase 3	PHEU_4998	cd04190		pfam01644,pfam03142,pfam08407	YES	899	Cyphellophora europaea CBS 101466 (Phialophora europaea CBS 101466)	1220924	Eukaryota; Fungi; Dikarya; Ascomycota; Pezizomycotina; Eurotiomycetes; Chaetothyriomycetidae; Chaetothyriales; Cyphellophoraceae; Cyphellophora.	203:532:7.37618e-90	330	IAITYYNEDRVLTARTLHGVMQNIRDIVNLKKSEFWNKGGPAWQKIVVCLVFDGIDPCDKEVLDVLATIGCYQDGVMKKDVDGKDTVAHIFEYTTQLSVTANQQLIRPNDNDTTSLPPVQMMFCLKQKNSKKINSHRWLFNAFGRILNPEVCILLDAGTKPGTKSLLALWEAFYNDKDLGGSCGEIHAMLGPGWRKLLNPLVAAQNFEYKISNILDKPLESSFGYVSVLPGAFSAYRFRAIMGRPLEQYFHGDHTLSARLGKKGIEGMNIFKKNMFLAEDRILCFELVAKAGSKWHLTYVKASKGETDVPEGAAEFIGQRRRWLNGSFAA	341:783:2.23092e-21	443	LFNAFGRILNPEVCILLDAGTKPGTKSLLALWEAFYNDKDLGGSCGEIHAMLGPGWRKLLNPLVAAQNFEYKISNILDKPLESSFGYVSVLPGAFSAYRFRAIMGRPLEQYFHGDHTLSARLGKKGIEGMNIFKKNMFLAEDRILCFELVAKAGSKWHLTYVKASKGETDVPEGAAEFIGQRRRWLNGSFAASIYSLMHFSRMYKSGHNIIRMFFLHLQMVYNIVSVVLSWFSLAAFWLTTKVIMDLVGQPGNSSNNNRTAFPFGNEVTPIVNTILIYLYLGFLLLQFILALGNRPKGSKIAYVISFCVFALIQLYIIVLSMYLVVRAFTSPDSTDIVVNEGANEFVKSFFASTGPGIIIIALAATFGLYFVASFMYMDPWHMFTSFIQYLLLMPSFIN…	407:525	119	QNFEYKISNILDKPLESSFGYVSVLPGAFSAYRFRAIMGRPLEQYFHGDHTLSARLGKKGIEGMNIFKKNMFLAEDRILCFELVAKAGSKWHLTYVKASKGETDVPEGAAEFIGQRRRW	MAQYQGGYQGGHQMTDMTNYPPRRRTDDEAQAHLLQQSAYQNPYDDPHSRPHSPGQDAYNLNESYVGGDRDKLPTTNFGYDTGYNSSAGTLPNPPDPYATGPNPYERSDSTEAWRQRQNTNIKRYATRKVKLVQGSVLSIDYPVPSAIQNAIQAKYRNDLEGGSEEFTHMRYTAATCDPDEFTLKNGYNLRPAMYNRHTELLIAITYYNEDRVLTARTLHGVMQNIRDIVNLKKSEFWNKGGPAWQKIVVCLVFDGIDPCDKEVLDVLATIGCYQDGVMKKDVDGKDTVAHIFEYTTQLSVTANQQLIRPNDNDTTSLPPVQMMFCLKQKNSKKINSHRWLFNAFGRILNPEVCILLDAGTKPGTKSLLALWEAFYNDKDLGGSCGEIHAMLGPGWRKL…
1146	Phialophora__europaea__CBS__101466	1146	PF08407	PF01644					NCBI	gi|568118810|gb|ETN41417.1| chitin synthase 2 [Phialophora europaea CBS 101466]	ETN41417.1	568118810	HMPREF1541_03352	chitin synthase 2	PHEU_5240	cd04190		pfam01644,pfam03142,pfam08407	YES	922	Cyphellophora europaea CBS 101466 (Phialophora europaea CBS 101466)	1220924	Eukaryota; Fungi; Dikarya; Ascomycota; Pezizomycotina; Eurotiomycetes; Chaetothyriomycetidae; Chaetothyriales; Cyphellophoraceae; Cyphellophora.	258:577:4.42715e-99	320	IVVTMYNEDEFLFARTMIGVFKNIEYLCSRTSSKTWGKDAWKKVVVCIVSDGRAKINPRTRAVLAGLGVYQDGIAKQRVDDKDVTAHIYEYTTQVGLELKGKQVSLKPRTNTPVQLLFCLKEKNQKKINSHRWFFSAFGRVLDPNICVLLDAGTRPGKDSIYQLWKAFDLEPMCGGAAGEIKVMLEHGKNLRNPLVATQNFEYKMSNILDKPMESAFGFISVLPGAFSAYRYVALQNDKNGEGPLEKYFKGESMHADAGVFTANMYLAEDRILCFELVSKRNCRWILQYVKSANGETDVPNRIAEFVLQRRRWLNGSFFA	403:589:5.1493e-15	187	ICVLLDAGTRPGKDSIYQLWKAFDLEPMCGGAAGEIKVMLEHGKNLRNPLVATQNFEYKMSNILDKPMESAFGFISVLPGAFSAYRYVALQNDKNGEGPLEKYFKGESMHADAGVFTANMYLAEDRILCFELVSKRNCRWILQYVKSANGETDVPNRIAEFVLQRRRWLNGSFFAAVYAIAHVHQLF	456:570	115	QNFEYKMSNILDKPMESAFGFISVLPGAFSAYRYVALQNDKNGEGPLEKYFKGESMHADAGVFTANMYLAEDRILCFELVSKRNCRWILQYVKSANGETDVPNRIAEFVLQRRRW	MAYNRLGGSHADNDPYSPNLNPQYDGRTPSPGRPLQAYDRDDVYEQPPQLHLQMPTASNDRLAFQPTYSVENVSNSHGHHSQYQQGQPQPQSYGAPGGDYALNPEEHHDAYYNQPYSPHPQGDYALDPYPTPDNRYGEDDNRPILQPDSAYGPDPHTQPPLEGEYYDDPNVQPTPSPAPIRRWKTVKEVPLFEGNLVLDCPVPPRLLSQVPHVQPPERDEFTHMRYSAATCDPNDFFERRFTLRQRLFRQPRHTELFIVVTMYNEDEFLFARTMIGVFKNIEYLCSRTSSKTWGKDAWKKVVVCIVSDGRAKINPRTRAVLAGLGVYQDGIAKQRVDDKDVTAHIYEYTTQVGLELKGKQVSLKPRTNTPVQLLFCLKEKNQKKINSHRWFFSAFGRVL…
1147	Phialophora__europaea__CBS__101466	1147	PF08407	PF01644	PF13632				NCBI	gi|568119887|gb|ETN42489.1| chitin synthase 1 [Phialophora europaea CBS 101466]	ETN42489.1	568119887	HMPREF1541_01645	chitin synthase 1	PHEU_6312	cd04190		pfam01644,pfam03142,pfam05109,pfam08407	YES	1138	Cyphellophora europaea CBS 101466 (Phialophora europaea CBS 101466)	1220924	Eukaryota; Fungi; Dikarya; Ascomycota; Pezizomycotina; Eurotiomycetes; Chaetothyriomycetidae; Chaetothyriales; Cyphellophoraceae; Cyphellophora.	398:718:1.64707e-95	321	ICVTMYNEDEICFTRTMHGIMRNIAHFCSRTKSRTWGKDGWQKIVVCIIADGRTKVHPRTLNGLAALGVYQDGIAKNMVNQKPVAAHVYEYTTQVSLDESLKFKGAEKGIVPCQMIFCLKEQNLKKLNSHRWFFNAFGRALTPNVCILLDVGTKPDSKALYHLWKAFDQDSNVAGAAGEIKADKGKGFLGLLNPIVASQNFEYKMSNILDKPLESVFGYITVLPGALSAYRYYALQNDTTGHGPLSQYFKGETLHGRNADVFTANMYLAEDRILCWELVAKRDERWVLKFVKSAYGETDVPDTIPEFISQRRRWLNGAFFA	543:782:8.59054e-19	240	CILLDVGTKPDSKALYHLWKAFDQDSNVAGAAGEIKADKGKGFLGLLNPIVASQNFEYKMSNILDKPLESVFGYITVLPGALSAYRYYALQNDTTGHGPLSQYFKGETLHGRNADVFTANMYLAEDRILCWELVAKRDERWVLKFVKSAYGETDVPDTIPEFISQRRRWLNGAFFAAVYSLVHFKQVWKTDHTLTRKILLHIEFFYQFVSLLFTFFSLANFYLTFYFVAGSLADPIVDPF	596:711	116	QNFEYKMSNILDKPLESVFGYITVLPGALSAYRYYALQNDTTGHGPLSQYFKGETLHGRNADVFTANMYLAEDRILCWELVAKRDERWVLKFVKSAYGETDVPDTIPEFISQRRRW	MDRPRTPSRMPPAYGDGPPSYVGTPNEDDVAGYPSVNNNSLRLLPLSTDDVRSYVTSNSTTSPRINGERSPKRRPVPSPHVSWEDEEATQSTAARGQRPPSPISSLLADVEDNLNRTRRTYTVVGKSPSLRATVTLKQSPKTNRSTSYRAPRTSPDRYHRPTVSTTYGSRPGSSLGRAPSIPPPAATRGSPMRPSTPRGSVDWSRPPPSNVSYEPADINGSPRPGTPSSQYGGSPRRPLPPAPLFAPTDKSGPVDTTIPIPDHDSDDVFVNGHPVVPDHDPRASLKSSHSYMTESTLTSEEEENKYDHYGPAPDGSQTRRGLRNAQMQKKEVRLINGELILECKIPTILHSFLPRRDEREFTHMRYTAVTCDPDDFVLNGYKLRQNIGVTARETELLIC…
1148	Phialophora__europaea__CBS__101466	1148	PF03142						NCBI	gi|568121041|gb|ETN43643.1| hypothetical protein [Phialophora europaea CBS 101466]	ETN43643.1	568121041	HMPREF1541_02802	hypothetical protein	PHEU_7466	cd04184,cd04190		pfam03142,pfam13632	YES	778	Cyphellophora europaea CBS 101466 (Phialophora europaea CBS 101466)	1220924	Eukaryota; Fungi; Dikarya; Ascomycota; Pezizomycotina; Eurotiomycetes; Chaetothyriomycetidae; Chaetothyriales; Cyphellophoraceae; Cyphellophora.	207:439:1.20662e-30	233	EDIDELYLRTIDRLGIPVTMKDFPKSIDVAYNGARVTISRFRHGGKRHCQKATYMLIDKIYKRYLSVKDNLFILFIDSDCILDPVCIQNFMYEMELKPGIDQNMLAMTGVITSCSEKTSLITLLQDMEYVHGQLYERSVESGLGAVTCLPGALTILRFSAFRNMAKYYFSDKAENCEDLFDYGKTHLGEDRWLTHLFMLGAKKRYQIQMCSSAFCKTEAVQSFRALLKQRRRW	278:563:4.53561e-18	286	FILFIDSDCILDPVCIQNFMYEMELKPGIDQNMLAMTGVITSCSEKTSLITLLQDMEYVHGQLYERSVESGLGAVTCLPGALTILRFSAFRNMAKYYFSDKAENCEDLFDYGKTHLGEDRWLTHLFMLGAKKRYQIQMCSSAFCKTEAVQSFRALLKQRRRWFLGFITNEVCMLTDFRLWRKYPLLCLIRLMQDTIRTTALLFTIMMISVATKSSKFGDLPWQFICVSLGLNWLMMLYFAAKLTRLKAALYPVMFVLNPFMNWIYMVYGIFTAGQRTWGGPRADAG	331:439	109	QDMEYVHGQLYERSVESGLGAVTCLPGALTILRFSAFRNMAKYYFSDKAENCEDLFDYGKTHLGEDRWLTHLFMLGAKKRYQIQMCSSAFCKTEAVQSFRALLKQRRRW	MDVAETGEDPSSKSWSITDVSTHRPYFLLNDANIKKIVFVACVSPILVAAVLEWFLWLAAFLYCLSKAFKKADHWSQRLLATLLIVIFLIIRGVFLPVMIVTIPLPSRITRYFPDIVVYALQEFAFYAFAVLLTVPWLVVVYQIIVHPIGRKKQVRYPLTEHNAPKVVVVMPVYKEPPDSLWTALNSVVAGDYPPECIHVFLSFDGEDIDELYLRTIDRLGIPVTMKDFPKSIDVAYNGARVTISRFRHGGKRHCQKATYMLIDKIYKRYLSVKDNLFILFIDSDCILDPVCIQNFMYEMELKPGIDQNMLAMTGVITSCSEKTSLITLLQDMEYVHGQLYERSVESGLGAVTCLPGALTILRFSAFRNMAKYYFSDKAENCEDLFDYGKTHLGEDRWL…
1149	Phialophora__europaea__CBS__101466	1149	PF00063	PF00173	PF03142	PF08766			NCBI	gi|568123480|gb|ETN46065.1| hypothetical protein [Phialophora europaea CBS 101466]	ETN46065.1	568123480	HMPREF1541_00249	hypothetical protein	PHEU_9888	cd00124,cd04190	smart00242	pfam00063,pfam00173,pfam03142,pfam08766,pfam13632	YES	1882	Cyphellophora europaea CBS 101466 (Phialophora europaea CBS 101466)	1220924	Eukaryota; Fungi; Dikarya; Ascomycota; Pezizomycotina; Eurotiomycetes; Chaetothyriomycetidae; Chaetothyriales; Cyphellophoraceae; Cyphellophora.	1360:1579:3.68158e-70	220	RPGNRGKRDSQMVIMRFLNRVHYNLPMNPLELEMHHQIRNIIGVNPTFYEFMLQIDADTVVAPDSATRMLSSFLHDTRIIAVCGETELSNSKSSIITMIQVYEYYISHNLTKAFESLFGSVTCLPGCFSMYRIRAAETGKPLFVSKEIVQDYSEIRVDTLHMKNLLHLGEDRYLTTLLLKHHPKFKTKYIFTAHAWTIAPDSWTVFMSQRRRWINSTVHN	1220:1728:0	509	CSVIGFKFLAALQFSRKTVPENLDKFIICQVPAYTEDEDSLRRAIDSAARMKYDDKRKLLIIVCDGMIIGQGNDRPTPRIVLDILGVSETVDPEPLSFESLGEGLKQHNMGKVYSGLYEVQGHIVPFMVVVKVGKPSEVSRPGNRGKRDSQMVIMRFLNRVHYNLPMNPLELEMHHQIRNIIGVNPTFYEFMLQIDADTVVAPDSATRMLSSFLHDTRIIAVCGETELSNSKSSIITMIQVYEYYISHNLTKAFESLFGSVTCLPGCFSMYRIRAAETGKPLFVSKEIVQDYSEIRVDTLHMKNLLHLGEDRYLTTLLLKHHPKFKTKYIFTAHAWTIAPDSWTVFMSQRRRWINSTVHNLMELIPLQQLCGFCCFSMRFIVFLDLLSTIIAPVAVAYI…	1459:1572	114	QVYEYYISHNLTKAFESLFGSVTCLPGCFSMYRIRAAETGKPLFVSKEIVQDYSEIRVDTLHMKNLLHLGEDRYLTTLLLKHHPKFKTKYIFTAHAWTIAPDSWTVFMSQRRRW	MAASHLSMNLPASQPAHAQPNLPALPPHLQSDTHLTAHLASRFHVSLPTAKLSSQALICLNTYTSASRGPNGGKDGSAAAEAEDLARRAWTRLGTRGEDQSVIFFGESGSGKTTIRSHLLSSFLGLSSTPLSNKLSLAAYVFDTLTTTKSQTTQTASKAGLFYELQYDGSSTNPLLIGGKLLDHRLERSRVTSVPTGERSFHVLYYLLAGTSAAEKSHLGLDQSAGVRTGGPGLHRSASTAQKRWRYLGHPTQLKVGVNDTEGFQHFKTALRKLEFPRSDIAEICQVLAAILHIGQLEFGVGQATTTAAEESGGYSHEGGESVTVVRNTETLGLVAAFLGLSAQELEESLRYKTKTIHRERVTVMLDPKGARDSADELARTLYALLVAYIIESINQRTC…
1150	Phialophora__europaea__CBS__101466	1150	PF00063	PF00173	PF03142	PF08766			NCBI	gi|568123481|gb|ETN46066.1| hypothetical protein [Phialophora europaea CBS 101466]	ETN46066.1	568123481	HMPREF1541_00250	hypothetical protein	PHEU_9889	cd00124,cd04190	smart00242	pfam00063,pfam00173,pfam03142,pfam08766,pfam13632	YES	1761	Cyphellophora europaea CBS 101466 (Phialophora europaea CBS 101466)	1220924	Eukaryota; Fungi; Dikarya; Ascomycota; Pezizomycotina; Eurotiomycetes; Chaetothyriomycetidae; Chaetothyriales; Cyphellophoraceae; Cyphellophora.	1051:1385:9.78298e-74	335	ICQVPAYTEGEDHLRKSLDSLTALQYDNKRKLIFVVCDGMIVGGGNDRPTPKIVLDILGVDPKIDPPALPFRSIGNGNEQLNYGKVYSGLYEYEGNVVPYIVVVKVGKESEQTKSKPGNRGKRDSQILLLQFLNRVHHRSPMSPLELEMFHQINNIIGVDPELYEYLLMVDADTMVKEDSLNRLVASCANNTRIAGICGETSLENEDRSWWTMIQVYEYYISHHLAKAFESLFGSVTCLPGCFCMYRLRTADKGRPLIISDKVVGEYSDCEVDTLHKKNLLSLGEDRYLTTLMMKHFPGMSYKFVPDAYAQTAAPESWSVLLSQRRRWINSTIHN	1024:1532:0	509	CTVIGAKFLAALQFGSKRRPAPQDKFVICQVPAYTEGEDHLRKSLDSLTALQYDNKRKLIFVVCDGMIVGGGNDRPTPKIVLDILGVDPKIDPPALPFRSIGNGNEQLNYGKVYSGLYEYEGNVVPYIVVVKVGKESEQTKSKPGNRGKRDSQILLLQFLNRVHHRSPMSPLELEMFHQINNIIGVDPELYEYLLMVDADTMVKEDSLNRLVASCANNTRIAGICGETSLENEDRSWWTMIQVYEYYISHHLAKAFESLFGSVTCLPGCFCMYRLRTADKGRPLIISDKVVGEYSDCEVDTLHKKNLLSLGEDRYLTTLMMKHFPGMSYKFVPDAYAQTAAPESWSVLLSQRRRWINSTIHNLAELVWIKELCGFCCFSMRFVVFIDLFGTIVLPATCV…	1265:1378	114	QVYEYYISHHLAKAFESLFGSVTCLPGCFCMYRLRTADKGRPLIISDKVVGEYSDCEVDTLHKKNLLSLGEDRYLTTLMMKHFPGMSYKFVPDAYAQTAAPESWSVLLSQRRRW	MANRYSTYSNTSSAVGGPRTAPQHSTQVSTTTLLNSLHAIYTSGQTYQLDVSTSLSVNTWLTAINPDAQGRTGGTVDVEIASRAWEHARRRAEDACIILGSLHPSTPSLLTSFLQLVPLETPSITFTALNALRPFLHCITPQNASTGRHSSLAVSYNVTLVGKVNSVSLALSTSGIDVGKGLTNIPAEQGYRAFDVFYYLLSSASTPAEREFLGLKHASKYTLLSKSGTYDPPSYLPTADDAAAAEDMRSALKAIGIRGAAFRGLLSSLAGLLKLGETTGFLLDSDALEEICEDVGGLIGLEPEVLSQSCNTKDREVFIAGMYEALVDWVLSKANEAIAQELRAGAGTPDSASQPGDEVSLTVIEIPGEALGKAVAFRNIFDDTTGINSEMKDDGVEIV…
451	Capronia__coronata__CBS__617.96	451	PF08407	PF01644					NCBI	gi|628233217|gb|XP_007722355.1| chitin synthase 2 [Capronia coronata CBS 617.96]	XP_007722355.1	628233217	A1O1_03259	chitin synthase 2	CACO_3243	cd04190		pfam01644,pfam03142,pfam08407,pfam12868	YES	884	Capronia coronata CBS 617.96	1182541	Eukaryota; Fungi; Dikarya; Ascomycota; Pezizomycotina; Eurotiomycetes; Chaetothyriomycetidae; Chaetothyriales; Herpotrichiellaceae; Capronia.	221:540:7.98917e-105	320	IVVTMYNEDEFLFARTMIGVFKNIEFMCNRNSSKTWGKEAWKKIVVCIVSDGRAKINPRTRAVLAGLGVYQDGIAKQQVNGKDVTAHIYEYTTQVGLELKGTQVSLKPRSATPVQLLFCLKEKNQKKINSHRWFFQAFGRVLDPNICVLIDAGTKPGRDSIYQLWKAFDLEPMCGGACGEIKVMLDHGKKLYNPLVATQNFEYKMSNILDKPLESAFGFISVLPGAFSAYRYVALQNDKNGEGPLEKYFKGETMHADAGVFTANMYLAEDRILCFELVSKRNCRWILQYVKSATGETDVPDKIPEFVLQRRRWLNGSFFA	366:535:4.62944e-17	170	ICVLIDAGTKPGRDSIYQLWKAFDLEPMCGGACGEIKVMLDHGKKLYNPLVATQNFEYKMSNILDKPLESAFGFISVLPGAFSAYRYVALQNDKNGEGPLEKYFKGETMHADAGVFTANMYLAEDRILCFELVSKRNCRWILQYVKSATGETDVPDKIPEFVLQRRRWLN	419:533	115	QNFEYKMSNILDKPLESAFGFISVLPGAFSAYRYVALQNDKNGEGPLEKYFKGETMHADAGVFTANMYLAEDRILCFELVSKRNCRWILQYVKSATGETDVPDKIPEFVLQRRRW	MQPDEAYARQPLHLPMPTASDDRLAMQPTYSVENVNNSQAYGQQYEQQLPAGGDVGYGRSDYIVSPEEHHDAYYNQPYSPHPQADYALEPYPTNPDSYRPESDNVPILHPDSAYGPDPHTLPGVDYEDYGDETPQYTPPPGPIRRWKTVKEVQLFNGNLVLDCPVPPKLLANVPHAQPPERDEFTHMRYSAATCDPSEFYDERFTLRQRLFAKPRQTELFIVVTMYNEDEFLFARTMIGVFKNIEFMCNRNSSKTWGKEAWKKIVVCIVSDGRAKINPRTRAVLAGLGVYQDGIAKQQVNGKDVTAHIYEYTTQVGLELKGTQVSLKPRSATPVQLLFCLKEKNQKKINSHRWFFQAFGRVLDPNICVLIDAGTKPGRDSIYQLWKAFDLEPMCGGACG…
452	Capronia__coronata__CBS__617.96	452	PF08407	PF01644					NCBI	gi|628239910|gb|XP_007723409.1| chitin synthase 1 [Capronia coronata CBS 617.96]	XP_007723409.1	628239910	A1O1_04325	chitin synthase 1	CACO_4297	cd04190		pfam01644,pfam03142,pfam08407,pfam15449,pfam15453	YES	1129	Capronia coronata CBS 617.96	1182541	Eukaryota; Fungi; Dikarya; Ascomycota; Pezizomycotina; Eurotiomycetes; Chaetothyriomycetidae; Chaetothyriales; Herpotrichiellaceae; Capronia.	403:723:1.07967e-95	321	ICVTMYNEGEIEFTRTMHGVMRNIAHFCSRTKSRTWGKDGWQKIVVCVIADGRQKVHPRTLNALAAMGVYQDGIAKNMVNQKEVTAHVYEYTTQVSLDEGLKFKGAEKGIVPCQMIFCLKEQNKKKLNSHRWFFNAFGRALLPNVCILLDVGTKPDSKALYHLWKAFDQDSNVAGAAGEIKADKGRGWMGLLNPLVASQNFEYKMSNILDKPLESVFGYITVLPGALSAYRYHALQNDPSGHGPLSQYFKGETLHGRDADVFTANMYLAEDRILCWELVAKRGEQWVLKFVKSAYGETDVPDAVPEFISQRRRWLNGAFFA	548:787:3.05179e-19	240	CILLDVGTKPDSKALYHLWKAFDQDSNVAGAAGEIKADKGRGWMGLLNPLVASQNFEYKMSNILDKPLESVFGYITVLPGALSAYRYHALQNDPSGHGPLSQYFKGETLHGRDADVFTANMYLAEDRILCWELVAKRGEQWVLKFVKSAYGETDVPDAVPEFISQRRRWLNGAFFAAVYSLVHFKQIWRTDHTLTRKILLHIEFVYQFISLLFTFFSLANFYLTFYFIAGSLADPQNDPF	601:716	116	QNFEYKMSNILDKPLESVFGYITVLPGALSAYRYHALQNDPSGHGPLSQYFKGETLHGRDADVFTANMYLAEDRILCWELVAKRGEQWVLKFVKSAYGETDVPDAVPEFISQRRRW	MDGPHSPTRGRPGYTDGPPSYVTTPTAEDDSMSLPGNHSSLRLLPLGQDEYRSSYVKAPSPNGNAPPKRKPVPGPRSPKVSHVTWSDSPSESPARGSPAKSPVSSLIAEAEESLNRSRETLAFVGRAPTLKATVTLRKSPKTDRSRSYRLPASSRVSPDRYHRPAASTAFSSRSGSSLGRAPSIPPSTINPRSPIRPTTPSRGSTDWTRPPPSSVTYEPPDINGSPRPGTPSSQYGGSPRRPLPPAPLFSAKPTAAETTIPIPDPETENDVFVDGYPVVPDHDPRASLKSAHSYMTESTFTEDDDITNEKLNFYGPAPEGRQDRRGLREAQVTKKEVRLINGELILECKIPTILHSFLPRRDEREFTHMRYTAVTCDPDDFVVKGYKLRQNIGPTMRET…
453	Capronia__coronata__CBS__617.96	453	PF00173	PF03142					NCBI	gi|628247192|gb|XP_007724578.1| chitin synthase 4 [Capronia coronata CBS 617.96]	XP_007724578.1	628247192	A1O1_05502	chitin synthase 4	CACO_5466	cd04190		pfam03142,pfam13632	YES	1214	Capronia coronata CBS 617.96	1182541	Eukaryota; Fungi; Dikarya; Ascomycota; Pezizomycotina; Eurotiomycetes; Chaetothyriomycetidae; Chaetothyriales; Herpotrichiellaceae; Capronia.	684:1032:9.1337e-101	349	CLVTAYSEGEDGIRTTLDSIATTDYPNSHKAILVICDGLIKGKGETQTTPDIVLGMMGDFVVLPEDVQAFSYVAVSSGSKRHNMAKVYAGFYDYGPKTTIDPTKQQRVPMMMVVKCGTPDEATKSKPGNRGKRDSQIILMSFLQKVMFDERMTELEYEMFNGLWKVTGMSPDFYEMVLMVDADTKVFPDSLTHMVSAMVKDPEVMGLCGETKIANKNASWVSRIQVFEYFISHHLSKSFESVFGGVTCLPGCFSMYRIKSPKGGQNYWVPILANPDIVEHYSENVVDTLHKKNLLLLGEDRYLSTLMLKTFPKRKQIFVPQAVCKTTVPDEFKVLLSQRRRWINSTVHN	656:1181:0	526	PVGFIHENVVPQPPPEWQPFGYPLAHVICLVTAYSEGEDGIRTTLDSIATTDYPNSHKAILVICDGLIKGKGETQTTPDIVLGMMGDFVVLPEDVQAFSYVAVSSGSKRHNMAKVYAGFYDYGPKTTIDPTKQQRVPMMMVVKCGTPDEATKSKPGNRGKRDSQIILMSFLQKVMFDERMTELEYEMFNGLWKVTGMSPDFYEMVLMVDADTKVFPDSLTHMVSAMVKDPEVMGLCGETKIANKNASWVSRIQVFEYFISHHLSKSFESVFGGVTCLPGCFSMYRIKSPKGGQNYWVPILANPDIVEHYSENVVDTLHKKNLLLLGEDRYLSTLMLKTFPKRKQIFVPQAVCKTTVPDEFKVLLSQRRRWINSTVHNLMELVLVRDLCGTFCFSMQFVV…	908:1025	118	QVFEYFISHHLSKSFESVFGGVTCLPGCFSMYRIKSPKGGQNYWVPILANPDIVEHYSENVVDTLHKKNLLLLGEDRYLSTLMLKTFPKRKQIFVPQAVCKTTVPDEFKVLLSQRRRW	MEEPRRPRPATSPTRDKSYSPYRSSPSRRFRDVETGYNPVRDTAYSAQRSGTDPYPPSPSSRAADWEPIMSNPMTQSELGRKKSLIRPERNRIDRDHPNYYYRKHAQNMEVFPSTTGNDPVVEDLAEGRTVSSGSTQHDTAIDDEFVGDPQKAQAPRTLEPVGKKRPGRRLARKDTQPLGEEEKKRQKELDRIKPPSVWNIYCAIITFWVPDCILQCFGMPAKAQRRAWREKIGLISLILLVAAFVGFLTFGFTAAVCPAPGLRLKINHVDRGYMIFHGGAYNLDGSMHPAALGVPLDTNVLYDLPHKYGGQDGSFMFQKVNGACKDLITLAEGSDVPTNADGDLAWYFPCTAFNQDGSSPVNLTTPYYLGYACHTTAKARTSFYDLRRAGDVYFTWDD…
454	Capronia__coronata__CBS__617.96	454	PF03142						NCBI	gi|628256613|gb|XP_007725953.1| chitin synthase [Capronia coronata CBS 617.96]	XP_007725953.1	628256613	A1O1_06886	chitin synthase	CACO_6841	cd04190,cd06439		pfam13632,pfam13641	YES	811	Capronia coronata CBS 617.96	1182541	Eukaryota; Fungi; Dikarya; Ascomycota; Pezizomycotina; Eurotiomycetes; Chaetothyriomycetidae; Chaetothyriales; Herpotrichiellaceae; Capronia.	229:418:1.61158e-27	190	GGKRHCQKATFLLIDKIYKRYLQRKDDLFILFIDSDCVLDPVCIQNFMYDMELKPGAKRNMLAMTGIITSCTKKNSFLTLMQDMEYVHGQLFERSVESGCGAVTCLPGALTLLRFSAFRNMAKFYFSDRAEECEDLFDYAKTHLGEDRWLTHLFMLGAKERYQIQLSTSAFCKTEAVQTFRSLLKQRRRW	NO	NO	NO	310:418	109	QDMEYVHGQLFERSVESGCGAVTCLPGALTLLRFSAFRNMAKFYFSDRAEECEDLFDYAKTHLGEDRWLTHLFMLGAKERYQIQLSTSAFCKTEAVQTFRSLLKQRRRW	MSTQRYETGPWSTPDIVCAAVIGPLIAAAFLESVLWVAAFCYCLVKAYQKADHVSSKILAGFLTVVFVVLRGIFLPVMLVTLPLPSRIVQYFPEELVAVLQKFAFYSFAAILIVPWLFCVYRIVIIPLGRKKLVKYTLDERIAPKVVVVMPVYKEPPESLWAALNSVVHCDYPAACIHVFLSFDGDGIDELYLKTLDRLGIPVTLKDFPKSIDVAFHGARVTVSRFPHGGKRHCQKATFLLIDKIYKRYLQRKDDLFILFIDSDCVLDPVCIQNFMYDMELKPGAKRNMLAMTGIITSCTKKNSFLTLMQDMEYVHGQLFERSVESGCGAVTCLPGALTLLRFSAFRNMAKFYFSDRAEECEDLFDYAKTHLGEDRWLTHLFMLGAKERYQIQLSTSAF…
455	Capronia__coronata__CBS__617.96	455	PF00063	PF00173	PF00173	PF03142	PF08766		NCBI	gi|628267206|gb|XP_007726935.1| chitin synthase [Capronia coronata CBS 617.96]	XP_007726935.1	628267206	A1O1_07879	chitin synthase	CACO_7823	cd00124,cd04190	smart00242	pfam00063,pfam00173,pfam00173,pfam03142,pfam08766,pfam13632	YES	1764	Capronia coronata CBS 617.96	1182541	Eukaryota; Fungi; Dikarya; Ascomycota; Pezizomycotina; Eurotiomycetes; Chaetothyriomycetidae; Chaetothyriales; Herpotrichiellaceae; Capronia.	1061:1395:1.08913e-74	335	ICQVPAYTEGEDHLRKSLDSLTALQYDNKRKLICVICDGMIVGGGNDRPTPKIVLDVLGVDPKIDPPALPFRSVGNGSEQLNYGKVYSGLYEYEGNVVPYIVIVKVGKESEQSKSKPGNRGKRDSQILLMQFLNRVHHRSPMSPLELEMFHQINNIIGVDPELYEYLFMVDADTNVKEDSLNRLVAACANDAKIAGICGETSLENEERSWWTMIQVYEYYISHHLAKAFESLFGSVTCLPGCFCMYRLRTADKGRPLIISDKVIREYADCDVDTLHKKNLLSLGEDRYLTTLMTKHFPAMSYKFIPDACALTAAPETWSVLLSQRRRWINSTIHN	1034:1542:0	509	CAVILTKFLSALQLGSKRRPAPQDKFVICQVPAYTEGEDHLRKSLDSLTALQYDNKRKLICVICDGMIVGGGNDRPTPKIVLDVLGVDPKIDPPALPFRSVGNGSEQLNYGKVYSGLYEYEGNVVPYIVIVKVGKESEQSKSKPGNRGKRDSQILLMQFLNRVHHRSPMSPLELEMFHQINNIIGVDPELYEYLFMVDADTNVKEDSLNRLVAACANDAKIAGICGETSLENEERSWWTMIQVYEYYISHHLAKAFESLFGSVTCLPGCFCMYRLRTADKGRPLIISDKVIREYADCDVDTLHKKNLLSLGEDRYLTTLMTKHFPAMSYKFIPDACALTAAPETWSVLLSQRRRWINSTIHNLAELVLLKDLCGFCCFSMRFVVFIDLFGTIILPATCC…	1275:1388	114	QVYEYYISHHLAKAFESLFGSVTCLPGCFCMYRLRTADKGRPLIISDKVIREYADCDVDTLHKKNLLSLGEDRYLTTLMTKHFPAMSYKFIPDACALTAAPETWSVLLSQRRRW	MAHRYSTYSTNSSQLGAVRSAAQQPTQVSTTTLLNALHTVYASGQTYQLDASTSIATNTWLTAVNPDAQGRVGGTVDADIASRAWEHARRRAEDACVILASLHPSTPSVFQAFLQVIPLPTPPIVYTALSALRPFLSCVTPINPTTFLHSSFSAKYTVTLSGTVTGLSLALSESGIDVEKGLSKIPSEHGYRAFDVFYYLLTSASTPAEREFLSLQPPSKYALLNRSGTYEPPSYLPAADDVAAAEDFRSALKSIGIKGATFRGLLSSLAGLLKLGETVGFLVDSDVLEDVCEDVGALIGLEPEVLLNKCTTDDREVLIAGMYEALVDWVISKANEAIATELRTGALTPDSSTQSGDEVSLTIIEIPGETLGKAVTLRNVFDDTFGINAEMKDDGIEVV…
456	Capronia__coronata__CBS__617.96	456	PF00063	PF00173	PF03142	PF08766			NCBI	gi|628267211|gb|XP_007726936.1| chitin synthase [Capronia coronata CBS 617.96]	XP_007726936.1	628267211	A1O1_07880	chitin synthase	CACO_7824	cd00124,cd04190	smart00242	pfam00063,pfam00173,pfam03142,pfam08766,pfam13632	YES	1877	Capronia coronata CBS 617.96	1182541	Eukaryota; Fungi; Dikarya; Ascomycota; Pezizomycotina; Eurotiomycetes; Chaetothyriomycetidae; Chaetothyriales; Herpotrichiellaceae; Capronia.	1353:1572:5.2696e-67	220	RPGNRGKRDSQMVIMRFLHRVHYNMPMSPLELEMHHQIRNIIGVNPTFYEFMLQIDADTVVAPDSANRMVSAFLRDTRLIGVCGETSLSNAKSSFITMIQVYEYYISHNLTKAFESLFGSVTCLPGCFTMYRIRTAETGKPLFVSKEIIQDYSEIRVDTLHMKNLLHLGEDRYLTTLLLKHHSKYKTKYIFHAHAWTIAPDSWTVFMSQRRRWINSTVHN	1213:1721:0	509	CSVIGFKFFAALQFGGKNVPENLDKFVICQVPAYTEDEDSLRRAIDSAARMRYDDKRKLLIVVCDGMIIGQGNDRPTPRIVLDILGVSETVDPEPLSFESLGEGMKQHNMGKVYSGLYEVQGHIVPFMVVVKVGKPSEVSRPGNRGKRDSQMVIMRFLHRVHYNMPMSPLELEMHHQIRNIIGVNPTFYEFMLQIDADTVVAPDSANRMVSAFLRDTRLIGVCGETSLSNAKSSFITMIQVYEYYISHNLTKAFESLFGSVTCLPGCFTMYRIRTAETGKPLFVSKEIIQDYSEIRVDTLHMKNLLHLGEDRYLTTLLLKHHSKYKTKYIFHAHAWTIAPDSWTVFMSQRRRWINSTVHNLIELIPLQQLCGFCCFSMRFVVFLDLLSTIVAPVTVAYI…	1452:1565	114	QVYEYYISHNLTKAFESLFGSVTCLPGCFTMYRIRTAETGKPLFVSKEIIQDYSEIRVDTLHMKNLLHLGEDRYLTTLLLKHHSKYKTKYIFHAHAWTIAPDSWTVFMSQRRRW	MASRGNAPAHSQASLPALPAHLQSDTHLTAHLASRFHVSLPTARLSSQGLICLNTFTSSSRGPNGDKEGSAMGEAEDLARRAWTRLGNRAEDQAVVFFGESGSGKTTVRSHLLSSFLSFSSTPLSSKLSLAAFVFDTLTTTKTTTTQTASKAGLFYELQYDASSTMPILIGGKLLDHRLERSRISHVPTGERSFHVLYYLLAGTSAAEKSHLGLNGQVNVSTGGTGLGRSASVAQKRWRYLGHPTQMKVGINDAEGFQHFKNALRKLEFPRTEIAEICQVLAAILHIGQLEFGTGQATLTAAEESGGYSHEGGETVTVVKNRDTLAIVAAFLGLSLPDLEESLRYKTKTIHRERVTVMLDTKGARENADELATTLYSLLVTYIIESINQKICAAENSVA…
457	Capronia__coronata__CBS__617.96	457	PF08407	PF01644	PF03142				NCBI	gi|628219118|gb|XP_007720057.1| chitin synthase 3 [Capronia coronata CBS 617.96]	XP_007720057.1	628219118	A1O1_00952	chitin synthase 3	CACO_945	cd04190		pfam01644,pfam03142,pfam08407	YES	900	Capronia coronata CBS 617.96	1182541	Eukaryota; Fungi; Dikarya; Ascomycota; Pezizomycotina; Eurotiomycetes; Chaetothyriomycetidae; Chaetothyriales; Herpotrichiellaceae; Capronia.	211:543:1.02468e-92	333	IAITYYNEDKVLTARTLHGVMQNIRDIVNLKKSEFWNKGGPAWQKIVVCLVFDGIDPCDKNTLDLLATVGVYQDGVMKKDVDGKETVAHIFEYTTQLSVTANQQLIRPNDNDATSLPPVQMIFCLKQKNSKKINSHRWLFNGFGRILNPEVCILLDAGTKPGSKSLMALWQAFYNDKDLGGACGEIHAMLGPGGVFGRKLLNPLVAAQNFEYKISNILDKPLESSFGYVSVLPGAFSAYRFRAIMGRPLEQYFHGDHTLSKRLGKKGIEGMNIFKKNMFLAEDRILCFELVAKAGSKWHLTYVKASKAETDVPEGAPEFIGQRRRWLNGSFAA	349:765:7.70987e-22	417	LFNGFGRILNPEVCILLDAGTKPGSKSLMALWQAFYNDKDLGGACGEIHAMLGPGGVFGRKLLNPLVAAQNFEYKISNILDKPLESSFGYVSVLPGAFSAYRFRAIMGRPLEQYFHGDHTLSKRLGKKGIEGMNIFKKNMFLAEDRILCFELVAKAGSKWHLTYVKASKAETDVPEGAPEFIGQRRRWLNGSFAASIYSLMHFSRMYKSGHNIIRMFFLHIQMVYNIVSVILSWFSLASFWLTTKVMMDLVGQPSSSNNNSAFPFGNTATPIVNTILEYLYLAFLLLQFILALGNRPKGSKVAYIISFCLFGLIQLYVIVLSMYLVVRAFTSKDGTDIVTNEGANEFVKSFFASTGPGIVIIALAATFGLYFVASFLYMDPWHMFTSFIQYLLLMPSFI…	418:536	119	QNFEYKISNILDKPLESSFGYVSVLPGAFSAYRFRAIMGRPLEQYFHGDHTLSKRLGKKGIEGMNIFKKNMFLAEDRILCFELVAKAGSKWHLTYVKASKAETDVPEGAPEFIGQRRRW	MANPYPGHQLNDIPPMNVYRPPAHRSEDEAEHSLLHPTATYQSQYDDPHSRPLTPGQESVYTLNESYVGGDASKVPVTTYNPQHTQPYGPGYGLSNAQAGFPPAGPPDPIDRTDSTEAWRERQAPGFGTIKRYATRKVKLVQGSVLSIDYPVPSAIQNAIQSKYRNDLEGGSEEFTHMRYTAATCDPDDFTLKNGYNLRPAMYNRHTELLIAITYYNEDKVLTARTLHGVMQNIRDIVNLKKSEFWNKGGPAWQKIVVCLVFDGIDPCDKNTLDLLATVGVYQDGVMKKDVDGKETVAHIFEYTTQLSVTANQQLIRPNDNDATSLPPVQMIFCLKQKNSKKINSHRWLFNGFGRILNPEVCILLDAGTKPGSKSLMALWQAFYNDKDLGGACGEIHAM…
458	Capronia__epimyces__CBS__606.96	458	PF08407	PF01644					NCBI	gi|590017631|gb|EXJ92831.1| chitin synthase 1 [Capronia epimyces CBS 606.96]	EXJ92831.1	590017631	A1O3_01385	chitin synthase 1	CAEP_10041	cd04190		pfam01644,pfam03142,pfam08407,pfam15449,pfam15479	YES	1131	Capronia epimyces CBS 606.96	1182542	Eukaryota; Fungi; Dikarya; Ascomycota; Pezizomycotina; Eurotiomycetes; Chaetothyriomycetidae; Chaetothyriales; Herpotrichiellaceae; Capronia.	402:722:2.05568e-92	321	ICVTMYNEGEIEFTRTMHGVMRNIAHFCSRTKSRTWGKDGWQKIVVCVIADGRQKVHPRTLNALAAMGVYQDGIAKNVVNQKEVTAHVYEYTTQVSLDETLKFKGAEKGIVPCQMIFCLKEKNKKKLNSHRWFFNAFGRALIPNVCILLDVGTKPDSKALYHLWKAFDQDSNVAGAAGEIKADKGKGWMGLLNPLVASQNFEYKMSNILDKPLESVFGYITVLPGALSAYRYHALQNDPSGHGPLSQYFKGETLHGRDADVFTANMYLAEDRILCWELVAKRGEQWVLKFVKSAYGETDVPDAVPEFISQRRRWLNGAFFA	547:786:6.84358e-19	240	CILLDVGTKPDSKALYHLWKAFDQDSNVAGAAGEIKADKGKGWMGLLNPLVASQNFEYKMSNILDKPLESVFGYITVLPGALSAYRYHALQNDPSGHGPLSQYFKGETLHGRDADVFTANMYLAEDRILCWELVAKRGEQWVLKFVKSAYGETDVPDAVPEFISQRRRWLNGAFFAAVYSLVHFKQIWRTDHSLTRKILLHIEFVYQFVSLLFTFFSLANFYLTFYFVAGSLADPKIDPF	600:715	116	QNFEYKMSNILDKPLESVFGYITVLPGALSAYRYHALQNDPSGHGPLSQYFKGETLHGRDADVFTANMYLAEDRILCWELVAKRGEQWVLKFVKSAYGETDVPDAVPEFISQRRRW	MDGPPSPTRAPPSYGDGPPSYVNTPPTEDDSMGLHGNNSSLRLLPQGPDEYRSYVKAPNSPKQVNESSSPKRKPVPGPKVSHVTWNDSPTESAARGSRVSSPVSSLIAEAEESLNRSRETLTFVGRAPTLKATVTLRKSPKTDQSHSYRVPSLNRASPDRYHRPAASTYSSRPGSSLGRAPSIPPSTARPLSPIRPSTPSRISTDWTRPPASNVVYEPPDINGSPRPGTPSSQYGGSPRRPLPPAPLFSAKGDVAETRIPIHEPDSENDVFVDGYSVVPDNDPRASLKSAHSYMTDSTFTEDDDITNEKFNHYGPAPEGRQDRRGLRDAQKTTKEVRLINGELILECKIPTILHSFLPRRDEREFTHMRYTAVTCDPDDFVMKGYKLRQNIGPTMRETE…
459	Capronia__epimyces__CBS__606.96	459	PF00173	PF03142					NCBI	gi|590002708|gb|EXJ77925.1| chitin synthase 4 [Capronia epimyces CBS 606.96]	EXJ77925.1	590002708	A1O3_09084	chitin synthase 4	CAEP_1101	cd04190		pfam03142,pfam13632	YES	1211	Capronia epimyces CBS 606.96	1182542	Eukaryota; Fungi; Dikarya; Ascomycota; Pezizomycotina; Eurotiomycetes; Chaetothyriomycetidae; Chaetothyriales; Herpotrichiellaceae; Capronia.	679:1027:1.69663e-99	349	CLVTAYSEGEDGIRTTLDSIATTDYPNSHKAILVVCDGMIKGKGETQSTPDIVLGMMGDFVILPEDVEAFSYVAVSSGAKRHNMAKVYAGFYDYGPKSRIDPTKQQRVPMMLVVKCGTPDEAINSKPGNRGKRDSQIILMSFLQKVMFDERMTELEYEMFNGLWKVTGMSPDFYEMVLMVDADTKVFPDSLTHMVSAMVQDPEVMGLCGETKIANKNASWVSRIQVFEYFISHHLSKSFESVFGGVTCLPGCFCMYRIKSPKGGQNYWVPILANPDIVEHYSENVVDTLHKKNLLLLGEDRYLSTLMLKTFPKRKQVFVPQAVCKTTVPDEFKVLLSQRRRWINSTVHN	651:1176:0	526	PVGFIHENVVPQPPPEWQPFGYPLAHVICLVTAYSEGEDGIRTTLDSIATTDYPNSHKAILVVCDGMIKGKGETQSTPDIVLGMMGDFVILPEDVEAFSYVAVSSGAKRHNMAKVYAGFYDYGPKSRIDPTKQQRVPMMLVVKCGTPDEAINSKPGNRGKRDSQIILMSFLQKVMFDERMTELEYEMFNGLWKVTGMSPDFYEMVLMVDADTKVFPDSLTHMVSAMVQDPEVMGLCGETKIANKNASWVSRIQVFEYFISHHLSKSFESVFGGVTCLPGCFCMYRIKSPKGGQNYWVPILANPDIVEHYSENVVDTLHKKNLLLLGEDRYLSTLMLKTFPKRKQVFVPQAVCKTTVPDEFKVLLSQRRRWINSTVHNLMELVLVRDLCGTFCFSMQFVV…	903:1020	118	QVFEYFISHHLSKSFESVFGGVTCLPGCFCMYRIKSPKGGQNYWVPILANPDIVEHYSENVVDTLHKKNLLLLGEDRYLSTLMLKTFPKRKQVFVPQAVCKTTVPDEFKVLLSQRRRW	MAEPRRPRPTTSPTRDKSHSPYRNSPSRRLRDIETGYNPIRGADPYPPSPGSKTADWEPIMSNPMTQSELGRKKSLIRPERNRIDRDHPNYYYRKHAQNMEVLPSTTGNDPVVEELAEARTVSSESAHLDTVVDHETGSHPLKARRPGKLEPVGKKRHPRKLVRKDTRNLTEEEKKRQKELEQMKPPSVWNIYCAIITFWAPDCILQCFGMPARAQRRAWREKVGLISIILLIAAFVGFLTFGFTQAVCPAPGLRLKINHVDRGYMIFHGGAYNLDGSMHPAALGVPLDSNVLYDLPHKYGGQDGSFMFQKVNGACKDLITLAEGSDVPTNADGDLAWYFPCTAFNQDGSSPVNLTTPYYLGYACHTTAKSRNTFYNLRRAGDVYFTWDDVKNKSRNLV…
460	Capronia__epimyces__CBS__606.96	460	PF03142						NCBI	gi|590001860|gb|EXJ77079.1| chitin synthase [Capronia epimyces CBS 606.96]	EXJ77079.1	590001860	A1O3_10237	chitin synthase	CAEP_255	cd04190,cd06421		pfam03142,pfam13632	YES	729	Capronia epimyces CBS 606.96	1182542	Eukaryota; Fungi; Dikarya; Ascomycota; Pezizomycotina; Eurotiomycetes; Chaetothyriomycetidae; Chaetothyriales; Herpotrichiellaceae; Capronia.	152:341:6.31459e-28	190	GGKRHCQKATFLLIDKIYKRYLQRKDDLFILFIDSDCILDPVCIQNFMYDMELKPGNKHNMLAMTGIITSCTKKNSFLTLMQDMEYVHGQLFERSVESGCGAVTCLPGALTLLRFSAFRNMAKFYFSDRAEECEDLFDYAKTHLGEDRWLTHLFMLGAKERYQIQLSTSAFCKTEAVQTFRSLLKQRRRW	180:471:4.29651e-21	292	FILFIDSDCILDPVCIQNFMYDMELKPGNKHNMLAMTGIITSCTKKNSFLTLMQDMEYVHGQLFERSVESGCGAVTCLPGALTLLRFSAFRNMAKFYFSDRAEECEDLFDYAKTHLGEDRWLTHLFMLGAKERYQIQLSTSAFCKTEAVQTFRSLLKQRRRWFLGFITNEVCMMTDARLWRKYPLLCLLRFMTVTIRTTALLFLVTVIAVATTSSRVERLPWEFMCISCGLNWLLMLYFAVKLHRWKAVLYPIMFMLNPFMNWVYMVYGVFTAGQRTWGGPRADAGAADAKV	233:341	109	QDMEYVHGQLFERSVESGCGAVTCLPGALTLLRFSAFRNMAKFYFSDRAEECEDLFDYAKTHLGEDRWLTHLFMLGAKERYQIQLSTSAFCKTEAVQTFRSLLKQRRRW	MLVTLPLPSRIVQYFPRELVAVLQKFAFYSFAAMLIVPWLFCVYRIVTIPLGRKKLVKYPLDERVAPKVVVVMPVYKEPAETLWAALNSVVQCDYPPACIHVFLSFDGDSIDELYLKTIDQLGIPITLKDFPKSIDVAFQGARVTVSRFPHGGKRHCQKATFLLIDKIYKRYLQRKDDLFILFIDSDCILDPVCIQNFMYDMELKPGNKHNMLAMTGIITSCTKKNSFLTLMQDMEYVHGQLFERSVESGCGAVTCLPGALTLLRFSAFRNMAKFYFSDRAEECEDLFDYAKTHLGEDRWLTHLFMLGAKERYQIQLSTSAFCKTEAVQTFRSLLKQRRRWFLGFITNEVCMMTDARLWRKYPLLCLLRFMTVTIRTTALLFLVTVIAVATTSSRVERL…
461	Capronia__epimyces__CBS__606.96	461	PF08407	PF01644					NCBI	gi|590013571|gb|EXJ88773.1| chitin synthase 2 [Capronia epimyces CBS 606.96]	EXJ88773.1	590013571	A1O3_01837	chitin synthase 2	CAEP_7253	cd04190		pfam01644,pfam03142,pfam08407,pfam12868	YES	936	Capronia epimyces CBS 606.96	1182542	Eukaryota; Fungi; Dikarya; Ascomycota; Pezizomycotina; Eurotiomycetes; Chaetothyriomycetidae; Chaetothyriales; Herpotrichiellaceae; Capronia.	265:584:3.30427e-105	320	IVVTMYNEDEFLFARTMIGVFKNIEFMCNRGSSKTWGKEAWKKIVVCIVSDGRAKINPRTRAVLAGLGVYQDGIAKQQVNGKDVTAHIYEYTTQVGLELKGTQVSLKPRSATPVQLLFCLKEKNQKKINSHRWFFQAFGRVLDPNICVLIDAGTKPGKDSIYQLWKAFDLEPMCGGACGEIKVMLDRGKKLYNPLVATQNFEYKMSNILDKPLESAFGFISVLPGAFSAYRYVALQNDKNGEGPLEKYFKGETMHADAGVFTANMYLAEDRILCFELVSKRNCRWILQYVKSATGETDVPDRIPEFVLQRRRWLNGSFFA	410:579:3.69452e-17	170	ICVLIDAGTKPGKDSIYQLWKAFDLEPMCGGACGEIKVMLDRGKKLYNPLVATQNFEYKMSNILDKPLESAFGFISVLPGAFSAYRYVALQNDKNGEGPLEKYFKGETMHADAGVFTANMYLAEDRILCFELVSKRNCRWILQYVKSATGETDVPDRIPEFVLQRRRWLN	463:577	115	QNFEYKMSNILDKPLESAFGFISVLPGAFSAYRYVALQNDKNGEGPLEKYFKGETMHADAGVFTANMYLAEDRILCFELVSKRNCRWILQYVKSATGETDVPDRIPEFVLQRRRW	MAYNRLGKFRLQSFSSPQRDGLYSPSAQPQYDSRSPSPGRPLQPYTHPDEAYARHPLHLQMPTASDDRLAMQPTYSVENVHSAQGYNQQYEQPHPAAGDMGYGRNDYIVSPEDHHDAYYTQSYSPHPQGDYALDPYPSNEEAYRPESDNVPILQPDSAYGPDPQTQPGMGYDDYPDEVHPTPSPAPIRRWKTVKEVQLFNGNLVLDCPVPPKLLASVPHAKPPERDEFTHMRYSAATCDPSDFYNERFTLRQRLFAKPRQTELFIVVTMYNEDEFLFARTMIGVFKNIEFMCNRGSSKTWGKEAWKKIVVCIVSDGRAKINPRTRAVLAGLGVYQDGIAKQQVNGKDVTAHIYEYTTQVGLELKGTQVSLKPRSATPVQLLFCLKEKNQKKINSHRWFF…
462	Capronia__epimyces__CBS__606.96	462	PF08407	PF01644	PF03142				NCBI	gi|590014706|gb|EXJ89908.1| chitin synthase 3 [Capronia epimyces CBS 606.96]	EXJ89908.1	590014706	A1O3_02975	chitin synthase 3	CAEP_8388	cd04190		pfam01644,pfam03142,pfam08407	YES	904	Capronia epimyces CBS 606.96	1182542	Eukaryota; Fungi; Dikarya; Ascomycota; Pezizomycotina; Eurotiomycetes; Chaetothyriomycetidae; Chaetothyriales; Herpotrichiellaceae; Capronia.	211:543:7.84108e-93	333	IAITYYNEDKVLTARTLHGVMQNIRDIVNLKKSEFWNKGGPAWQKIVVCLVFDGIDPCDKNTLDLLATVGVYQDGVMKKDVDGKETVAHIFEYTTQLSVTANQQLIRPNDNDATSLPPVQMIFCLKQKNSKKINSHRWLFNGFGRILNPEVCILLDAGTKPGPKSLLALWQAFFNDKDLGGACGEIHAMLGPGGVFGRKLLNPLVAAQNFEYKISNILDKPLESSFGYVSVLPGAFSAYRFRAIMGRPLEQYFHGDHTLSKRLGKKGIEGMNIFKKNMFLAEDRILCFELVAKAGSKWHLTYVKASKAETDVPEGAPEFIGQRRRWLNGSFAA	349:792:2.23034e-23	444	LFNGFGRILNPEVCILLDAGTKPGPKSLLALWQAFFNDKDLGGACGEIHAMLGPGGVFGRKLLNPLVAAQNFEYKISNILDKPLESSFGYVSVLPGAFSAYRFRAIMGRPLEQYFHGDHTLSKRLGKKGIEGMNIFKKNMFLAEDRILCFELVAKAGSKWHLTYVKASKAETDVPEGAPEFIGQRRRWLNGSFAASIYSLMHFSRMYKSGHNIIRMFFFHIQMIYNIVSVTLSWFSLASFWLTTKVMMDLVGQPSTSNNNSAFPFGNTATPIINTILQYLYMAFLLLQFILALGNRPKGSKVAYIISFCLFGLIQLYVIVLSMYLVVRAFTSKDGTDIVTNEGANEFVKSFFSSTGPGIVIIALAATFGLYFVASFLYMDPWHMFTSFAQYLIIMPSFI…	418:536	119	QNFEYKISNILDKPLESSFGYVSVLPGAFSAYRFRAIMGRPLEQYFHGDHTLSKRLGKKGIEGMNIFKKNMFLAEDRILCFELVAKAGSKWHLTYVKASKAETDVPEGAPEFIGQRRRW	MANQYPGHQLDDIPPTNVYRPPRRRSDDEAEHSLLHQTSAYQPQYDDPHSRPLTPGQESVYTLNESYVGGDPSKVPVTTYNPQYTQPYGSGYDSGNLQPGFPSSGPPDPIERANSTEAWKERQAPGFGTIKRYATRKVKLVQGSVLSIDYPVPSAIQNAIQPKYRNDLEGGSEEFTHMRYTAATCDPDDFTLKNGYNLRPAMYNRHTELLIAITYYNEDKVLTARTLHGVMQNIRDIVNLKKSEFWNKGGPAWQKIVVCLVFDGIDPCDKNTLDLLATVGVYQDGVMKKDVDGKETVAHIFEYTTQLSVTANQQLIRPNDNDATSLPPVQMIFCLKQKNSKKINSHRWLFNGFGRILNPEVCILLDAGTKPGPKSLLALWQAFFNDKDLGGACGEIHAM…
463	Capronia__epimyces__CBS__606.96	463	PF00063	PF00173	PF00173	PF03142	PF08766		NCBI	gi|590001701|gb|EXJ76920.1| chitin synthase [Capronia epimyces CBS 606.96]	EXJ76920.1	590001701	A1O3_10077	chitin synthase	CAEP_96	cd00124,cd04190	smart00242	pfam00063,pfam00173,pfam03142,pfam08766,pfam13632	YES	1764	Capronia epimyces CBS 606.96	1182542	Eukaryota; Fungi; Dikarya; Ascomycota; Pezizomycotina; Eurotiomycetes; Chaetothyriomycetidae; Chaetothyriales; Herpotrichiellaceae; Capronia.	1061:1395:2.22877e-76	335	ICQVPAYTEGEDHLRKSLDSLTALQYDNKRKLICVICDGMIVGGGNDRPTPKIVLDILGVDPKIDPPALPFRSVGNGNEQLNYGKVYSGLYEYEGNVVPYIVVVKVGKESEQSKSKPGNRGKRDSQILLLQFLNRVHHRSPMSPLELEMFHQINNIIGVDPELYEYLLMVDADTMVKEDSLNRLVAACANDAKIAGICGETSLENEERSWWTMIQVYEYYISHHLAKAFESLFGSVTCLPGCFCMYRLRTADKGRPLIISDKVIHEYSDCDVDTLHKKNLLSLGEDRYLTTLMTKHFPAMSYKFIPDAYALTAAPETWSVLLSQRRRWINSTIHN	1034:1542:0	509	CAVILIKFLSALQLGSKRRPAPQDKFVICQVPAYTEGEDHLRKSLDSLTALQYDNKRKLICVICDGMIVGGGNDRPTPKIVLDILGVDPKIDPPALPFRSVGNGNEQLNYGKVYSGLYEYEGNVVPYIVVVKVGKESEQSKSKPGNRGKRDSQILLLQFLNRVHHRSPMSPLELEMFHQINNIIGVDPELYEYLLMVDADTMVKEDSLNRLVAACANDAKIAGICGETSLENEERSWWTMIQVYEYYISHHLAKAFESLFGSVTCLPGCFCMYRLRTADKGRPLIISDKVIHEYSDCDVDTLHKKNLLSLGEDRYLTTLMTKHFPAMSYKFIPDAYALTAAPETWSVLLSQRRRWINSTIHNLAELVWLKDLCGFCCFSMRFVVFIDLFGTIILPATCV…	1275:1388	114	QVYEYYISHHLAKAFESLFGSVTCLPGCFCMYRLRTADKGRPLIISDKVIHEYSDCDVDTLHKKNLLSLGEDRYLTTLMTKHFPAMSYKFIPDAYALTAAPETWSVLLSQRRRW	MANRYSTFSNKSSQLGAVRPAAQSSTQVSTTSLLNSLHTVYASGQTYQLDSSTSIAANTWLTAINPDAQGRVGGTVDAEIASRAWEHARRRAEDACVILAHLHPSTPSLFQAFLQVVPLPTPSIVYTALSALRPFLSCVTPINPTTYRQSSLSAKYTVALSGTITGFALALSSSGIDVEKGLLRIPSEPGYRAFDVFHYLLTSASTPAEREFLSLQHPSEYALLNRSGTYAPPSYLPAADDVAAAEDFRTALKSIGIKGASFRGLLSTLAGLLKLGETIGFLVDSDVLEDVCEDVGALIGIEPEVLLTKCTTDDREVLIAGMYEALVDWVISKANEAIAAELRAGALTPDSSTENGDEVSLTVLEIPGEALGKAVTMRNVFDETFGINAEIKDDGIETV…
464	Capronia__epimyces__CBS__606.96	464	PF00063	PF00173	PF03142	PF08766			NCBI	gi|590001702|gb|EXJ76921.1| chitin synthase [Capronia epimyces CBS 606.96]	EXJ76921.1	590001702	A1O3_10078	chitin synthase	CAEP_97	cd00124,cd04190	smart00242	pfam00063,pfam00173,pfam03142,pfam08766,pfam13632	YES	1878	Capronia epimyces CBS 606.96	1182542	Eukaryota; Fungi; Dikarya; Ascomycota; Pezizomycotina; Eurotiomycetes; Chaetothyriomycetidae; Chaetothyriales; Herpotrichiellaceae; Capronia.	1354:1573:1.037e-66	220	RPGNRGKRDSQMVIMRFLHRTHYNLPMSPLELEMHHQIRNIIGVNPTFYEFMLQIDADTVVAPDSATRMVSAFLRDTRLIGVCGETSLSNAKSSFITMIQVYEYYISHNLTKAFESLFGSVTCLPGCFTMYRIRAAETGKPLFVSKEIIQDYSEIRVDTLHMKNLLHLGEDRYLTTLLMKHHSKYKTKYIFHAHAWTVAPDSWKVFMSQRRRWINSTVHN	1214:1722:0	509	CSVIGFKFFAALQFGGKNVPENLDKFVICQVPAYTEDEESLRRAIDSAARMRYDDKRKLLIVVCDGMIIGQGNDRPTPRIVLDILGVSETVDPEPLSFESLGEGMKQHNMGKVYSGLYEVQGHIVPFMVVVKIGKPSEVSRPGNRGKRDSQMVIMRFLHRTHYNLPMSPLELEMHHQIRNIIGVNPTFYEFMLQIDADTVVAPDSATRMVSAFLRDTRLIGVCGETSLSNAKSSFITMIQVYEYYISHNLTKAFESLFGSVTCLPGCFTMYRIRAAETGKPLFVSKEIIQDYSEIRVDTLHMKNLLHLGEDRYLTTLLMKHHSKYKTKYIFHAHAWTVAPDSWKVFMSQRRRWINSTVHNLIELIPLQQLCGFCCFSMRFVVFLDLLSTVVAPVTVAYI…	1453:1566	114	QVYEYYISHNLTKAFESLFGSVTCLPGCFTMYRIRAAETGKPLFVSKEIIQDYSEIRVDTLHMKNLLHLGEDRYLTTLLMKHHSKYKTKYIFHAHAWTVAPDSWKVFMSQRRRW	MASRGNVPAHLQPSLPALPAHLQSDTHLTAHLASRFHISLPTAKLSSQGLICLNTFTSSTRGPNGDKEGSAMGEAEDLARRAWARLGNRAEDQAIIFFGESGSGKTTVRSHLLSSFLSFSSTPLSSKLSLAAFVFDTLTTTKTTTTQTASKAGLFYELQYDASSTIPTLIGGKLLDHRLERSRISHVPTGERSFHVLYYLLAGTSAAEKSHLGLDGHVNVTTTGTGLSRSASVAQKRWRYLGHPTQLKVGINDAEGFQHFKNALRKLEFPRTEIAEICQVLAAILHIGQLEFGTGQATLTAAEESGGYSHEGGETVTVVKNTDTLAIVAAFLGLSLPDLEESLRYKTKTIHRERVTVMLDPKGARENADELATTLYSLLVAYIIESINQRTCAAEDSVA…
486	Cladophialophora__carrionii__CBS__160.54	486	PF00063	PF00173	PF03142	PF08766			NCBI	gi|671167944|gb|XP_008724438.1| hypothetical protein [Cladophialophora carrionii CBS 160.54]	XP_008724438.1	671167944	G647_10224	hypothetical protein	CLCA_2812	cd00124,cd04190	smart00242	pfam00063,pfam00173,pfam03142,pfam08766,pfam13632	YES	1882	Cladophialophora carrionii CBS 160.54	1279043	Eukaryota; Fungi; Dikarya; Ascomycota; Pezizomycotina; Eurotiomycetes; Chaetothyriomycetidae; Chaetothyriales; Herpotrichiellaceae; Cladophialophora.	1355:1574:2.1194e-67	220	RPGNRGKRDSQMVIMRFLNRVHYNLPMSPLELEMHHQIRNIIGVNPTFYEFMLQIDADTVVAPDSATRMVSAFLRDTRLIAVCGETSLSNAKSSFITMMQVYEYYISHNLTKAFESLFGSVTCLPGCFTMYRIRAAETGKPLFVSKEIIQDYSEIRVDTLHMKNLLHLGEDRYLTTLLLKYHSKYKTKYIFHAHAWTIAPDSWTVFMSQRRRWINSTVHN	1215:1723:0	509	CTVIGFKFFAALQFGGKNVPENLDKFVICQVPAYTEDEESLRRAIDSAARMRYDDKRKLLIVVCDGMIIGQGNDRPTPRIVLDILGVAETVDPEPLSFESLGEGMKQHNMGKVYSGLYEVQGHIVPFMVVVKIGKPSEVSRPGNRGKRDSQMVIMRFLNRVHYNLPMSPLELEMHHQIRNIIGVNPTFYEFMLQIDADTVVAPDSATRMVSAFLRDTRLIAVCGETSLSNAKSSFITMMQVYEYYISHNLTKAFESLFGSVTCLPGCFTMYRIRAAETGKPLFVSKEIIQDYSEIRVDTLHMKNLLHLGEDRYLTTLLLKYHSKYKTKYIFHAHAWTIAPDSWTVFMSQRRRWINSTVHNLVELLPLQQLCGFCCFSMRFVVFLDLLSTVIAPVTVAYI…	1454:1567	114	QVYEYYISHNLTKAFESLFGSVTCLPGCFTMYRIRAAETGKPLFVSKEIIQDYSEIRVDTLHMKNLLHLGEDRYLTTLLLKYHSKYKTKYIFHAHAWTIAPDSWTVFMSQRRRW	MAARGNVPAHLQASLPALPPHLQSDTHLTAHLASRFHVSLPTAKLSSQALICLNTYTSSSRGPNGEKEGSAMGEAEELARRAWARLGSRGEDQAVVFFGESGSGKTTVRSHLLSAFLSFSSTPLSSKLSLAAFVFDTLTTTKTTTTQMASKAGLFYELQYDASSSIPTLIGGKILDHRLERSRISHVPTGERSFHVLYYLLAGTSAAEKAHLGLNGHTNISTSGTGGLTRSASVAQKRWRYLGHPTQMKVGINDAEGFQHFKTALRKLEFPRAEIAEICQVLAAILHIGQLEFGTGQATMTAAEESGGFSHEGGETVTVVKNTDTLASVAAFLGLSVKDLEESMRYKTRTIHRERVTVMLDAKGARENADELATTLYSLLVAYIIESINQRMCAAEDAV…
487	Cladophialophora__carrionii__CBS__160.54	487	PF00063	PF00173	PF00173	PF03142	PF08766		NCBI	gi|671167946|gb|XP_008724439.1| hypothetical protein [Cladophialophora carrionii CBS 160.54]	XP_008724439.1	671167946	G647_10225	hypothetical protein	CLCA_2813	cd00124,cd04190	smart00242	pfam00063,pfam03142,pfam08766,pfam13632	YES	1770	Cladophialophora carrionii CBS 160.54	1279043	Eukaryota; Fungi; Dikarya; Ascomycota; Pezizomycotina; Eurotiomycetes; Chaetothyriomycetidae; Chaetothyriales; Herpotrichiellaceae; Cladophialophora.	1061:1395:7.28505e-74	335	ICQVPAYTEGEDHLRKSLDSLTALQYDNKRKLICVICDGMIVGGGNDRPTPKIVLDILGVDPKIDPPALPFRSVGNGSEQLNYGKVYSGLYEYEGNVVPYIVIIKVGKESEQTKSKPGNRGKRDSQILLMQFLNRVHHRSPMSPLELEIFHQINNIIGVDPELYEYLLMVDADTMVKEDSLNRLVAACANDAKIAGICGETSLENEERSLWTMIQVYEYYISHHLAKAFESLFGSVTCLPGCFCMYRLRTADKGRPLIISDKVITEYADCEVDTLHKKNLLSLGEDRYLTTLMTKHFPQMSYKFIPDAYALTAAPESWSVLLSQRRRWINSTVHN	1034:1542:0	509	CAVILIKFLAALQLGSKRRPAPQDKFVICQVPAYTEGEDHLRKSLDSLTALQYDNKRKLICVICDGMIVGGGNDRPTPKIVLDILGVDPKIDPPALPFRSVGNGSEQLNYGKVYSGLYEYEGNVVPYIVIIKVGKESEQTKSKPGNRGKRDSQILLMQFLNRVHHRSPMSPLELEIFHQINNIIGVDPELYEYLLMVDADTMVKEDSLNRLVAACANDAKIAGICGETSLENEERSLWTMIQVYEYYISHHLAKAFESLFGSVTCLPGCFCMYRLRTADKGRPLIISDKVITEYADCEVDTLHKKNLLSLGEDRYLTTLMTKHFPQMSYKFIPDAYALTAAPESWSVLLSQRRRWINSTVHNLAELVFLKDLCGFCCFSMRFVVFIDLFGTLILPATCA…	1275:1388	114	QVYEYYISHHLAKAFESLFGSVTCLPGCFCMYRLRTADKGRPLIISDKVITEYADCEVDTLHKKNLLSLGEDRYLTTLMTKHFPQMSYKFIPDAYALTAAPESWSVLLSQRRRW	MANRYSTYSNNSSHVGAARSAAQQPTQVSTTTLLNSLHTVYASGQTYQLDSCTSVSVNTWLTAVNPDAQGRVGGVVDADLVSRAWEHARRRAEDGCIILGSLHPSTPSLFQAFLQVVPLPTPEVAYAALTALRPFLSCVTPSNPTTFRHSALAAKYTVTLGGTVTGFTLALSGSGIDVEKGLLRIPSESGFRAFDVFYYLLTSASTPAEREVLGLQPPSKYTLLNRSGSYDPPSYLPTADDAAAAEDFRTALKRIGIKGADFRGLLSCLAGLLKLGETIGLLVDADVLEDTCQDIGALIGLEPDVLAKKCTTDDREVLIASMYEALVDWVLSKANDAIAAELRSGALTPDSSTEAGDEVSLTIIEVPGQALGKAIALRSVFDDTQGINAEMKDDGVEVI…
488	Cladophialophora__carrionii__CBS__160.54	488	PF00173	PF03142					NCBI	gi|671170818|gb|XP_008725875.1| hypothetical protein [Cladophialophora carrionii CBS 160.54]	XP_008725875.1	671170818	G647_03307	hypothetical protein	CLCA_4249	cd04190		pfam03142,pfam13632	YES	1232	Cladophialophora carrionii CBS 160.54	1279043	Eukaryota; Fungi; Dikarya; Ascomycota; Pezizomycotina; Eurotiomycetes; Chaetothyriomycetidae; Chaetothyriales; Herpotrichiellaceae; Cladophialophora.	692:1040:3.66392e-100	349	CLVTAYSEDAAGIRTTLDSIATTDYPNSHKAILVICDGLIKGAGNDITTPEIVLSMMGDWVVMPEDVQAFSYVAVSSGSKRHNMAKVYAGFYDYGRDSKIDPSKQQRVPMMVVVKCGTPEEALASKPGNRGKRDSQIILMSFLQKVMFDERMTELEYEMFNGLWKVTGMSPDFYETVLMVDADTKVYPDSLTHMISAMVKDPEIMGLCGETKIANKSESWVSKIQVFEYFISHHLSKSFESVFGGVTCLPGCFCMYRIKAPKGGQNYWVPILANPDIVEHYSENVVDTLHKKNLLLLGEDRYLSTLMLKTFPKRKQVFVPQAVCKTTVPNKFKVLLSQRRRWINSTVHN	664:1190:0	527	PVGFIHENVVPQPPPEWQPFGYPLAHCICLVTAYSEDAAGIRTTLDSIATTDYPNSHKAILVICDGLIKGAGNDITTPEIVLSMMGDWVVMPEDVQAFSYVAVSSGSKRHNMAKVYAGFYDYGRDSKIDPSKQQRVPMMVVVKCGTPEEALASKPGNRGKRDSQIILMSFLQKVMFDERMTELEYEMFNGLWKVTGMSPDFYETVLMVDADTKVYPDSLTHMISAMVKDPEIMGLCGETKIANKSESWVSKIQVFEYFISHHLSKSFESVFGGVTCLPGCFCMYRIKAPKGGQNYWVPILANPDIVEHYSENVVDTLHKKNLLLLGEDRYLSTLMLKTFPKRKQVFVPQAVCKTTVPNKFKVLLSQRRRWINSTVHNLMELVLVRDLCGTFCFSMQFVV…	916:1033	118	QVFEYFISHHLSKSFESVFGGVTCLPGCFCMYRIKAPKGGQNYWVPILANPDIVEHYSENVVDTLHKKNLLLLGEDRYLSTLMLKTFPKRKQVFVPQAVCKTTVPNKFKVLLSQRRRW	MSEPPRRPRPATSPTRDKSHSPYRDSPSRRLRDLETGSNNYRGAPYSSQHFAADPYPPSPNSRAGDWEPIMSNPINQTELGRKKSLIRPERNRIDRDHPNYHYRKHAQNMEVFPSTTGNDPVVEELVEARTVSSESTNLNTHTDDDSAPHTHQQARVPGKLEPVGKKRQPRKLVRKDTRDMTTQEKSRLKDTEKLKPPSAWNVYCSVVTFWAPDFLLTCCGMPNRAQKRAWREKVGLISIILLIATFVGFLTFGFTRAVCPAPGLRLKINHVDRGYMIFHGDAYNLDGSMHPAALGVPLDSNVLYDLPHKYGGQDGSFMFQKVNGECKDLITLAPGSDVPTNAEGDLAWYFPCNAFNQDGSSPVNTTNPYYLGYACHTTAKARTTFFHDLKKAGEVFFT…
489	Cladophialophora__carrionii__CBS__160.54	489	PF08407	PF01644					NCBI	gi|671172524|gb|XP_008726728.1| chitin synthase 2 [Cladophialophora carrionii CBS 160.54]	XP_008726728.1	671172524	G647_04162	chitin synthase 2	CLCA_5102	cd04190		pfam01644,pfam03142,pfam08407	YES	922	Cladophialophora carrionii CBS 160.54	1279043	Eukaryota; Fungi; Dikarya; Ascomycota; Pezizomycotina; Eurotiomycetes; Chaetothyriomycetidae; Chaetothyriales; Herpotrichiellaceae; Cladophialophora.	259:578:2.05114e-104	320	IVVTMYNEDEFLFARTMIGVFKNIEYMCNRNTSKTWGKEAWKKIVVCIVSDGRAKINPRTRAVLAGLGVYQDGIAKQQVNGKDVTAHIYEYTTQVGLELKGTQVSLKPRSATPVQLLFCLKEKNQKKINSHRWFFQAFGRVLDPNICVLIDAGTKPGKDSIYQLWKAFDLEPMCGGACGEIKVMLDKGKKLYNPLVATQNFEYKMSNILDKPLESAFGFISVLPGAFSAYRYVALQNDKNGDGPLEKYFKGETMHADAGVFTANMYLAEDRILCFELVSKRNCQWILQYVKSATGETDVPDGIAEFILQRRRWLNGSFFA	404:573:1.21189e-16	170	ICVLIDAGTKPGKDSIYQLWKAFDLEPMCGGACGEIKVMLDKGKKLYNPLVATQNFEYKMSNILDKPLESAFGFISVLPGAFSAYRYVALQNDKNGDGPLEKYFKGETMHADAGVFTANMYLAEDRILCFELVSKRNCQWILQYVKSATGETDVPDGIAEFILQRRRWLN	457:571	115	QNFEYKMSNILDKPLESAFGFISVLPGAFSAYRYVALQNDKNGDGPLEKYFKGETMHADAGVFTANMYLAEDRILCFELVSKRNCQWILQYVKSATGETDVPDGIAEFILQRRRW	MAYNPLGGPQRDGAYSPGQHPQYDSRSPSPGRPLQPYVHPDEAFSRQNLPLQMPGASTDRLAMQPTYSVENIPQSHGHNQQYEQQISNGPGGDIGYGRNDYIVSPEDHHDAYYTQPYAPHPQGDYALDPYPTPDQGYRTDHDRVPILQADNAYGPDPHAQEPVDYDGYQDAPGPTPSPQPIRRWKTVKEVQLFNGNLVLDCPVPPKLLANVPHAKPPERDEFTHMRYSAATCDPSEFFGERFTLRQRLFAKPRETELFIVVTMYNEDEFLFARTMIGVFKNIEYMCNRNTSKTWGKEAWKKIVVCIVSDGRAKINPRTRAVLAGLGVYQDGIAKQQVNGKDVTAHIYEYTTQVGLELKGTQVSLKPRSATPVQLLFCLKEKNQKKINSHRWFFQAFGRV…
490	Cladophialophora__carrionii__CBS__160.54	490	PF08407	PF01644	PF03142				NCBI	gi|671173242|gb|XP_008727087.1| chitin synthase 3 [Cladophialophora carrionii CBS 160.54]	XP_008727087.1	671173242	G647_04524	chitin synthase 3	CLCA_5461	cd04190		pfam01644,pfam08407,pfam13641	YES	873	Cladophialophora carrionii CBS 160.54	1279043	Eukaryota; Fungi; Dikarya; Ascomycota; Pezizomycotina; Eurotiomycetes; Chaetothyriomycetidae; Chaetothyriales; Herpotrichiellaceae; Cladophialophora.	217:549:5.72281e-93	333	IAITAYNEDKVLTARTLHGVMQNIRDIVNLKKSEFWNKGGPAWQKIVVCLVFDGIDPCDKNTLDVLATVGVYQDGVMKKDFDGKDTVVHVFEYTTQLSVTANQQLIRPNDNDATSLPPVQMMFCLKQKNSKKINSHRWLFNAFGRILNPEVCVLLDAGTKPGPRAIVSLWEAFYNDKDLGGACGEIHAMLGRGGVFGRKLLNPLVAAQNFEYKISNILDKPLESSFGYVSVLPGAFSAYRFRAIMGRPLEQYFHGDHTMSARLGKKGIEGMNIFKKNMFLAEDRILCFELVAKAGSKWHLTYVKASKAETDVPEGAAEFIGQRRRWLNGSFAA	NO	NO	NO	424:542	119	QNFEYKISNILDKPLESSFGYVSVLPGAFSAYRFRAIMGRPLEQYFHGDHTMSARLGKKGIEGMNIFKKNMFLAEDRILCFELVAKAGSKWHLTYVKASKAETDVPEGAAEFIGQRRRW	MASQYPGGYNNSHQLNDIPPGTGYRPSGHHSDDEAEHSLLHQNSAYQSQYDDPHSRPLTPGQESVYTLNETYAGGDKSQVPVTEYNPQHTQVYGQGPGYGLTNSQAGFPAGGYGDPVERTTSTEAWQQRQAPGFGTVKRYATRKVKVVNSVLSIDYPVPSAIQNAIQSKYRNDLEGGSEEFTHMRYTAATCDPDDFTLKNGYNLRPAMYNRHTELLIAITAYNEDKVLTARTLHGVMQNIRDIVNLKKSEFWNKGGPAWQKIVVCLVFDGIDPCDKNTLDVLATVGVYQDGVMKKDFDGKDTVVHVFEYTTQLSVTANQQLIRPNDNDATSLPPVQMMFCLKQKNSKKINSHRWLFNAFGRILNPEVCVLLDAGTKPGPRAIVSLWEAFYNDKDLGGAC…
491	Cladophialophora__carrionii__CBS__160.54	491	PF08407	PF01644					NCBI	gi|671177832|gb|XP_008729379.1| chitin synthase 1 [Cladophialophora carrionii CBS 160.54]	XP_008729379.1	671177832	G647_06838	chitin synthase 1	CLCA_7753	cd04190		pfam01644,pfam03142,pfam08407,pfam15308,pfam15548	YES	1136	Cladophialophora carrionii CBS 160.54	1279043	Eukaryota; Fungi; Dikarya; Ascomycota; Pezizomycotina; Eurotiomycetes; Chaetothyriomycetidae; Chaetothyriales; Herpotrichiellaceae; Cladophialophora.	403:725:4.01081e-90	323	ICVTMYNEGEIEFTRTMHGIMRNISHFCSRTKSRTWGKDGWQKIVVCIIADGRQKVHPRTLNALAALGVYQDGIAKNVVNQKEVTAHVYEYTTQVSLDESLKFKGAEKGIVPCQMIFCLKEKNKKKLNSHRWFFNAFGRALTPNVCILLDVGTKPDSKALYHLWKAFDQDSNVAGAAGEIKADKGKGWVGLLNPLVASQNFEYKMSNILDKPLESVFGYITVLPGALSAYRYYALQNDATGHGPLSQYFKGETLHGRDADVFTANMYLAEDRILCWELVAKRGEQWVLKFVKSAYGETDVPGVDAVPEFISQRRRWLNGAFFA	548:789:3.17562e-18	242	CILLDVGTKPDSKALYHLWKAFDQDSNVAGAAGEIKADKGKGWVGLLNPLVASQNFEYKMSNILDKPLESVFGYITVLPGALSAYRYYALQNDATGHGPLSQYFKGETLHGRDADVFTANMYLAEDRILCWELVAKRGEQWVLKFVKSAYGETDVPGVDAVPEFISQRRRWLNGAFFAAVYSLVHFKQIWHTDHTLTRKILLHVEFVYQFISLLFTFFSLANFYLTFYFIAGSLADPKIDPF	601:718	118	QNFEYKMSNILDKPLESVFGYITVLPGALSAYRYYALQNDATGHGPLSQYFKGETLHGRDADVFTANMYLAEDRILCWELVAKRGEQWVLKFVKSAYGETDVPGVDAVPEFISQRRRW	MDEPPTPTRGPPGYVDGPPSYVNTPMEEENMSLAGNNSSLRLLPQGQEEYRPYVASSASSAPPDYDVPRSPRRKPVASSKLSRVKWEDESAPSAVRGPELQSSWSSLVAEAEDTLQRNRETTSFIGRAPSLKATVTLKKMPQANRIPSYRAPAAIRTSPDRYRATASSTYSSRPGSSLGRAPSIPLPTANPRAPVRPSTPSRVSTDWPRPPASTVSYEPADINGSPRPGTPSSQYGGSPRRPLPPAPLFSAKSMATETTIPMPEPESENDVFVNGRPIVPDNDPRASLKSAHSYMTDSTFTEDDDGTDDKFDTYGPAPEGRQDRRGLRSAQMAKKEVRLINGELILECKIPTILHSFLPRRDEREFTHMRYTAVTCDPDDFVVQGYKLRQNIGPTVRET…
492	Cladophialophora__carrionii__CBS__160.54	492	PF03142						NCBI	gi|671180616|gb|XP_008730769.1| hypothetical protein [Cladophialophora carrionii CBS 160.54]	XP_008730769.1	671180616	G647_08235	hypothetical protein	CLCA_9143	cd04184,cd04190		pfam13632,pfam13641	YES	792	Cladophialophora carrionii CBS 160.54	1279043	Eukaryota; Fungi; Dikarya; Ascomycota; Pezizomycotina; Eurotiomycetes; Chaetothyriomycetidae; Chaetothyriales; Herpotrichiellaceae; Cladophialophora.	226:415:7.18197e-25	190	GGKRHCQKATFLLIDKIYKRYLHQKDDLFILFMDSDCILDPVCIQNFMYDMELRPGSKHNMLAMTGIITCRTEKHSLITLLQDMEYLHGQLFERSVESGCGAVTCLPGALTVLRFSAFRNMARFYFSDKAEECEDLFDYAKTHLGEDRWLTHLFMLGAKQRYQIQLSTSAFCKTEAVRTFRSLLKQRRRW	NO	NO	NO	307:415	109	QDMEYLHGQLFERSVESGCGAVTCLPGALTVLRFSAFRNMARFYFSDKAEECEDLFDYAKTHLGEDRWLTHLFMLGAKQRYQIQLSTSAFCKTEAVRTFRSLLKQRRRW	MAKAEKTYQTGAWSTPDIISTALVGPVVVAAFLESFLWVAAFLYCFGKAFKKSDHWTQKVLAVWFSVWGIFLPVMITTLPLPRRLTQYLPKVFVDILQQFAFYSFAAMLVVPWLLCVYRMVVVPLGRTKRIKYILNERTAPKIVVVMPVYKEPPETLWTALNSVVTCDYPAACIHAFVSFDGDNIDELYLKTIERLGVPITLKSFPKSIDVGYNGARVTVSRFPHGGKRHCQKATFLLIDKIYKRYLHQKDDLFILFMDSDCILDPVCIQNFMYDMELRPGSKHNMLAMTGIITCRTEKHSLITLLQDMEYLHGQLFERSVESGCGAVTCLPGALTVLRFSAFRNMARFYFSDKAEECEDLFDYAKTHLGEDRWLTHLFMLGAKQRYQIQLSTSAFCKT…
493	Cladophialophora__psammophila__CBS__110553	493	PF08407	PF01644	PF03142				NCBI	gi|589990943|gb|EXJ73593.1| chitin synthase 3 [Cladophialophora psammophila CBS 110553]	EXJ73593.1	589990943	A1O5_03355	chitin synthase 3	CLPS_10190	cd04190		pfam01644,pfam03142,pfam08407	YES	881	Cladophialophora psammophila CBS 110553	1182543	Eukaryota; Fungi; Dikarya; Ascomycota; Pezizomycotina; Eurotiomycetes; Chaetothyriomycetidae; Chaetothyriales; Herpotrichiellaceae; Cladophialophora.	217:549:2.30401e-92	333	IAITAYNEDKVLTARTLHGVMQNIRDIVNLKKSEFWNKGGPAWQKIVVCLVFDGIDPCDKNTLDVLATVGVYQDGVMKKDVDGKETVVHIFEYTTQLSVTANQQLIRPNDNDPTSLPPVQMMFCLKQKNSKKINSHRWLFNAFGRILNPEICILLDAGTKPGSKAIMALWEAFYNDKDLGGACGEIHAMLGRGGVFGRKLLNPLVAAQNFEYKISNILDKPLESSFGYVSVLPGAFSAYRFRAIMGRPLEQYFHGDHTLSKRLGKKGIEGMNIFKKNMFLAEDRILCFELVAKAGSKWHLTYVKASKAETDVPEGAAEFIGQRRRWLNGSFAA	355:771:7.10355e-20	417	LFNAFGRILNPEICILLDAGTKPGSKAIMALWEAFYNDKDLGGACGEIHAMLGRGGVFGRKLLNPLVAAQNFEYKISNILDKPLESSFGYVSVLPGAFSAYRFRAIMGRPLEQYFHGDHTLSKRLGKKGIEGMNIFKKNMFLAEDRILCFELVAKAGSKWHLTYVKASKAETDVPEGAAEFIGQRRRWLNGSFAASIYSLMHFSRMYKSGHNIIRMIFFHIQMLYNIASVVLSWFSLAAFWLTTKILMDLVGQPSSNNNNHAFPFGNSATPIINTVLQYTYLAFLLLQFILALGNRPKGSKVAYVISFCVFAVIQLYVIVLSMYLVVRAFTSKDGTDIVTNEGANEFIKSFFASTGPGIVIIALAATFGLYFVASFMYMDPWHMFTSFFQYLLLMPSFI…	424:542	119	QNFEYKISNILDKPLESSFGYVSVLPGAFSAYRFRAIMGRPLEQYFHGDHTLSKRLGKKGIEGMNIFKKNMFLAEDRILCFELVAKAGSKWHLTYVKASKAETDVPEGAAEFIGQRRRW	MANQYPGGYDNGHPLNDIPPTNAYRRTEQHSDDEAEHSLLHQNAAYQPQFDDPHSRPLTPGQESIYTLNETYEGGDKSKVPVTGYNPQHTQAYGRDGGYGLSNTQAGFPTPGYPDPTERSASTEAWQQRQAPGFGSVKRYATRKVKVVNSVLSIDYPVPSAIQNAIQAKYRTDLEGGSEEFTHMRYTAATCDPDDFTLKNGYNLRPAMYNRHTELLIAITAYNEDKVLTARTLHGVMQNIRDIVNLKKSEFWNKGGPAWQKIVVCLVFDGIDPCDKNTLDVLATVGVYQDGVMKKDVDGKETVVHIFEYTTQLSVTANQQLIRPNDNDPTSLPPVQMMFCLKQKNSKKINSHRWLFNAFGRILNPEICILLDAGTKPGSKAIMALWEAFYNDKDLGGAC…
494	Cladophialophora__psammophila__CBS__110553	494	PF08407	PF01644					NCBI	gi|589991239|gb|EXJ73889.1| chitin synthase 2 [Cladophialophora psammophila CBS 110553]	EXJ73889.1	589991239	A1O5_03651	chitin synthase 2	CLPS_10486	cd04190		pfam01644,pfam03142,pfam06728,pfam08407	YES	903	Cladophialophora psammophila CBS 110553	1182543	Eukaryota; Fungi; Dikarya; Ascomycota; Pezizomycotina; Eurotiomycetes; Chaetothyriomycetidae; Chaetothyriales; Herpotrichiellaceae; Cladophialophora.	240:559:5.57764e-102	320	IVVTMYNEDEFLFARTMIGVFKNIEFMCNRNSSKTWGKEAWKKIVVCIVSDGRAKINPRTRAVLAGLGVYQDGIAKQQVNGKDVTAHIYEYTTQVGLELKGTQVSLKPRSATPVQLLFCLKEKNQKKINSHRWFFQAFGRVLEPNICVLIDAGTKPGRDSIYQLWKAFDLEPSCGGACGEIKVMLDHGKKLYNPLVATQNFEYKMSNILDKPLESAFGFISVLPGAFSAYRYIALQNDKNGEGPLEKYFKGETMHADAGVFTANMYLAEDRILCFELVSKRNCQWILQYVKSATGETDVPDGIAEFILQRRRWLNGSFFA	385:554:4.98086e-16	170	ICVLIDAGTKPGRDSIYQLWKAFDLEPSCGGACGEIKVMLDHGKKLYNPLVATQNFEYKMSNILDKPLESAFGFISVLPGAFSAYRYIALQNDKNGEGPLEKYFKGETMHADAGVFTANMYLAEDRILCFELVSKRNCQWILQYVKSATGETDVPDGIAEFILQRRRWLN	438:552	115	QNFEYKMSNILDKPLESAFGFISVLPGAFSAYRYIALQNDKNGEGPLEKYFKGETMHADAGVFTANMYLAEDRILCFELVSKRNCQWILQYVKSATGETDVPDGIAEFILQRRRW	MNPHYDSRSPSPGRPLQPYTHPDEAHSRQQLHLQMPTASNDRLAMQPTYSIENIPHSHGHNQQYEQQLPVGPGGDIGYGRNDYIVSPEEHHDAYYNRAYSPHPQGDYALDPYPTPDQAYRLDNDNVPILQSEAAYGPDPHQEEMNYDGYHDEARPTPSPAPIRRWKTVKEVQLFNGNLVLDCPVPPKLLANVPHAKPPERDEFTHMRYSAATCDPSDFYNERFTLRQRLFAKPRETELFIVVTMYNEDEFLFARTMIGVFKNIEFMCNRNSSKTWGKEAWKKIVVCIVSDGRAKINPRTRAVLAGLGVYQDGIAKQQVNGKDVTAHIYEYTTQVGLELKGTQVSLKPRSATPVQLLFCLKEKNQKKINSHRWFFQAFGRVLEPNICVLIDAGTKPGRDS…
495	Cladophialophora__psammophila__CBS__110553	495	PF00173	PF03142					NCBI	gi|589991855|gb|EXJ74464.1| chitin synthase 4 [Cladophialophora psammophila CBS 110553]	EXJ74464.1	589991855	A1O5_02760	chitin synthase 4	CLPS_11061	cd04190		pfam03142,pfam13632	YES	1232	Cladophialophora psammophila CBS 110553	1182543	Eukaryota; Fungi; Dikarya; Ascomycota; Pezizomycotina; Eurotiomycetes; Chaetothyriomycetidae; Chaetothyriales; Herpotrichiellaceae; Cladophialophora.	692:1040:2.31439e-100	349	CLVTAYSEDADGVRTTLDSIATTDYPNSHKAILVICDGLIKGQGNDLSTPEIVLSMMGDFVVLPEDVQAFSYVAVSSGSKRHNMAKVYAGFYDYGPHSKIDPTKQQRVPMLVVVKCGTPDEAGKAKPGNRGKRDSQIILMSFLQKVMFDERMTELEYEMFNGLWKVTGMSPDFYEMVLMVDADTKVYPDSLTHMVSAMVKDPEIMGLCGETKIANKTQSWVSRIQVFEYFISHHLSKSFESVFGGVTCLPGCFCMYRIKSPKGGQNYWVPILANPDIVEHYSENVVDTLHKKNLLLLGEDRYLSTLMLKTFPKRKQVFVPQAVCKTTVPDKFKVLLSQRRRWINSTVHN	664:1190:0	527	PLGFIHENVVPQPPPEWQPFGYPLAHCICLVTAYSEDADGVRTTLDSIATTDYPNSHKAILVICDGLIKGQGNDLSTPEIVLSMMGDFVVLPEDVQAFSYVAVSSGSKRHNMAKVYAGFYDYGPHSKIDPTKQQRVPMLVVVKCGTPDEAGKAKPGNRGKRDSQIILMSFLQKVMFDERMTELEYEMFNGLWKVTGMSPDFYEMVLMVDADTKVYPDSLTHMVSAMVKDPEIMGLCGETKIANKTQSWVSRIQVFEYFISHHLSKSFESVFGGVTCLPGCFCMYRIKSPKGGQNYWVPILANPDIVEHYSENVVDTLHKKNLLLLGEDRYLSTLMLKTFPKRKQVFVPQAVCKTTVPDKFKVLLSQRRRWINSTVHNLMELVLVRDLCGTFCFSMQFVV…	916:1033	118	QVFEYFISHHLSKSFESVFGGVTCLPGCFCMYRIKSPKGGQNYWVPILANPDIVEHYSENVVDTLHKKNLLLLGEDRYLSTLMLKTFPKRKQVFVPQAVCKTTVPDKFKVLLSQRRRW	MSAPPRRPRPATSPTREKSHSPYKDSPFRRLRDIETGSNVQRSSPYSVQRGGTDPYPASPHSSGTADDQPIIPQHMNPKRMNPSDLGRQKSLIRPERNRIDRDHPNYYYRKHAQNMEVLPSTTGNDPVVEELAEERTVSSESTNLNAQPDDHFGAQRRAPGKLEPVGQKRQPRKLVRKDTRDITAEEKRRLKDMEKLKPPSAWNVYCAVITFWAPNFMLQCCGMPGRAQKRAWREKVGLISIIFLIAAFVGFLTFGFTRAVCPAPGLRLKINHVDRGYMIFHGDAYNLDGSMHPAALGIPLDSNVLYDLPHKYGGQDGSFMFQKVNGECKGLITLAPGSDVPTDADGDLAWYFPCNAFNQDGSSPPNLTNPYYLGYACHTTAKSRNTFYNLRKAGEVFF…
496	Cladophialophora__psammophila__CBS__110553	496	PF03142						NCBI	gi|589986520|gb|EXJ69504.1| chitin synthase [Cladophialophora psammophila CBS 110553]	EXJ69504.1	589986520	A1O5_07540	chitin synthase	CLPS_6101	cd04190,cd06421		pfam13632,pfam13641	YES	711	Cladophialophora psammophila CBS 110553	1182543	Eukaryota; Fungi; Dikarya; Ascomycota; Pezizomycotina; Eurotiomycetes; Chaetothyriomycetidae; Chaetothyriales; Herpotrichiellaceae; Cladophialophora.	152:341:1.00312e-26	190	GGKRHCQKATFLLIDKIYKRYLQEKDDLFILFIDSDCILDPVCIQNFMYDMELRPGSKHNMLAMTGIITSSTKKHSFITLLQDMEYVHGQLFERSVESGCGAVTCLPGALTLLRFSAFRNMARFYFSDKAEECEDLFDYAKTHLGEDRWLTHLFMLGAKQRYQIQLSTSAFCKTEAVQTFRSLLKQRRRW	NO	NO	NO	233:341	109	QDMEYVHGQLFERSVESGCGAVTCLPGALTLLRFSAFRNMARFYFSDKAEECEDLFDYAKTHLGEDRWLTHLFMLGAKQRYQIQLSTSAFCKTEAVQTFRSLLKQRRRW	MVATLPLPRHLVQYFPTLLISILQQFAFYSFAAMLVIPWLFCVYRLVVVPLGRQKRVKYTLNELTAPKVVVVMPVYKEPPDSLWRALNSVVNCDYPAACIHVFVSFDGDDIDELYLKTIDRLGMPVTLKDFPKSIDVAFNGARVTVSRFPHGGKRHCQKATFLLIDKIYKRYLQEKDDLFILFIDSDCILDPVCIQNFMYDMELRPGSKHNMLAMTGIITSSTKKHSFITLLQDMEYVHGQLFERSVESGCGAVTCLPGALTLLRFSAFRNMARFYFSDKAEECEDLFDYAKTHLGEDRWLTHLFMLGAKQRYQIQLSTSAFCKTEAVQTFRSLLKQRRRWFLGFITNEVCMLTDGRLWRKYPMLCLLRFATITIRTTALLLLITIISISSTSTRVDSL…
497	Cladophialophora__psammophila__CBS__110553	497	PF08407	PF01644					NCBI	gi|589971621|gb|EXJ54968.1| chitin synthase 1 [Cladophialophora psammophila CBS 110553]	EXJ54968.1	589971621	A1O5_12879	chitin synthase 1	CLPS_639	cd04190		pfam01644,pfam03142,pfam03154,pfam04484,pfam08407	YES	1132	Cladophialophora psammophila CBS 110553	1182543	Eukaryota; Fungi; Dikarya; Ascomycota; Pezizomycotina; Eurotiomycetes; Chaetothyriomycetidae; Chaetothyriales; Herpotrichiellaceae; Cladophialophora.	400:720:1.62961e-92	321	ICVTMYNEGEIEFTRTMHGIMRNISHFCSRTKSRTWGKDGWQKIVVCIIADGRQKVHPRTLNALAAMGVYQDGIAKNIVNQKEVTAHVYEYTTQVSLDETLKFKGAEKGIVPCQMIFCLKEKNKKKLNSHRWFFNAFGRALTPNVCILLDVGTKPDSKALYHLWKAFDQDSNVAGAAGEIKADKGRGWLGLLNPLVASQNFEYKMSNILDKPLESVFGYITVLPGALSAYRYYALQNDPSGYGPLSQYFKGETLHGRDADVFTANMYLAEDRILCWELVAKRGEQWVLKFVKSAYGETDVPDAVPEFISQRRRWLNGAFFA	545:784:5.52191e-18	240	CILLDVGTKPDSKALYHLWKAFDQDSNVAGAAGEIKADKGRGWLGLLNPLVASQNFEYKMSNILDKPLESVFGYITVLPGALSAYRYYALQNDPSGYGPLSQYFKGETLHGRDADVFTANMYLAEDRILCWELVAKRGEQWVLKFVKSAYGETDVPDAVPEFISQRRRWLNGAFFAAVYSLVHFKQIWHTDHTLTRKILLHIEFFYQLISLIFTFFSLANFYLTFYFIAGSLADPQIDPF	598:713	116	QNFEYKMSNILDKPLESVFGYITVLPGALSAYRYYALQNDPSGYGPLSQYFKGETLHGRDADVFTANMYLAEDRILCWELVAKRGEQWVLKFVKSAYGETDVPDAVPEFISQRRRW	MEEHPALTQVPPSYPDGPPSYVNGPAEEDNMSVPGNNTSLRLLPQGQDEYRSYVTSSVSSAQYNGPPSPRRKPLPNPKVSHVSWDSPIESAVRGARLQSPLSSLIAEAEEKLRGSRETTAFVGRAPTLKATVILKKSSQTDRNPPNRPSPSMRGSPERYRPTASTAYSSRPGSSLGRPPSIPPPTANPRSPIRPSTPSRVSTDWGRPAASSVSYEPADLNGSPRPGTPSSQYGGSPRRPLPPAPLFSAKGAATETTIPMPDPESENDVFVNGHEIVPDNDPRASLKSAHSYMTDSTFTEEDDAPSEKFDHYGPAPEGRQDRRGLRAAQMTKKEVRLINGELILECKIPTILHSFLPRRDEREFTHMRYTAVTCDPDDFVVKGYKLRQNIGPTIRETELF…
498	Cladophialophora__psammophila__CBS__110553	498	PF00063	PF00173	PF03142	PF08766			NCBI	gi|589987973|gb|EXJ70831.1| chitin synthase [Cladophialophora psammophila CBS 110553]	EXJ70831.1	589987973	A1O5_05821	chitin synthase	CLPS_7428	cd00124,cd04190	smart00242	pfam00063,pfam00173,pfam03142,pfam08766,pfam13632	YES	1766	Cladophialophora psammophila CBS 110553	1182543	Eukaryota; Fungi; Dikarya; Ascomycota; Pezizomycotina; Eurotiomycetes; Chaetothyriomycetidae; Chaetothyriales; Herpotrichiellaceae; Cladophialophora.	1060:1394:7.37595e-76	335	ICQVPAYTEGEDHLRKSLDSLTALQYDNKRKLICVICDGMIVGGGNDRPTPKIVLDVLGVDPKIDPPALPFRSIGNGNEQLNYGKVYSGLYEYEGNVVPYIVIVKVGKESEQTKSKPGNRGKRDSQILLMQFLNRVHHRSPMSPLELEIFHQINNVIGVDPELYEYVLMVDADTMVKEDSLNRLVAACANDAKIAGICGETSLENEERSLWTMIQVYEYYISHHLAKAFESLFGSVTCLPGCFCMYRLRTADKGRPLIISDKVIQEYSDCDVDTLHKKNLLSLGEDRYLTTLMTKHFPSMSYKFVPDAYALTAAPESWSVLLSQRRRWINSTIHN	1033:1541:0	509	CAVILVKFLAALQLGSKRRPAAQDKFVICQVPAYTEGEDHLRKSLDSLTALQYDNKRKLICVICDGMIVGGGNDRPTPKIVLDVLGVDPKIDPPALPFRSIGNGNEQLNYGKVYSGLYEYEGNVVPYIVIVKVGKESEQTKSKPGNRGKRDSQILLMQFLNRVHHRSPMSPLELEIFHQINNVIGVDPELYEYVLMVDADTMVKEDSLNRLVAACANDAKIAGICGETSLENEERSLWTMIQVYEYYISHHLAKAFESLFGSVTCLPGCFCMYRLRTADKGRPLIISDKVIQEYSDCDVDTLHKKNLLSLGEDRYLTTLMTKHFPSMSYKFVPDAYALTAAPESWSVLLSQRRRWINSTIHNLAELVFLKDLCGFCCFSMRFIVFIDLFGTLILPATCA…	1274:1387	114	QVYEYYISHHLAKAFESLFGSVTCLPGCFCMYRLRTADKGRPLIISDKVIQEYSDCDVDTLHKKNLLSLGEDRYLTTLMTKHFPSMSYKFVPDAYALTAAPESWSVLLSQRRRW	MANRYSTYSNNSSQVGAARTAAQQPTQVSTTTLLNSLHTIYASGQTYQLDSSTSIAVNTWLTALNPDVQGRVGGSVDADIASRAWEHARRRAEDGCIILGSLHPSTPSIFQAFLQVIPLSTPEIAFTALSALRPFLSCVTPLNPTTYRHASLAAKYTVTLTGTVTGFTLALSGSGIDVERGLLKIPSEPGHRAFDVFYYLLTSASTPAEREFLGLQHPSKYTLLNRSGSYDPPTYLPTADDAAAAEDFRSALKSIGIKGGVFRGLLSCLAGLLKLGETTGFLVDSDVLEEICEDVGGLIGLEPEVLVKKCSTDDREVLIAGMYEALVDWVLGRANDAIAAELRSGALTPDSSTQTGDEVSLTVIEIPGEPLGKAVALRNVFDDTQGINAEMKDDGVEVI…
499	Cladophialophora__psammophila__CBS__110553	499	PF00063	PF00173	PF03142	PF08766			NCBI	gi|589987974|gb|EXJ70832.1| chitin synthase [Cladophialophora psammophila CBS 110553]	EXJ70832.1	589987974	A1O5_05822	chitin synthase	CLPS_7429	cd00124,cd04190	smart00242	pfam00063,pfam00173,pfam03142,pfam08766,pfam13632	YES	1878	Cladophialophora psammophila CBS 110553	1182543	Eukaryota; Fungi; Dikarya; Ascomycota; Pezizomycotina; Eurotiomycetes; Chaetothyriomycetidae; Chaetothyriales; Herpotrichiellaceae; Cladophialophora.	1356:1574:2.50894e-67	219	PGNRGKRDSQMVIMRFLNRVHYNMPMSPLELEMHHQIRNIIGVNPTFYEFMLQIDADTVVAPDSATRMVSTFLRDTRLIAVCGETSLSNAKASFITMMQVYEYYISHNLTKAFESLFGSVTCLPGCFTMYRIRAAETGKPLFVSKEIIQDYSEIRVDTLHMKNLLHLGEDRYLTTLLLKHHSKYKTKYIFHAHAWTIAPDSWTVFMSQRRRWINSTVHN	1215:1723:0	509	CTVIGFKFLAALQFGGKNIPENLDKFVICQVPAYTEDEESLRRAIDSAARMRYDDKRKLLIVVCDGMIIGQGNDRPTPRIVLDILGVSETVDPEPLSFESLGEGMKQHNMGKVYSGLYEVQGHIVPFLVVVKVGKPSEVSKPGNRGKRDSQMVIMRFLNRVHYNMPMSPLELEMHHQIRNIIGVNPTFYEFMLQIDADTVVAPDSATRMVSTFLRDTRLIAVCGETSLSNAKASFITMMQVYEYYISHNLTKAFESLFGSVTCLPGCFTMYRIRAAETGKPLFVSKEIIQDYSEIRVDTLHMKNLLHLGEDRYLTTLLLKHHSKYKTKYIFHAHAWTIAPDSWTVFMSQRRRWINSTVHNLVELLPLQQLCGFCCFSMRFVVFLDLLSTVIAPVTVAYI…	1454:1567	114	QVYEYYISHNLTKAFESLFGSVTCLPGCFTMYRIRAAETGKPLFVSKEIIQDYSEIRVDTLHMKNLLHLGEDRYLTTLLLKHHSKYKTKYIFHAHAWTIAPDSWTVFMSQRRRW	MAARGNVPAHLQASLPALPPHLQSDTHLTAHLASRFHVSLPTAKLSSQALICLNTYTSSTRGPNGEKEGSAMGEAEDLARRAWARLGNRAEDQAIVFFGESGSGKTTVRSHLLSSFLSFSSTPLSSKLSLAAFVFDTLTTTKTTTTQTASKAGLYYELQYDASSSIPTLIGGKLLDHRLERSRISHVPTGERSFHVLYYLLAGTSAAEKSHLGLNGHTNITTPGTGLTRSASVAQKRWRYLGHPTQMKVGINDAEGFQHFKTALRKLEFPRAEIAEICQVLAAILHIGQLEFGTGQATLTAAEESGGYSHEGGETVTVVKNTDTLALVAAFLGLSVQDLEESMRHKTKTLHRERVTVMLDPKGARENADELATTLYSLLVAYIIESINQRICAAEDAVA…
500	Cladophialophora__yegresii__CBS__114405	500	PF08407	PF01644	PF03142				NCBI	gi|628289722|gb|XP_007756373.1| chitin synthase 3 [Cladophialophora yegresii CBS 114405]	XP_007756373.1	628289722	A1O7_04168	chitin synthase 3	CLYE_4140	cd04190		pfam01644,pfam08407,pfam13641	YES	873	Cladophialophora yegresii CBS 114405	1182544	Eukaryota; Fungi; Dikarya; Ascomycota; Pezizomycotina; Eurotiomycetes; Chaetothyriomycetidae; Chaetothyriales; Herpotrichiellaceae; Cladophialophora.	217:549:9.93358e-93	333	IAITAYNEDKVLTARTLHGVMQNIRDIVNLKKSEFWNKGGPAWQKIVVCLVFDGIDPCDKNTLDVLATVGVYQDGVMKKDFDGKDTVVHVFEYTTQLSVTANQQLIRPNDNDATSLPPVQMMFCLKQKNSKKINSHRWLFNAFGRILNPEVCVLLDAGTKPGPRAIVSLWEAFYNDKDLGGACGEIHAMLGRGGVFGRKLLNPLVAAQNFEYKISNILDKPLESSFGYVSVLPGAFSAYRFRAIMGRPLEQYFHGDHTMSARLGKKGIEGMNIFKKNMFLAEDRILCFELVAKAGSKWHLTYVKASKAETDVPEGAAEFIGQRRRWLNGSFAA	NO	NO	NO	424:542	119	QNFEYKISNILDKPLESSFGYVSVLPGAFSAYRFRAIMGRPLEQYFHGDHTMSARLGKKGIEGMNIFKKNMFLAEDRILCFELVAKAGSKWHLTYVKASKAETDVPEGAAEFIGQRRRW	MANQYPGSYNNSHQLNNISPGNGYRPSGHHSDDEAEHSLLHQNSAYQSQYEDPHSRPLTPGQESVYTLSETYAGGDKSQVPVTEYNPQHTQVYGQGGAYGLTNSQAGFPAGGYGDPVERTTSTEAWQQRQAPGFGTVKRYATRKVKVVNSVLSIDYPVPSAIQNAIQSKYRNDLEGGSEEFTHMRYTAATCDPDDFTLKNGYNLRPAMYNRHTELLIAITAYNEDKVLTARTLHGVMQNIRDIVNLKKSEFWNKGGPAWQKIVVCLVFDGIDPCDKNTLDVLATVGVYQDGVMKKDFDGKDTVVHVFEYTTQLSVTANQQLIRPNDNDATSLPPVQMMFCLKQKNSKKINSHRWLFNAFGRILNPEVCVLLDAGTKPGPRAIVSLWEAFYNDKDLGGAC…
501	Cladophialophora__yegresii__CBS__114405	501	PF08407	PF01644					NCBI	gi|628290970|gb|XP_007756728.1| chitin synthase 2 [Cladophialophora yegresii CBS 114405]	XP_007756728.1	628290970	A1O7_04527	chitin synthase 2	CLYE_4495	cd04190		pfam01644,pfam03142,pfam08407	YES	942	Cladophialophora yegresii CBS 114405	1182544	Eukaryota; Fungi; Dikarya; Ascomycota; Pezizomycotina; Eurotiomycetes; Chaetothyriomycetidae; Chaetothyriales; Herpotrichiellaceae; Cladophialophora.	279:598:3.37831e-104	320	IVVTMYNEDEFLFARTMIGVFKNIEYMCNRNTSKTWGKEAWKKIVVCIVSDGRAKINPRTRAVLAGLGVYQDGIAKQQVNGKDVTAHIYEYTTQVGLELKGTQVSLKPRSATPVQLLFCLKEKNQKKINSHRWFFQAFGRVLDPNICVLIDAGTKPGKDSIYQLWKAFDLEPMCGGACGEIKVMLDKGKKLYNPLVATQNFEYKMSNILDKPLESAFGFISVLPGAFSAYRYVALQNDKNGDGPLEKYFKGETMHADAGVFTANMYLAEDRILCFELVSKRNCQWILQYVKSATGETDVPDGIAEFILQRRRWLNGSFFA	424:593:1.25185e-16	170	ICVLIDAGTKPGKDSIYQLWKAFDLEPMCGGACGEIKVMLDKGKKLYNPLVATQNFEYKMSNILDKPLESAFGFISVLPGAFSAYRYVALQNDKNGDGPLEKYFKGETMHADAGVFTANMYLAEDRILCFELVSKRNCQWILQYVKSATGETDVPDGIAEFILQRRRWLN	477:591	115	QNFEYKMSNILDKPLESAFGFISVLPGAFSAYRYVALQNDKNGDGPLEKYFKGETMHADAGVFTANMYLAEDRILCFELVSKRNCQWILQYVKSATGETDVPDGIAEFILQRRRW	MAYNPLGNLQPLSTVYAGDILTLRYSGGPPRDGAYSPGQHPHYDSRSPSPGRPLQPYVHPDEAFSRQNLPLQMPAASTDRLAMQPTYSVENIPQSHGHNQQYEHQISNGAGGDVGYGRNDYIVSPEDHHDAYYTQPYEPHPQGDYALDPYPTPDQGYRTDHDRVPILQADNAYGPDPHAQEPLDYDGYQDAPGPTPSPQPIRRWKTVKEVQLFNGNLVLDCPVPPKLLANVPHAKPPERDEFTHMRYSAATCDPGEFFGERFTLRQRLFAKPRETELFIVVTMYNEDEFLFARTMIGVFKNIEYMCNRNTSKTWGKEAWKKIVVCIVSDGRAKINPRTRAVLAGLGVYQDGIAKQQVNGKDVTAHIYEYTTQVGLELKGTQVSLKPRSATPVQLLFCLK…
502	Cladophialophora__yegresii__CBS__114405	502	PF08407	PF01644					NCBI	gi|628295179|gb|XP_007757889.1| chitin synthase 1 [Cladophialophora yegresii CBS 114405]	XP_007757889.1	628295179	A1O7_05691	chitin synthase 1	CLYE_5656	cd04190		pfam01644,pfam03142,pfam08407	YES	881	Cladophialophora yegresii CBS 114405	1182544	Eukaryota; Fungi; Dikarya; Ascomycota; Pezizomycotina; Eurotiomycetes; Chaetothyriomycetidae; Chaetothyriales; Herpotrichiellaceae; Cladophialophora.	150:470:3.76186e-91	321	ICVTMYNEGEIEFTRTMHGIMRNISHFCSRTKSRTWGKDGWQKIVVCIIADGRQKVHPRTLNALAALGVYQDGIAKNVVNQKEVTAHVYEYTTQVSLDESLKFKGAEKGIVPCQMIFCLKEKNKKKLNSHRWFFNAFGRALTPNVCILLDVGTKPDSKALYYLWKAFDQDSNVAGAAGEIKADKGKGWMGLLNPLVASQNFEYKMSNILDKPLESVFGYITVLPGALSAYRYYALQNDATGHGPLSQYFKGETLHGRDADVFTANMYLAEDRILCWELVAKRGEQWVLKFVKSAYGETDVPDAVPEFISQRRRWLNGAFFA	295:534:8.77705e-18	240	CILLDVGTKPDSKALYYLWKAFDQDSNVAGAAGEIKADKGKGWMGLLNPLVASQNFEYKMSNILDKPLESVFGYITVLPGALSAYRYYALQNDATGHGPLSQYFKGETLHGRDADVFTANMYLAEDRILCWELVAKRGEQWVLKFVKSAYGETDVPDAVPEFISQRRRWLNGAFFAAVYSLVHFKQIWHTDHTLTRKILLHVEFIYQFISLLFTFFSLANFYLTFYFIAGSLADPVIDPF	348:463	116	QNFEYKMSNILDKPLESVFGYITVLPGALSAYRYYALQNDATGHGPLSQYFKGETLHGRDADVFTANMYLAEDRILCWELVAKRGEQWVLKFVKSAYGETDVPDAVPEFISQRRRW	MAVETTIPMPEPESDNDVFVNGRPIVPDNDPRASLKSAHSYMTDSTFTEDDDGTDDKFDTYGPAPEGRQDRRGLRSAQMAKKEVRLINGELILECKIPTILHSFLPRRDEREFTHMRYTAVTCDPDDFVVQGYKLRQNIGPTVRETELFICVTMYNEGEIEFTRTMHGIMRNISHFCSRTKSRTWGKDGWQKIVVCIIADGRQKVHPRTLNALAALGVYQDGIAKNVVNQKEVTAHVYEYTTQVSLDESLKFKGAEKGIVPCQMIFCLKEKNKKKLNSHRWFFNAFGRALTPNVCILLDVGTKPDSKALYYLWKAFDQDSNVAGAAGEIKADKGKGWMGLLNPLVASQNFEYKMSNILDKPLESVFGYITVLPGALSAYRYYALQNDATGHGPLSQYFK…
503	Cladophialophora__yegresii__CBS__114405	503	PF00173	PF03142					NCBI	gi|628298957|gb|XP_007758991.1| chitin synthase 4 [Cladophialophora yegresii CBS 114405]	XP_007758991.1	628298957	A1O7_06801	chitin synthase 4	CLYE_6758	cd04190		pfam03142,pfam13632	YES	1232	Cladophialophora yegresii CBS 114405	1182544	Eukaryota; Fungi; Dikarya; Ascomycota; Pezizomycotina; Eurotiomycetes; Chaetothyriomycetidae; Chaetothyriales; Herpotrichiellaceae; Cladophialophora.	692:1040:9.5504e-100	349	CLVTAYSEDAAGIRTTLDSIATTDYPNSHKAILVICDGLIKGAGNDITTPEIVLSMMGDWVVMPEDVQAFSYVAVSSGSKRHNMAKVYAGFYDYGQDSKIDPSKQQRVPMMVVVKCGTPEEALASKPGNRGKRDSQIILMSFLQKVMFDERMTELEYEMFNGLWKVTGMSPDFYETVLMVDADTKVYPDSLTHMISAMVKDPEIMGLCGETKIANKSESWVSKIQVFEYFISHHLSKSFESVFGGVTCLPGCFCMYRIKAPKGGQNYWVPILANPDIVEHYSENVVDTLHKKNLLLLGEDRYLSTLMLKTFPKRKQVFVPQAVCKTTVPNQFKVLLSQRRRWINSTVHN	664:1190:0	527	PVGFIHENVVPQPPPEWQPFGYPLAHCICLVTAYSEDAAGIRTTLDSIATTDYPNSHKAILVICDGLIKGAGNDITTPEIVLSMMGDWVVMPEDVQAFSYVAVSSGSKRHNMAKVYAGFYDYGQDSKIDPSKQQRVPMMVVVKCGTPEEALASKPGNRGKRDSQIILMSFLQKVMFDERMTELEYEMFNGLWKVTGMSPDFYETVLMVDADTKVYPDSLTHMISAMVKDPEIMGLCGETKIANKSESWVSKIQVFEYFISHHLSKSFESVFGGVTCLPGCFCMYRIKAPKGGQNYWVPILANPDIVEHYSENVVDTLHKKNLLLLGEDRYLSTLMLKTFPKRKQVFVPQAVCKTTVPNQFKVLLSQRRRWINSTVHNLMELVLVRDLCGTFCFSMQFVV…	916:1033	118	QVFEYFISHHLSKSFESVFGGVTCLPGCFCMYRIKAPKGGQNYWVPILANPDIVEHYSENVVDTLHKKNLLLLGEDRYLSTLMLKTFPKRKQVFVPQAVCKTTVPNQFKVLLSQRRRW	MSEPPHRPRPATSPTRDKSHSPYRDSPSRRLRDLETGSNNYRGAPYPSQHFAADPYPESPSSKAADWEPIMSNQINQTELGRKKSLIRPERNRIDRDHPNYHYRKHAQNMEVFPSTTGNDPVVEELVEARTVSSESTNVNTHTDDDIAPQTQQQARVPGKLEPVGKKRHPRKLVRKDTRDITTQEKSRIKDTEKLKPPSAWNVYCSVVTFWAPDFLLSCCGMPNRAQKRAWREKVGLISIILLIATFVGFLTFGFTRAVCPAPGLRLKINHVDRGYMIFHGDAYNLDGSMHPAALGVPLDSNVLYDLPHKYGGQDGSFMFQKVNGQCKDLITLAPGSDVPTNADGDLAWYFPCNAFNQDGSSPVNTTNPYYLGYACHTTGKARTTFFHDLKKAGEVFFT…
504	Cladophialophora__yegresii__CBS__114405	504	PF00063	PF00173	PF03142	PF08766			NCBI	gi|628316330|gb|XP_007761740.1| chitin synthase [Cladophialophora yegresii CBS 114405]	XP_007761740.1	628316330	A1O7_09562	chitin synthase	CLYE_9507	cd00124,cd04190	smart00242	pfam00063,pfam00173,pfam03142,pfam08766,pfam13632	YES	1881	Cladophialophora yegresii CBS 114405	1182544	Eukaryota; Fungi; Dikarya; Ascomycota; Pezizomycotina; Eurotiomycetes; Chaetothyriomycetidae; Chaetothyriales; Herpotrichiellaceae; Cladophialophora.	1355:1574:1.15213e-67	220	RPGNRGKRDSQMVIMRFLNRVHYNLPMSPLELEMHHQIRNIIGVNPTFYEFMLQIDADTVVAPDSATRMVSAFLRDTRLIAVCGETSLSNAKSSFITMMQVYEYYISHNLTKAFESLFGSVTCLPGCFTMYRIRAAETGKPLFVSKDIIQDYSEIRVDTLHMKNLLHLGEDRYLTTLLLKYHSKYKTKYIFHAHAWTIAPDSWTVFMSQRRRWINSTVHN	1215:1723:0	509	CTVIGFKFFAALQFGGKNVPENLDKFVICQVPAYTEDEESLRRAIDSAARMRYDDKRKLLIVVCDGMIIGQGNDRPTPRIVLDILGVAETVDPEPLSFESLGEGMKQHNMGKVYSGLYEVQGHIVPFMVVVKIGKPSEVSRPGNRGKRDSQMVIMRFLNRVHYNLPMSPLELEMHHQIRNIIGVNPTFYEFMLQIDADTVVAPDSATRMVSAFLRDTRLIAVCGETSLSNAKSSFITMMQVYEYYISHNLTKAFESLFGSVTCLPGCFTMYRIRAAETGKPLFVSKDIIQDYSEIRVDTLHMKNLLHLGEDRYLTTLLLKYHSKYKTKYIFHAHAWTIAPDSWTVFMSQRRRWINSTVHNLVELLPLQQLCGFCCFSMRFVVFLDLLSTVIAPVTVAYI…	1454:1567	114	QVYEYYISHNLTKAFESLFGSVTCLPGCFTMYRIRAAETGKPLFVSKDIIQDYSEIRVDTLHMKNLLHLGEDRYLTTLLLKYHSKYKTKYIFHAHAWTIAPDSWTVFMSQRRRW	MAARGNVPAHLQASLPALPPHLQSDTHLTAHLASRFHVSLPTAKLSSQALICLNTYTSSTRGPNGEKEGSAMGEAEELARRAWARLGSRGEDQAVVFFGESGSGKTTVRSHLLSAFLSFSSTPLSSKLSLAAFVFDTLTTTKTTTTQTASKAGLFYELQYDASSSIPTLIGGKMLDHRLERSRISHVPTGERSFHVLYYLLAGTSAAEKSHLGLNGQTNISTSGTGGLTRSASVAQKRWRYLGHPTQMKVGINDAEGFQHFKTALRKLEFPRTEIAEICQVLAAILHIGQLEFGTGQATMTAAEESGGFSHEGGETVTVVKNTDTLALVAAFLGLGVKDLEESMRYKTRTIHRERVTVMLDAKGARENADELATTLYSLLVAYIIESINQRMCAAEDAV…
505	Cladophialophora__yegresii__CBS__114405	505	PF00063	PF00173	PF00173	PF03142	PF08766		NCBI	gi|628316337|gb|XP_007761741.1| chitin synthase [Cladophialophora yegresii CBS 114405]	XP_007761741.1	628316337	A1O7_09563	chitin synthase	CLYE_9508	cd00124,cd04190	smart00242	pfam00063,pfam00173,pfam03142,pfam08766,pfam13632	YES	1772	Cladophialophora yegresii CBS 114405	1182544	Eukaryota; Fungi; Dikarya; Ascomycota; Pezizomycotina; Eurotiomycetes; Chaetothyriomycetidae; Chaetothyriales; Herpotrichiellaceae; Cladophialophora.	1061:1395:2.81077e-73	335	ICQVPAYTEGEDHLRKSLDSLTALQYDNKRKLICVICDGMIVGGGNDRPTPKIVLDILGVDPKIDPPALPFRSVGNGSEQLNYGKVYSGLYEYEGNVVPYIVIIKVGKESEQTKSKPGNRGKRDSQILLMQFLNRVHHRSPMSPLELEIFHQINNIIGVDPELYEYLLMVDADTMVKEDSLNRLVAACANDAKIAGICGETSLENEERSLWTMIQVYEYYISHHLAKAFESLFGSVTCLPGCFCMYRLRTADKGRPLIISDKVITEYADCEVDTLHKKNLLSLGEDRYLTTLMTKHFPQMSFKFIPDAYALTAAPESWSVLLSQRRRWINSTIHN	1034:1542:0	509	CAVILIKFLAALQLGSKRRPAAQDKFVICQVPAYTEGEDHLRKSLDSLTALQYDNKRKLICVICDGMIVGGGNDRPTPKIVLDILGVDPKIDPPALPFRSVGNGSEQLNYGKVYSGLYEYEGNVVPYIVIIKVGKESEQTKSKPGNRGKRDSQILLMQFLNRVHHRSPMSPLELEIFHQINNIIGVDPELYEYLLMVDADTMVKEDSLNRLVAACANDAKIAGICGETSLENEERSLWTMIQVYEYYISHHLAKAFESLFGSVTCLPGCFCMYRLRTADKGRPLIISDKVITEYADCEVDTLHKKNLLSLGEDRYLTTLMTKHFPQMSFKFIPDAYALTAAPESWSVLLSQRRRWINSTIHNLAELVFLKDLCGFCCFSMRFVVFIDLFGTLILPATCG…	1275:1388	114	QVYEYYISHHLAKAFESLFGSVTCLPGCFCMYRLRTADKGRPLIISDKVITEYADCEVDTLHKKNLLSLGEDRYLTTLMTKHFPQMSFKFIPDAYALTAAPESWSVLLSQRRRW	MANRYSTYSNNSSHVGAARSAAQPPTQVSTTTLLNSLHTVYASGQTYQLDSCTSIGVNTWLTAVNPDAQGRVGGVVDGDLASRAWEHARRRAEDGCIILGSLHPSTPSLFQAFLQVVPLPTPEIAYVALTALRPFLSCVTPSNPTTFRHSSLAAKYTVTLGGTVTGLSLSLSGSAIDVERGLLRIPAESGFRAFDVFYYLLTSASTPAEREVLGLQQPSKYTLLNRSGYYDPPSYLPAADDAAAAEDFRTALKRIGIKGSDFRGLLSCLAGLLKLGETIGLLIDSDVLEETCQDVGALIGLEPDVLVRKCTTDDREVLIASMYEALVDWVLAKANDAIAAELRSGALTPDSSTEAGDEVSLTIVEVPGQALGKAIALRSVFDDTQGINAEMKDDGVEVD…
506	Cladophialophora__yegresii__CBS__114405	506	PF03142						NCBI	gi|628319448|gb|XP_007762209.1| hypothetical protein [Cladophialophora yegresii CBS 114405]	XP_007762209.1	628319448	A1O7_10035	hypothetical protein	CLYE_9976	cd04184,cd04190		pfam13632,pfam13641	YES	792	Cladophialophora yegresii CBS 114405	1182544	Eukaryota; Fungi; Dikarya; Ascomycota; Pezizomycotina; Eurotiomycetes; Chaetothyriomycetidae; Chaetothyriales; Herpotrichiellaceae; Cladophialophora.	226:415:1.2982e-24	190	GGKRHCQKATFLLIDKIYKRYLQQKDDLFILFMDSDCILDPVCIQNFMYDMELRPGSKHNMLAMTGIITCRTEKHSLITLLQDMEYLHGQLFERSVESGCGAVTCLPGALTVLRFSAFRNMARFYFSDKAEECEDLFDYAKTHLGEDRWLTHLFMLGAKQRYQIQLSTSAFCKTEAVQTFRSLLKQRRRW	NO	NO	NO	307:415	109	QDMEYLHGQLFERSVESGCGAVTCLPGALTVLRFSAFRNMARFYFSDKAEECEDLFDYAKTHLGEDRWLTHLFMLGAKQRYQIQLSTSAFCKTEAVQTFRSLLKQRRRW	MAEARKTYQTGPWSTPDIISAALVGPVVVAAFLESFLWVAAFLYCFGKAFKKSDHWTQKMLAVWFSVLGIFLPVMITTLPLPRRLTQYLPKVFVDILQQFAFYSFAAMLVVPWLLCVYRMVVVPLGRTKRIKYVLNERTAPKIVVVMPVYKEPPETLWTALNSVVTCDYPAACIHAFVSFDGDNIDELYLKTIERLGVPITLKSFPKSIDVGYNGARVTVSRFPHGGKRHCQKATFLLIDKIYKRYLQQKDDLFILFMDSDCILDPVCIQNFMYDMELRPGSKHNMLAMTGIITCRTEKHSLITLLQDMEYLHGQLFERSVESGCGAVTCLPGALTVLRFSAFRNMARFYFSDKAEECEDLFDYAKTHLGEDRWLTHLFMLGAKQRYQIQLSTSAFCKT…
580	Coniosporium__apollinis__CBS__100218	580	PF00173	PF03142					NCBI	gi|494824754|gb|EON62008.1| chitin synthase 4 [Coniosporium apollinis CBS 100218]	EON62008.1	494824754	W97_01227	chitin synthase 4	COAP_1216	cd04190		pfam03142,pfam06495,pfam13632	YES	1236	Coniosporium apollinis CBS 100218	1168221	Eukaryota; Fungi; Dikarya; Ascomycota; Pezizomycotina; Eurotiomycetes; Chaetothyriomycetidae; Chaetothyriales; Herpotrichiellaceae; Coniosporium.	701:1049:1.09613e-103	349	CLVTAYSEGEEGLRTTLDSIATTDYPNSHKLILVICDGIIKGKGEALSTPDIALGMMKDHAISPGDVQAFSYVAVASGSKRHNMAKIYSGFYDYGRDSRIPGEKQQRVPMMVVVKCGTPDEASKSKPGNRGKRDSQIILMSFLQKVMFDERMTELEFEMFNGIWKITGISPDFYEIVLMVDADTKVFPDSLTHMISAMVKDPEIMGLCGETKIANKRQSWVSMIQVFEYFISHHLSKSFESVFGGVTCLPGCFCMYRIKTPKGGQNYWVPILANPDIVEHYSENVVDTLHKKNLLLLGEDRYLSTLMLKTFPKRKQVFVPQAVCKTTVPDQFSVLLSQRRRWINSTVHN	673:1202:0	530	PAGFIHDAVVPQPPPEWQPFGYPLAHAICLVTAYSEGEEGLRTTLDSIATTDYPNSHKLILVICDGIIKGKGEALSTPDIALGMMKDHAISPGDVQAFSYVAVASGSKRHNMAKIYSGFYDYGRDSRIPGEKQQRVPMMVVVKCGTPDEASKSKPGNRGKRDSQIILMSFLQKVMFDERMTELEFEMFNGIWKITGISPDFYEIVLMVDADTKVFPDSLTHMISAMVKDPEIMGLCGETKIANKRQSWVSMIQVFEYFISHHLSKSFESVFGGVTCLPGCFCMYRIKTPKGGQNYWVPILANPDIVEHYSENVVDTLHKKNLLLLGEDRYLSTLMLKTFPKRKQVFVPQAVCKTTVPDQFSVLLSQRRRWINSTVHNLMELVLVRDLCGTFCFSMQFVV…	925:1042	118	QVFEYFISHHLSKSFESVFGGVTCLPGCFCMYRIKTPKGGQNYWVPILANPDIVEHYSENVVDTLHKKNLLLLGEDRYLSTLMLKTFPKRKQVFVPQAVCKTTVPDQFSVLLSQRRRW	MSLPERPNPTSPRREHRHAPRSSPYRDSPQRRRRPSDVEARPYDRSSHRKVPSISYTQPVPTHSMPVDRGAARATQAESDLGRKKSLVRPERNRIDRDHPNYHYRKHAQNMTTLPSSTGNDLTSEEHGEAETVTSDEADVKSLQPAPRGYSDRPRPRDEGGSPLRRDQSAKSQRKLTRKDTRTLESEEKQRQKVKDAARPLSLWSVYCGVVTFWCPDAVLRCFGKPAKPQQRAWREKMGLISIILLICAFVGFLTFGFTETVCKQGGPQRLRINKVDAGFMIFHGQAYDLSRSQHPQARGVPNFANVLFDLQEKNGGKDGSFLFQNVNGQCKGLITAAEGSDVPSSDNGRELAWYFPCTPFNQDGSSEPPSNASFYLGYACHTSRTARDSFYNELHSSG…
581	Coniosporium__apollinis__CBS__100218	581	PF08407	PF01644					NCBI	gi|494826127|gb|EON63239.1| chitin synthase A [Coniosporium apollinis CBS 100218]	EON63239.1	494826127	W97_02466	chitin synthase A	COAP_2447	cd04190		pfam01644,pfam03142,pfam08407	YES	950	Coniosporium apollinis CBS 100218	1168221	Eukaryota; Fungi; Dikarya; Ascomycota; Pezizomycotina; Eurotiomycetes; Chaetothyriomycetidae; Chaetothyriales; Herpotrichiellaceae; Coniosporium.	283:602:1.94642e-93	320	IVITMYNEEDELFARTMTGVIKNIEHMNSRTNSKTWGKDAWKKIVVCVVSDGRAKINPRTRAVLAAMGVYQDGIAKQQVNGKDVTAHIYEYTTQMNLEIKKGVVNVKKGNTPVQMLFCLKEKNQKKINSHRWFFQAFGSVLDPNICVLIDAGTKPGKDSIYQLWKAFDVEPMCAGACGEIKAMLEHGKKLLNPLVATQNFEYKMSNILDKPLESAFGFISVLPGAFSAYRYIALQNDKTGNGPLEKYFAGEKMHGANAGIFTANMYLAEDRILCFELVSKRNCNWILQYVKSATGETDVPVEMADFILQRRRWLNGSFFA	427:691:7.15403e-14	265	ICVLIDAGTKPGKDSIYQLWKAFDVEPMCAGACGEIKAMLEHGKKLLNPLVATQNFEYKMSNILDKPLESAFGFISVLPGAFSAYRYIALQNDKTGNGPLEKYFAGEKMHGANAGIFTANMYLAEDRILCFELVSKRNCNWILQYVKSATGETDVPVEMADFILQRRRWLNGSFFAAVYALAHALQIFRSGHSFMRKMMFLVEFFYQTISMIFAWFSIGNFFLVFRILTQALGEDNLLGTPGKVLGVVFHWAYMATLITCFVLAL	480:595	116	QNFEYKMSNILDKPLESAFGFISVLPGAFSAYRYIALQNDKTGNGPLEKYFAGEKMHGANAGIFTANMYLAEDRILCFELVSKRNCNWILQYVKSATGETDVPVEMADFILQRRRW	MSYNRLGPQGGPLDPFDDEYADMDRRRPVPGHSPSPGSQLQSYQLEDRSYSPHGAPLEIPMGPGPGPGTPSDRLQSQPTYSVENINNSYGHNEAYDADHRYTQRPPYHSESSGDWAISPQEHHDAYYNPPYNPSPPDEDRPLAHYPGEADGRYWQDEEDDRPVLQPDNAYGPDPHNMLPTPQDEHPPQGAYQDEPHRPTPSPKPIRRWKTVKEVQLFNGNLVLDCPIPPRLLNQVPHAQPPERDEFTHMRYSAATCDPGKFFEERFTLRQRLFAKPRHTELFIVITMYNEEDELFARTMTGVIKNIEHMNSRTNSKTWGKDAWKKIVVCVVSDGRAKINPRTRAVLAAMGVYQDGIAKQQVNGKDVTAHIYEYTTQMNLEIKKGVVNVKKGNTPVQMLF…
582	Coniosporium__apollinis__CBS__100218	582	PF03142						NCBI	gi|494826546|gb|EON63602.1| hypothetical protein [Coniosporium apollinis CBS 100218]	EON63602.1	494826546	W97_02830	hypothetical protein	COAP_2810	cd04190,cd06421		pfam03631,pfam13632,pfam13641	YES	883	Coniosporium apollinis CBS 100218	1168221	Eukaryota; Fungi; Dikarya; Ascomycota; Pezizomycotina; Eurotiomycetes; Chaetothyriomycetidae; Chaetothyriales; Herpotrichiellaceae; Coniosporium.	259:429:2.32004e-24	171	EYLRRNDNLFVLFIDSDCILDKVCIQNFVYEMELKPGSKQNMLAMTGVITSTTEKNTLITLLQDMEYIHGQLFERSVESGCGAVTCLPGALTILRFSAFRKMAKYYFADKAEQCDDLFDYGKCHLGEDRWLTHLFMIGAKERYQIQMNTGAFCKTEAVQTYRSLLKQRRRW	NO	NO	NO	321:429	109	QDMEYIHGQLFERSVESGCGAVTCLPGALTILRFSAFRKMAKYYFADKAEQCDDLFDYGKCHLGEDRWLTHLFMIGAKERYQIQMNTGAFCKTEAVQTYRSLLKQRRRW	MWGELVVRAANENGIPDITDPWPVKDIVYTSIVGTVMLAALLEWFLWVAAFMYCLVKVYQKAETVSVKILAIIMMILFTALRAIFLPIMVVTLPLPPQVVRYFPVSMVEFLQWFAFWSFAGLLTIPWLFCVYQLVTHSLGRTKRIKTVLDESSAPKVVIVMPCYKEIPEILLRTVDSLVDCEYPPSCLHVFLSFDGDQEDELYLNTIEKLGVPLTLDTYPRSIDVTYRSTRITVSRFPHGGKRHCQKRTYKLIDKIYTEYLRRNDNLFVLFIDSDCILDKVCIQNFVYEMELKPGSKQNMLAMTGVITSTTEKNTLITLLQDMEYIHGQLFERSVESGCGAVTCLPGALTILRFSAFRKMAKYYFADKAEQCDDLFDYGKCHLGEDRWLTHLFMIGAKE…
583	Coniosporium__apollinis__CBS__100218	583	PF00063	PF00173	PF03142	PF08766			NCBI	gi|494826671|gb|EON63727.1| chitin synthase [Coniosporium apollinis CBS 100218]	EON63727.1	494826671	W97_02955	chitin synthase	COAP_2935	cd00124,cd04190	smart00242	pfam00063,pfam00173,pfam03142,pfam08766,pfam13632	YES	1893	Coniosporium apollinis CBS 100218	1168221	Eukaryota; Fungi; Dikarya; Ascomycota; Pezizomycotina; Eurotiomycetes; Chaetothyriomycetidae; Chaetothyriales; Herpotrichiellaceae; Coniosporium.	1366:1584:8.46089e-69	219	PGNRGKRDSQMVLMRFLNRVHYNLPMTPLELEMHHQIRNIIGVNPTFYEFLLQIDADTVVAPDSATRMVAAFLHDTRLIGVCGETALTNAKSSFITMMQVYEYYISHNLTKAFESLFGSVTCLPGCFSMYRIRAAETGKPLFVSKEVIDAYSEIRVDTLHMKNLLHLGEDRYLTTLLLKYHSKYKTKYIFRAHAWTIAPDSWKVFMSQRRRWINSTVHN	1225:1733:0	509	VSVIGFKFLAALQFGKKNMPENLDKFVICTVPAYTEDEDSLRRAIDSAARMKYDDKRKLIVIVCDGMIIGQGNDRPTPRIVLDILGVSEHVDPEPLSFESLGEGMKQHNMGKVYSGLYEVQGHIVPFLVLVKVGKPSEVSKPGNRGKRDSQMVLMRFLNRVHYNLPMTPLELEMHHQIRNIIGVNPTFYEFLLQIDADTVVAPDSATRMVAAFLHDTRLIGVCGETALTNAKSSFITMMQVYEYYISHNLTKAFESLFGSVTCLPGCFSMYRIRAAETGKPLFVSKEVIDAYSEIRVDTLHMKNLLHLGEDRYLTTLLLKYHSKYKTKYIFRAHAWTIAPDSWKVFMSQRRRWINSTVHNLIELIPLQQLCGFCCFSMRFVVFLDLLSTIVQPVIVGYI…	1464:1577	114	QVYEYYISHNLTKAFESLFGSVTCLPGCFSMYRIRAAETGKPLFVSKEVIDAYSEIRVDTLHMKNLLHLGEDRYLTTLLLKYHSKYKTKYIFRAHAWTIAPDSWKVFMSQRRRW	MALNSLSGAAPQHAQPSLPSLPAHLQSDTHLTAHLASRFHAHLPTASLSSHAIISLNTYTSSAKGPNGGKEGSAMAAAEDIASRAWTRLGHRGENQAVVFLGESGSGKTTLRAHLLSALLSYSSTPLSHKLSYAAFVFDTLTTTKSLTTPTASKAGLFFELQYDTSSSMHPTLIGGKLLDHRLERSRIASVPTGERNFHVLYYLLAGTSDAEKQHLGLESPGQVSNEPGARTSLSGQKRWRYLGHPTQLKVGVNDHEGFQHFKTALRKLEFPRSEIAEICQILAAILHIGQLEFMTTQSTTPAADESGGYSHEGGEDITVVRNKDVLRIVAAFLGVGMQDLEHSFGSKTKTIHRERVTVMLDPRGARENADELARVLYALLVAFVMESINERICAVETT…
584	Coniosporium__apollinis__CBS__100218	584	PF00063	PF00063	PF00173	PF03142	PF08766		NCBI	gi|494826672|gb|EON63728.1| chitin synthase [Coniosporium apollinis CBS 100218]	EON63728.1	494826672	W97_02956	chitin synthase	COAP_2936	cd00124,cd04190	smart00242	pfam00063,pfam00173,pfam03142,pfam08766,pfam13632,pfam14296	YES	1789	Coniosporium apollinis CBS 100218	1168221	Eukaryota; Fungi; Dikarya; Ascomycota; Pezizomycotina; Eurotiomycetes; Chaetothyriomycetidae; Chaetothyriales; Herpotrichiellaceae; Coniosporium.	1078:1412:6.70645e-79	335	ICQVPAYTEGEDQLRKGLDSLTALAYDNKRKLICVICDGMIVGGGNDRPTPKIVLDILGVDPKIDPPALPFKSVGQGSEQLNYGKVYSGLYEFEGNVVPYIVVVKVGKESEQGKSKPGNRGKRDSQILLMSFLNRVHHRSPMSPLELEMFHQINNIIGVDPELYEYLLMVDADTKVKEDSLNRLVASCANDAKIAGICGETSLENEERSWWTMIQVYEYYISHHLAKAFESLFGSVTCLPGCFCMYRLRTADKGRPLIISDKVIHEYSDCEVDTLHKKNLLSLGEDRYLTTLMTKHFPGMSYKFVPDAYALTDAPEKWSVLLSQRRRWINSTIHN	1051:1559:0	509	CSVILIKFLAALQLGSKRRPAAQDKFVICQVPAYTEGEDQLRKGLDSLTALAYDNKRKLICVICDGMIVGGGNDRPTPKIVLDILGVDPKIDPPALPFKSVGQGSEQLNYGKVYSGLYEFEGNVVPYIVVVKVGKESEQGKSKPGNRGKRDSQILLMSFLNRVHHRSPMSPLELEMFHQINNIIGVDPELYEYLLMVDADTKVKEDSLNRLVASCANDAKIAGICGETSLENEERSWWTMIQVYEYYISHHLAKAFESLFGSVTCLPGCFCMYRLRTADKGRPLIISDKVIHEYSDCEVDTLHKKNLLSLGEDRYLTTLMTKHFPGMSYKFVPDAYALTDAPEKWSVLLSQRRRWINSTIHNLAELVFLKDLCGFCCFSMRFVVFIDLFGTIILPATCA…	1292:1405	114	QVYEYYISHHLAKAFESLFGSVTCLPGCFCMYRLRTADKGRPLIISDKVIHEYSDCEVDTLHKKNLLSLGEDRYLTTLMTKHFPGMSYKFVPDAYALTDAPEKWSVLLSQRRRW	MAGYPNRMSTYSTLSNPTPRPGHLASQQVSTTTLLNALHTSNTSGEPYCLEASTSLVVNTWATASNAGPDGRFGGTVDVELGRKAWEHARRRAEDGCIILGSLHESTPSLFAPFVSALPLSVPQTFYTALNILRAFTHCVTPQNPSYPRHSSLAATFTLNLAGSLTGVSLALSTSGIDTNQGLLNVPAQTGFRAFDVFYYVASSSASPAEREALNLKHVSQYSLLKKSGTFDPPSYMPTADDAAAAEDFRENLRSIGIKGADLRNLIATLAAILKLGDTLGFLVDDDVLEEVCEEVSGFLDLAPEALIKNCDTLEREVVIAGIYEALVDWVLSRANETMKQEIRGVKAAYSSSDSDVGRSGAATPRSSEPDGDTVSITVVEIPNQALGKAVALKTVFDD…
585	Coniosporium__apollinis__CBS__100218	585	PF08407	PF01644					NCBI	gi|494829458|gb|EON66099.1| hypothetical protein [Coniosporium apollinis CBS 100218]	EON66099.1	494829458	W97_05342	hypothetical protein	COAP_5307	cd04190,cd06650		pfam01644,pfam03142,pfam03154,pfam08407,pfam15242	YES	1105	Coniosporium apollinis CBS 100218	1168221	Eukaryota; Fungi; Dikarya; Ascomycota; Pezizomycotina; Eurotiomycetes; Chaetothyriomycetidae; Chaetothyriales; Herpotrichiellaceae; Coniosporium.	394:714:7.74913e-96	321	ICITMYNENEIDFTRTMHGVMRNISHFCSRTKSRTWGKDGWQKIVVCIISDGRQKVHPRTLDALAAMGCYQDGIAKNLVNQKEVTAHVYEYTTQVSLDADLKFKGAEKGIVPCQMIFCLKEKNLKKLNSHRWFFNAFGRALNPNVCILLDVGTKPGPKALYHLWKAFDTDSNVAGAAGEIKAGKGKGWLGLLNPLVASQNFEYKMSNILDKPLESVFGYITVLPGALSAYRYHALQNDETGHGPLSQYFKGETLHGQDADVFTANMYLAEDRILCWELVAKRSERWVLKYVKSATGETDVPDAVPEFISQRRRWLNGAFFA	539:778:1.13812e-19	240	CILLDVGTKPGPKALYHLWKAFDTDSNVAGAAGEIKAGKGKGWLGLLNPLVASQNFEYKMSNILDKPLESVFGYITVLPGALSAYRYHALQNDETGHGPLSQYFKGETLHGQDADVFTANMYLAEDRILCWELVAKRSERWVLKYVKSATGETDVPDAVPEFISQRRRWLNGAFFAAVYSLLHFRQVWHTDHTIMRKILLHIEFVYQFVSLLFTYFSLANFYLTFYFIAGSLADPRLDPF	592:707	116	QNFEYKMSNILDKPLESVFGYITVLPGALSAYRYHALQNDETGHGPLSQYFKGETLHGQDADVFTANMYLAEDRILCWELVAKRSERWVLKYVKSATGETDVPDAVPEFISQRRRW	MDRPTTPTQLPPRYSAYDEDDTPTNLAQNGATMRLLTSVEESAYRPLVPPTDSMLAHVSSSSTLNSASERAGGSGRQALHREDTIHDLLREATASLSQPSACKRARKHETVKARVKRKSVKTSTQNLYTSPNRPSPLTRSYQPSTTSLPLSRQPSILDRAPSIPPPDSSIPSYMPPRPYSPSRTSPIRPWTPSQSSADWPRPPASASAYEAIDLNGSPRPGTPSSRYGGSPKRPLPPAPLFAGGRPLSRSSTKDFAETTTIPIDDSNTDDVFGLPSQESRPELHSVDSFVSHSTASDDYDEKYEHYGPAPDGMQTRRGARQAQMTKREVPLINGELILECKIPTILYSFLPRRDDIEFTHMRYTAVTCDPDDFVERGYKLRQNLNNSRETELFICITMY…
586	Coniosporium__apollinis__CBS__100218	586	PF08407	PF01644					NCBI	gi|494833585|gb|EON69513.1| chitin synthase G [Coniosporium apollinis CBS 100218]	EON69513.1	494833585	W97_08773	chitin synthase G	COAP_8721	cd04190		pfam01644,pfam03142,pfam08407	YES	901	Coniosporium apollinis CBS 100218	1168221	Eukaryota; Fungi; Dikarya; Ascomycota; Pezizomycotina; Eurotiomycetes; Chaetothyriomycetidae; Chaetothyriales; Herpotrichiellaceae; Coniosporium.	244:573:4.39853e-92	330	IAVTYYNEDKVLTARTLHGVMQNIRDIVNLKKSEFWNKGGPAWQKIVVCLVFDGIDPCDKGTLDVLATIGIYQDGVMKRDIDGKETTAHIFEYTTQLSVTANQQLIRPHDDSPSTLPPVQMMFCLKQKNSKKINSHRWLFTAFGRILNPEICILLDAGTKPGPKSLLALWEAFYNDKDLGGACGEIHAMLGKGWKNLLNPLVAAQNFEYKISNILDKPLESSFGYVSVLPGAFSAYRFRAIMGRPLEQYFHGDHTLSKQLGKKGIEGMNIFKKNMFLAEDRILCFELVAKAGSKWHLTYVKASKGETDVPEGAAEFIGQRRRWLNGSFAA	390:709:1.56821e-19	320	LNPEICILLDAGTKPGPKSLLALWEAFYNDKDLGGACGEIHAMLGKGWKNLLNPLVAAQNFEYKISNILDKPLESSFGYVSVLPGAFSAYRFRAIMGRPLEQYFHGDHTLSKQLGKKGIEGMNIFKKNMFLAEDRILCFELVAKAGSKWHLTYVKASKGETDVPEGAAEFIGQRRRWLNGSFAASIYSLMHFGRMYKSGHNIIRMFFFHIQMLYNVFTVFLSWFALAAFWLTTSIIMDLVGKAPTEKDLAINPKFPNAWPFGNTVTPIVNTVLKYLYLGFLLLQFILALGNRPKGSRWTYITSFVVFGVIQLYLIVLSIY	448:566	119	QNFEYKISNILDKPLESSFGYVSVLPGAFSAYRFRAIMGRPLEQYFHGDHTLSKQLGKKGIEGMNIFKKNMFLAEDRILCFELVAKAGSKWHLTYVKASKGETDVPEGAAEFIGQRRRW	MAYQGHHGGYGDGHRMNDLPPGGQYGHPDTRGHDSEDEEVERSLLHPNPTGARPGPFDDHDDHSHMGRSRPDSTYSLSETYAQGATPAPSYRTGGYADGPEVYSGPQETLQGYGGPVDDPAAYGHPGRAPSPYASSETGSTEAWRQRMQPGGAAAQATGAAGLKRAATRKVKLVQGSVLSADYPVPSAIQNAIQAKYRNDLESGSEEFTHMRYTAATCDPAEFTLKNGYNLRPAMYNRHTELLIAVTYYNEDKVLTARTLHGVMQNIRDIVNLKKSEFWNKGGPAWQKIVVCLVFDGIDPCDKGTLDVLATIGIYQDGVMKRDIDGKETTAHIFEYTTQLSVTANQQLIRPHDDSPSTLPPVQMMFCLKQKNSKKINSHRWLFTAFGRILNPEICILLD…
689	Exophiala__aquamarina__CBS__119918	689	PF08407	PF01644	PF03142				NCBI	gi|656916904|gb|KEF62482.1| chitin synthase 3 [Exophiala aquamarina CBS 119918]	KEF62482.1	656916904	A1O9_00455	chitin synthase 3	EXAQ_11713	cd04190		pfam01644,pfam03142,pfam08407	YES	881	Exophiala aquamarina CBS 119918	1182545	Eukaryota; Fungi; Dikarya; Ascomycota; Pezizomycotina; Eurotiomycetes; Chaetothyriomycetidae; Chaetothyriales; Herpotrichiellaceae; Exophiala.	218:550:8.98214e-92	333	IAITYYNEDKVLTARTLHGVMQNIRDIVNLKKSEFWNKGGPAWQKIVVCLVFDGIDPCDKNTLDLLATVGIYQDGVMKKDVDGKDTVVHIFEYTTQLSVTANQQLIRPNDNDATSLPPVQMIFCLKQKNSKKINSHRWLFNAFGRILNPEVCILLDAGTKPGPKSLLALWEAFYNDKDLGGACGEIHAMLGSGGPFGRKLLNPLVAAQNFEYKISNILDKPLESSFGYVSVLPGAFSAYRFRAIMGRPLEQYFHGDHTLSARLGKKGIEGMNIFKKNMFLAEDRILCFELVAKAGSKWHLSYVKASRGETDVPEGAAEFIGQRRRWLNGSFAA	356:798:1.29001e-21	443	LFNAFGRILNPEVCILLDAGTKPGPKSLLALWEAFYNDKDLGGACGEIHAMLGSGGPFGRKLLNPLVAAQNFEYKISNILDKPLESSFGYVSVLPGAFSAYRFRAIMGRPLEQYFHGDHTLSARLGKKGIEGMNIFKKNMFLAEDRILCFELVAKAGSKWHLSYVKASRGETDVPEGAAEFIGQRRRWLNGSFAASIYSLMHFSRMYKSGHNIIRMIFFHIQMIYNIVSVVLSWFSLAAFWLTTKILMDLVGQPSDQNGNTAFPFGKTATPVVNTILQYLYLGFLLLQFILALGNRPKGSKIAYMISFVVFAVIQLYVIVLSMYLVVRAFTTNTTDIITDQGASEFIRTFFSSSGPGIVIIALAATFGLYFIASFMYLDPWHMFTSFIQYLLLMPSFIN…	425:543	119	QNFEYKISNILDKPLESSFGYVSVLPGAFSAYRFRAIMGRPLEQYFHGDHTLSARLGKKGIEGMNIFKKNMFLAEDRILCFELVAKAGSKWHLSYVKASRGETDVPEGAAEFIGQRRRW	MANPYGGGYDQGHQLSDIGGGGGYRGDGRLSDDEAEHSLLHQTASHQPLYDNPPRTRPLTPGQESVYTLNESYAAGDASRAPTTTYGGAQQNNPYDGGYGMSNSQAGFPTGPPQEPYDRTDSTEAWRQRQAPGYGTIKRYATRKVKLVQGSVLSIDYPVPSAIQNAVQAKYRNDLEGGSEEFTHMRYTAATCDPDDFTLKNGYNLRPAMYNRHTELLIAITYYNEDKVLTARTLHGVMQNIRDIVNLKKSEFWNKGGPAWQKIVVCLVFDGIDPCDKNTLDLLATVGIYQDGVMKKDVDGKDTVVHIFEYTTQLSVTANQQLIRPNDNDATSLPPVQMIFCLKQKNSKKINSHRWLFNAFGRILNPEVCILLDAGTKPGPKSLLALWEAFYNDKDLGGA…
690	Exophiala__aquamarina__CBS__119918	690	PF08407	PF01644					NCBI	gi|656917150|gb|KEF62728.1| chitin synthase 2 [Exophiala aquamarina CBS 119918]	KEF62728.1	656917150	A1O9_00701	chitin synthase 2	EXAQ_11959	cd04190		pfam01644,pfam03142,pfam08407	YES	915	Exophiala aquamarina CBS 119918	1182545	Eukaryota; Fungi; Dikarya; Ascomycota; Pezizomycotina; Eurotiomycetes; Chaetothyriomycetidae; Chaetothyriales; Herpotrichiellaceae; Exophiala.	250:569:1.6019e-101	320	IVVTMYNEDEFLFTRTMMGVFKNIEYMCNRPNSKTWDKEAWKKIVVCIVSDGRAKINERTKAVLAGLGVYQDGIAKQQVNGKDVTAHIYEYTTQVGLDLKGTQVSLRPKGATPVQLLFCLKEKNQKKINSHRWFFQAFGRVLDPNICVLLDAGTKPGKDSIYQLWKAFDLEPMCGGACGEIKVMLDHGKKLYNPLVATQNFEYKMSNILDKPLESAFGFISVLPGAFSAYRYIALQNDKNGEGPLEKYFKGETMHADAGVFTANMYLAEDRILCFELVSKRNCRWILQYVKSATGETDVPDQIAEFVLQRRRWLNGSFFA	395:564:2.09142e-16	170	ICVLLDAGTKPGKDSIYQLWKAFDLEPMCGGACGEIKVMLDHGKKLYNPLVATQNFEYKMSNILDKPLESAFGFISVLPGAFSAYRYIALQNDKNGEGPLEKYFKGETMHADAGVFTANMYLAEDRILCFELVSKRNCRWILQYVKSATGETDVPDQIAEFVLQRRRWLN	448:562	115	QNFEYKMSNILDKPLESAFGFISVLPGAFSAYRYIALQNDKNGEGPLEKYFKGETMHADAGVFTANMYLAEDRILCFELVSKRNCRWILQYVKSATGETDVPDQIAEFVLQRRRW	MAYDRLGSPNRDGRQYDSRSPSPAHPLQPYAHPDESFSRQHLHLQMPLASNDRLAMQPTYSVENIHNSHGHNTAYEQQAGQPGDQGYGRNDYIVSPEDHHDSYYTQPYDPRPQGDYALDPYPTPDQAYRNDNDQVPILQPDSAYGPDPHSQPGMGEYDGYHDDRPTPSPAPIRRWKTVKEVQLFNGNLVLDCPVPPRLLANVPHAKPPERDEFTHMRYSAATCDPKDFYDERFTLRQRLFAKPRQTELFIVVTMYNEDEFLFTRTMMGVFKNIEYMCNRPNSKTWDKEAWKKIVVCIVSDGRAKINERTKAVLAGLGVYQDGIAKQQVNGKDVTAHIYEYTTQVGLDLKGTQVSLRPKGATPVQLLFCLKEKNQKKINSHRWFFQAFGRVLDPNICVLL…
[truncated: 1,367 more rows]

## Sheet: ascomycota
No	my_species	No	PF domain structure						DB_source	term_infs	protein_id	gi	locus_tag	annotation	my_index	CDD_id	SMART_id	PFAM_id	With3Motif	protein_length	species_name	tax_id	NCBI_lineage	cd04190_loc_evalue	cd04190_length	cd04190_seq	pfam03142_loc_evalue	pfam03142_length	pfam03142_seq	CON1_loc	CON1_length	CON1_seq	protein_sequence
[truncated: 690 more rows]

## Sheet: Duplicate of ChS5 and chs7
No	my_species	No	PF domain structure						DB_source	term_infs	protein_id	gi	locus_tag	annotation	my_index	CDD_id	SMART_id	PFAM_id	With3Motif	protein_length	species_name	tax_id	NCBI_lineage	cd04190_loc_evalue	cd04190_length	cd04190_seq	pfam03142_loc_evalue	pfam03142_length	pfam03142_seq	CON1_loc	CON1_length	CON1_seq	protein_sequence
[truncated: 152 more rows]

[truncated: 2 more sheets: information of CHS5 and CHS7, Species have CHS5&chs7]
