# Supplementary material for: Evolution of the chitin synthase gene family correlates with fungal morphogenesis and adaption to ecological niches
Source: Sci Rep. 2017 Mar 16;7:44527. doi: 10.1038/srep44527 (PMC5353729; doi:10.1038/srep44527)
Supplement: Supplementary Table S10 [file srep44527-s11.xlsx]

## Sheet: Sheet1
Table S10: CHSV and CHSVII in Pezizomycontina fungi
Species	Orientation of CHSV and CHSVII on Chromosome
Ajellomyces__capsulatus__H143	B
Ajellomyces__dermatitidis__SLH14081	B
Arthrobotrys__oligospora__ATCC__24927	A
Arthroderma__benhamiae__CBS__112371	A
Arthroderma__gypseum__CBS__118893	B
Arthroderma__otae__CBS__113480	B
Aspergillus__clavatus__NRRL__1	A
Aspergillus__flavus__NRRL3357	A
Aspergillus__fumigatus__Af293	A
Aspergillus__kawachii__IFO__4308( thermotolerant species)	A
Aspergillus__niger__ATCC__1015	A
Aspergillus__oryzae__3.042( thermotolerant species)	A
Aspergillus__terreus__NIH2624( thermotolerant species)	A
Aureobasidium__pullulans__EXF-150 (Rare human pathogen)	A
Baudoinia__compniacensis__UAMH__10762	B
Beauveria__bassiana__ARSEF__2860	A
Bipolaris__oryzae__ATCC__44560	A
Bipolaris__zeicola__26-R-13	A
Blumeria__graminis__f.__sp.__tritici__96224	B
Byssochlamys__spectabilis__No.__5 (heat-resistance)	A
Capronia__coronata__CBS__617.96(possible crab pathogenic fungus)	A
Capronia__epimyces__CBS__606.96	A
Chaetomium__thermophilum__var.__thermophilum__DSM__1495(thermophiles)	A
Cladophialophora__carrionii__CBS__160.54	A
Cladophialophora__psammophila__CBS__110553(close relatives are human pathogenic)	A
Cladophialophora__yegresii__CBS__114405	A
Claviceps__purpurea__20.1	A
Coccidioides__immitis__RS	A
Coccidioides__posadasii__C735__delta__SOWgp	A
Cochliobolus__heterostrophus__C5	A
Cochliobolus__sativus__ND90Pr	A
Colletotrichum__fioriniae__PJ7	B
Colletotrichum__orbiculare__MAFF__240422	A
Coniosporium__apollinis__CBS__100218(lichen stone weathering)	A
Cordyceps__militaris__CM01	A
Dactylellina__haptotyla__CBS__200.50	B
Dothistroma__septosporum__NZE10	A
Endocarpon__pusillum__Z07020(lichen stone weathering)	A
Eutypa__lata__UCREL1	A
Exophiala__aquamarina__CBS__119918	A
Exophiala__dermatitidis__NIH-UT8656	A
Fusarium__oxysporum__Fo47	B
Fusarium__pseudograminearum__CS3096	A
Fusarium__verticillioides__7600	B
Gaeumannomyces__graminis__var.__tritici__R3-111a-1	A
Geomyces__destructans__20631-21	A
Glarea__lozoyensis__ATCC__20868	A
Glomerella__graminicola__M1.001	A
Grosmannia__clavigera__kw1407	A
Macrophomina__phaseolina__MS6	A
Magnaporthe__oryzae__70-15	A
Marssonina__brunnea__f.__sp.__multigermtubi__MB_m1	A
Metarhizium__acridum__CQMa__102	A
Metarhizium__anisopliae__ARSEF__23	A
Metarhizium__robertsii	A
Myceliophthora__thermophila__ATCC__42464	A
Mycosphaerella__graminicola__IPO323	A
Mycosphaerella__populorum__SO2202	A
Neofusicoccum__parvum__UCRNP2	A
Neosartorya__fischeri__NRRL__181( also plant pathogenic)	A
Neurospora__crassa__OR74A(thermotolerant)	B
Neurospora__tetrasperma__FGSC__2509 (thermotolerant	B
Ophiostoma__piceae__UAMH__11346	A
Paracoccidioides__brasiliensis__Pb18	A
Penicillium__digitatum__PHI26	A
Penicillium__oxalicum__114-2 ( hypersensitivity pneumonitis )	A
Penicillium__roqueforti	B
Pestalotiopsis__fici__W106-1	A
Phaeosphaeria__nodorum__SN15	A
Phialophora__europaea__CBS__101466	A
Pseudallescheria__apiosperma	A
Pseudocercospora__fijiensis__CIRAD86	A
Pyrenophora__teres__f.__teres__0-1	A
Pyrenophora__tritici-repentis__Pt-1C-BFP	A
Sclerotinia__sclerotiorum__1980__UF-70	B
Setosphaeria__turcica__Et28A	A
Sordaria__macrospora (close to neurospora and podospora)	A
Sporothrix__schenckii__ATCC__58251	A
Stachybotrys__chartarum__IBT__7711("sick building syndrome".)	A
Talaromyces__marneffei__ATCC__18224	A
Talaromyces__stipitatus__ATCC__10500	A
Thielavia__terrestris__NRRL__8126	A
Togninia__minima__UCRPA7	A
Trichoderma__atroviride__IMI__206040 fungal pathogenic fungus	A
Trichoderma__reesei__RUT__C-30	A
Trichoderma__virens__Gv29-8	B
Trichophyton__equinum__CBS__127.97	B
Trichophyton__rubrum__CBS__118892	A
Trichophyton__tonsurans__CBS__112818	B
Trichophyton__verrucosum__HKI__0517	A
Tuber__melanosporum	A
Uncinocarpus__reesii__1704 (close to Coccidioides__immitis)	A
Verticillium__alfalfae__VaMs.102	A
Verticillium__dahliae__VdLs.17	A
Villosiclava__virens	A
*: A: no gene between ChsV and ChsVII; B: one gene between ChsV and ChsVII
