# Supplementary material for: Evolution of the chitin synthase gene family correlates with fungal morphogenesis and adaption to ecological niches
Source: Sci Rep. 2017 Mar 16;7:44527. doi: 10.1038/srep44527 (PMC5353729; doi:10.1038/srep44527)
Supplement: Supplementary Table S12 [file srep44527-s13.xlsx]

## Sheet: Strains in heat stress
Table S12: Tolerance of M. oryzae and M. robertsii to heat stress
	Growth of Chs mutants from M. oryzae in 35 ℃
		MoWT	Mo ΔChsI	MoΔChsII	MoΔChsIII	MoΔChsIV	MoΔChsV	MoΔChsVI	MoΔChsVII
	days	Mean±bar	Mean±bar	Mean±bar	Mean±bar	Mean±bar	Mean±bar	Mean±bar	Mean±bar
	3	6.36±0.06	6.22±0.03	5.5±0.05	5.92±0.13	6.03±0.14	6.5±0.17	6.67±0.17	4.56±0.14
	4	7.11±0.11	6.72±0.15	5.28±0.17	6.42±0.27	6.42±0.21	7.06±0.06	7.36±0.28	4.53±0.07
	5	7.39±0.47	6.89±0.22	5.36±0.18	6.82±0.52	6.92±0.25	7.53±0.14	7.53±0.28	4.78±0.1
	6	7.89±0.44	7.19±0.12	5.33±0.19	7.17±0.54	7.36±0.25	7.89±0.2	7.75±0.17	4.83±0.05
	7	8.64±0.7	7.53±0.35	5.31±0.15	7.31±0.77	7.5±0.35	8.53±0.58	8.39±0.15	4.92±0.13
	8	9.44±0.72	8±0.52	5.42±0.08	8.53±0.85	7.97±0.17	9.58±0.79	9.03±0.12	5.22±0.07
	9	10.56±0.72	8.47±0.72	5.94±0.03	8.96±0.94	8.44±0.19	10.19±0.81	9.83±0.13	5.53±0.33
	10	10.83±0.5	8.96±1.13	6.25±0.08	9.04±1.46	9.08±0.08	11±2	10.83±0	6.08±0.25
	11	12.5±0	10.21±0.79	7±0.17	9.79±1.71	9.83±0.17	12.13±1.71	11.96±0.29	6.83±0.08
	12	14±0.35	10.61±0.58	8±0.8	11.11±1.27	10.83±0.33	13.06±0.87	12.58±0.38	7.11±0.56
	13	14.63±0.54	11.5±1	8.29±0.38	11.21±1.79	11.25±0.08	14.17±2.17	13.75±0.75	8.05±0.08
	14	15.04±0.54	11.83±0.92	8.75±0.92	11.42±1.58	13.25±0.5	15.88±1.71	14.42±1.08	8.25±1.58
	Note: The diameter of the inoculating mycelial disk is 4mm
				Growth of Chs mutants from M. robertsii in 35 ℃
		WT	ΔChsI	ΔChsII	ΔChsIII	ΔChsIV	ΔChsV	ΔChsVI	ΔChsVII
	days	Mean±bar	Mean±bar	Mean±bar	Mean±bar	Mean±bar	Mean±bar	Mean±bar	Mean±bar
	6	7.64±0.15	0.17±0	0±0	7.72±0.15	8.11±0.18	0±0	7.39±0.06	0±0
	7	8.61±0.07	0.5±0.1	0±0	8.67±0.08	9.36±0.12	0±0	8.5±0.1	0±0
	8	10.11±0.18	0.86±0.06	0±0	10.25±0.22	10.78±0.1	0±0	10.39±0.36	0±0
	9	11.5±0.25	1.17±0	0±0	11.56±0.19	12±0.1	0±0	11.94±0.23	0.17±0.1
	10	13.28±0.25	1.5±0.05	0±0	13.5±0.17	13.39±0.15	0±0	13.47±0.36	0.5±0.1
	11	14.83±0.51	2.17±0.08	0±0	15.44±0.22	14.81±0.27	0±0	15.03±0.17	0.75±0.05
	12	16.44±0.24	2.81±0.07	0±0	17.06±0.06	17.06±0.36	0±0	16.28±0.12	0.97±0.07
	13	18.17±0.38	3.56±0.06	0±0	18.89±0.06	18.11±0.32	0±0	18.5±0.1	1.25±0.08
	14	19.61±0.58	4.33±0.05	0±0	20.5±0.3	19.94±0.23	0±0	20±0.21	1.5±0.08
	15	21.03±0.51	5.17±0.05	0±0	22.42±0.32	20.97±0.12	0±0	21.5±0.14	1.75±0.08
	16	22.72±0.39	5.89±0.06	0±0	24.28±0.25	23.97±0.29	0±0	23.17±0.13	2.03±0.1
	17	24.67±0.38	6.69±0.15	0±0	26.17±0.13	25.22±0.28	0±0	24.69±0.15	2.25±0.05
	18	25.67±0.24	7.39±0.06	0±0	26.97±0.12	26.19±0.15	0±0	26.14±0.25	2.56±0.12
	18	25.67±0.24	7.39±0.06	0±0	26.97±0.12	26.19±0.15	0±0	26.14±0.25	2.56±0.12
