# Supplementary material for: Evolution of the chitin synthase gene family correlates with fungal morphogenesis and adaption to ecological niches
Source: Sci Rep. 2017 Mar 16;7:44527. doi: 10.1038/srep44527 (PMC5353729; doi:10.1038/srep44527)
Supplement: Supplementary Table S14 [file srep44527-s15.xlsx]

## Sheet: Sheet1
	Table S14: M. robertsii growth on PDA plates at 27℃ (optimal temperature)
		WT	ΔChsI	C-ΔChsI	ΔChsII	C-ΔChsII	ΔChsIII	C-ΔChsIII	ΔChsIV	C-ΔChsIV	ΔChsV	C-ΔChsV	ΔChsVI	C-ΔChsVI	ΔChsVII	C-ΔChsVII	ΔChsV ΔChsVII
	days	Mean±bar	Mean±bar	Mean±bar	Mean±bar	Mean±bar	Mean±bar	Mean±bar	Mean±bar	Mean±bar	Mean±bar	Mean±bar	Mean±bar	Mean±bar	Mean±bar	Mean±bar	Mean±bar
	3	13.33±0	9.33±0.33	13.03±0.15	12.67±0	13.33±0.13	13.22±0.11	13.53±0.5	13.67±0	13.22±0.68	9.17±0.1	13.63±0.11	13±0.67	12.93±0.11	11.5±0.29	13.93±0.53	11.25±0.91
	4	19.11±0.11	12±0.5	18.91±0.15	17.33±0.33	17±0.07	18.67±0	19.2±0.8	18.33±0.33	19.26±0.51	14.89±0.48	19.8±0	18.78±0.11	18±0.08	15.67±0.33	17.5±0.29	15.24±0.64
	5	23.5±0.63	14.11±0.48	23.5±0.15	21.28±0.61	23±0.09	22.22±0.95	23.5±0.33	23.39±0.45	23.86±0.64	17.89±0.91	23.4±0.95	23.06±0.53	24±0.11	18.78±0.91	23.5±0.96	18.78±0.87
	6	29.72±0.43	16.33±0.69	27.6±0.12	25.94±0.78	27.33±0.06	27.89±0.48	29.6±0.5	28.67±0.58	30.21±0.38	23.5±0.95	28.34±0.48	28.61±0.65	28.3±0.08	24.61±0.72	28.6±0.55	22.58±0.58
	7	35.28±0.49	20.28±1.01	34.98±0.06	30.5±0.79	33.17±0.03	33±0.58	34.5±0.48	34.06±0.53	35.56±0.95	27.28±1.08	33.9±0.58	33.78±0.62	34.2±0.03	28.17±0.35	34.5±0.64	27.06±1.3
	8	40.33±0.51	21±1	40.33±0.12	34.78±1.13	39.33±0.03	38.11±0.48	39.7±0.69	38.67±0.88	40.56±0.38	31.17±1.04	39.3±0.48	38.94±0.83	39.3±0.06	32.72±0.53	39.5±0.33	29.36±0.82
	9	46.11±1.03	24.33±0.67	44.8±0.04	39.28±1.15	43.67±0.06	42.11±0.68	43±1.01	43.44±0.62	46.53±0.26	34.67±1.71	43.8±0.68	43.67±0.92	42.8±0.08	35.78±0.29	43.9±0.8	31.31±0.9
	10	50.89±1.24	26.89±0.48	47.9±0.03	43.83±1.36	46.83±0.08	47.44±0.62	47±0.33	48.72±0.65	50.98±0.37	39.61±2.31	47.2±0.62	48.39±0.63	47.5±0.03	40.67±0.96	47.9±0.33	37.44±1.14
	11	56.5±1.25	28.67±0.67	54.8±0.03	49.17±1.09	53.33±0.12	51.94±0.78	53.4±0.5	54±0.69	56.76±0.65	42.56±1.64	53.3±0.78	53.83±0.83	53.4±0.12	44.89±0.55	53.8±0.5	39.83±0.67
	12	60.06±0.56	32.56±1.44	58.2±0.06	52.67±1.2	57.17±0.1	56.78±0.59	57.8±0.48	58.83±0.54	60.29±0.24	47.5±2.43	57.2±0.59	58.28±0.87	58.1±0.12	49.06±0.64	57.2±0.48	44.53±1.31
	13	66.06±1.01	34.56±1.28	66.06±0.08	56.94±1.55	62.17±0.04	60.94±0.43	63.5±0.69	63.67±0.67	66.54±0.86	52.39±2.17	62.4±0.43	62.72±0.93	62.5±0.09	53±0.33	63.3±0.69	47.86±0.76
	14	69.67±0.33	37.22±1.68	69.67±0.13	61.06±0.97	67.83±0.02	66.06±0.47	66±1.01	68.17±0.44	68.76±0.53	56.06±2.46	66.1±0.47	67.22±1.25	66.9±0.06	56.44±0.8	66.9±0.69	53.11±1.2
