# Supplementary material for: Evolution of the chitin synthase gene family correlates with fungal morphogenesis and adaption to ecological niches
Source: Sci Rep. 2017 Mar 16;7:44527. doi: 10.1038/srep44527 (PMC5353729; doi:10.1038/srep44527)
Supplement: Supplementary Table S15 [file srep44527-s16.xlsx]

## Sheet: Sheet1
	Table S15: Conidial yields of fungal strains
Strains	Mean of conidial yield (´107/cm2)±SEM
WT	2.96±0.25
ΔChsI	2.12±0.19
C-ΔChsI	3±0.36
ΔChsII	2.66±0.27
C-ΔChsII	2.93±0.12
ΔChsIII	3.27±0.18
C-ΔChsIII	3.05±0.25
ΔChsIV	3.35±0.2
C-ΔChsIV	3.18±0.27
ΔChsV	0.04±0.01
C-ΔChsV	2.98±0.19
ΔChsVI	2.31±0.19
C-ΔChsVI	2.99±0.42
ΔChsVII	0.1±0.01
C-ΔChsVII	3±0.28
ΔChsVΔChsVII	0.04±0.01
