# Supplementary material for: Evolution of the chitin synthase gene family correlates with fungal morphogenesis and adaption to ecological niches
Source: Sci Rep. 2017 Mar 16;7:44527. doi: 10.1038/srep44527 (PMC5353729; doi:10.1038/srep44527)
Supplement: Supplementary Table S16 [file srep44527-s17.xls]

## Sheet: Sheet1
Table S16: The list of functionally_characterized_CHSs_for_HMM search
organism	Chitin synthase class	geneName	GI	locusTag	reference
Neurospora crassa OR74A	I	CHS-3	32405956	XP_323591	1
Neurospora crassa OR74A	II	CHS-2	32408229	XP_324596	1
Neurospora crassa OR74A	III	CHS-1	32404600	XP_322913	1
Neurospora crassa OR74A	IV	CHS-4	32423157	XP_332016	1
Neurospora crassa OR74A	V	CHS-5	32406180	XP_323703	1
Neurospora crassa OR74A	VI	CHS-6	3240828	XP_324625	1
Neurospora crassa OR74A	VII	CHS-7	32406184	XP_323705	1
Coccidioides posadasii	I	CHS-1	9082308	AAF82801	2
Coccidioides posadasii	II	CHS-2	12751407	AAK07645	2
Coccidioides posadasii	III	CHS-3	10436182	AAG16851	2
Coccidioides posadasii	IV	CHS-4	14860982	AAK72391	2
Coccidioides posadasii	V	CHS-5	40647119	AAR88368	2
Coccidioides posadasii	VI	CHS-6	42742382	AAP74955	2
Coccidioides posadasii	VII	CHS-7	33329821	AAQ10290	2
Saccharomyces cerevisiae S288c	I	Chs1	347595644	P08004	3
Saccharomyces cerevisiae S288c	II	Chs2	116382	P14180	4
Saccharomyces cerevisiae S288c	IV	Chs3	584947	P29465	5
Magnaporthe oryzae 70-15	I	CHS1	389634313	MGG_01802	6
Magnaporthe oryzae 70-15	II	CHS2	351639454	MGG_04145	6
Magnaporthe oryzae 70-15	III	CHS3	351644522	MGG_09551	6
Magnaporthe oryzae 70-15	IV	CHS4	148887356	MGG_09962	6
Magnaporthe oryzae 70-15	V	CHS5	351644490	MGG_13014	6
Magnaporthe oryzae 70-15	VI	CHS6	351644491	MGG_13013	6
Magnaporthe oryzae 70-15	VII	CHS7	351644250	MGG_06064	6
	References
	1. Riquelme M and Bartnicki-Garcia, S. Advances in understanding hyphal morphogenesis: Ontogeny, phylogeny and cellular localization of chitin synthases. Fungal Biology Reviews, 2008, 22:56-70
	2. Mandel MA, Galgiani JN, Kroken S, Orbach MJ. Coccidioides posadasii contains single chitin synthase genes corresponding to classes I to VII. Fungal Genet Biol. 2006 43:775-788.
	3. Bulawa CE, Slater M, Cabib E, Au-Young J, Sburlati A, Adair WL Jr, Robbins PW. The S. cerevisiae structural gene for chitin synthase is not required for chitin synthesis in vivo. Cell. 1986, 46:213-225.
	4. Silverman SJ. Similar and different domains of chitin synthases 1 and 2 of S. cerevisiae: two isozymes with distinct functions. Yeast. 1989 5:459-467
	5. Bulawa CE. CSD2, CSD3, and CSD4, genes required for chitin synthesis in Saccharomyces cerevisiae: the CSD2 gene product is related to chitin synthases and to developmentally regulated proteins in Rhizobium species and Xenopus laevis. Mol Cell Biol. 1992,12:1764-1776.
	6. Kong LA, Yang J, Li GT, Qi LL, Zhang YJ, Wang CF, Zhao WS, Xu JR, Peng YL. Different chitin synthase genes are required for various developmental and plant infection processes in the rice blast fungus Magnaporthe oryzae. PLoS Pathog. 2012 8:e1002526
